# Supplementary material for: Surface analysis of cannabigerol cocrystals: linking crystal structure to enhanced properties
Source: IUCrJ. 2025 Feb 27;12(Pt 2):141–54. doi: 10.1107/S2052252525001009 (PMC11878449; doi:10.1107/S2052252525001009)
Supplement: Supplementary file 2 [file m-12-00141-CBG_PIPsup2.hkl]

data_CBG_PIP 
#  xcalibur in  D:\new data CBG_PIP\ID00003
_audit_creation_date        "21-10-05"
_audit_creation_method      'CRYSTALS' 

_cell_length_a                    8.70470(10)
_cell_angle_alpha                 90
_cell_length_b                    26.74870(10)
_cell_angle_beta                  111.2361(8)
_cell_length_c                    11.06270(10)
_cell_angle_gamma                 90
loop_
 _symmetry_equiv_pos_as_xyz
 'x,y,z'
 '-x,-y,-z'
 'x+1/2,-y+1/2,z+1/2'
 '-x+1/2,y+1/2,-z+1/2'

# NOTE FO on scale of Fc,      0.27352
# Status flags: 
#    o - used in refinement 
#    < - excluded by I/sigmaI cutoff 
#    l - excluded at low resolution  
#    h - excluded at high resolution  
#    x - excluded for another reason  

loop_
_refln_index_h
_refln_index_k
_refln_index_l
_refln_F_squared_meas
_refln_F_squared_calc
_refln_F_squared_sigma
_refln_include_status
_refln_refinement_weight
   2   0   0     5902.41     5855.93       28.70 o   0.3933E-05
   4   0   0      521.60      499.22        8.65 o   0.3737E-03
   6   0   0     1901.27     1881.98       14.40 o   0.3469E-04
   8   0   0      370.25      344.11        5.96 o   0.6669E-03
  10   0   0      936.29      812.45        9.09 o   0.1452E-03
   1   1   0     1155.99     1198.72        9.32 o   0.8416E-04
   2   1   0      198.09      180.19        3.80 o   0.1675E-02
   3   1   0      540.06      486.72        5.30 o   0.3723E-03
   4   1   0      388.17      371.05        5.05 o   0.5900E-03
   5   1   0       71.30       60.80        2.62 o   0.7007E-02
   6   1   0       27.04       22.78        1.10 o   0.2273E-01
   7   1   0      623.83      633.63        6.07 o   0.2567E-03
   8   1   0        4.37        3.96        0.52 o   0.1488E+00
   9   1   0       64.63       64.61        1.46 o   0.7133E-02
  10   1   0       29.77       27.21        0.91 o   0.1873E-01
   0   2   0    13831.42    12195.98       89.08 o   0.8333E-06
   1   2   0      417.12      447.68        4.52 o   0.4763E-03
   2   2   0     5755.95     5815.44       23.89 o   0.4067E-05
   3   2   0     2078.59     1916.39       10.39 o   0.3282E-04
   4   2   0      194.60      178.66        3.54 o   0.1799E-02
   5   2   0      721.59      664.22        8.22 o   0.2231E-03
   6   2   0      164.33      187.64        2.77 o   0.1875E-02
   7   2   0      455.20      434.36        4.75 o   0.4657E-03
   8   2   0      326.46      336.51        3.92 o   0.7343E-03
   9   2   0       10.05        7.13        0.60 o   0.6708E-01
  10   2   0       38.98       31.68        1.02 o   0.1603E-01
   1   3   0      242.03      246.65        3.27 o   0.1161E-02
   2   3   0     1819.47     2103.87       12.19 o   0.3153E-04
   3   3   0     1561.78     1518.62        8.65 o   0.5210E-04
   4   3   0     1547.48     1510.71       10.65 o   0.5186E-04
   5   3   0      958.84      899.48        9.37 o   0.1338E-03
   6   3   0      112.55      103.17        2.36 o   0.3793E-02
   7   3   0     1241.76     1282.33        8.07 o   0.7421E-04
   8   3   0      210.09      195.93        3.05 o   0.1603E-02
   9   3   0       11.50        6.79        0.64 o   0.6604E-01
  10   3   0        1.45        0.21        0.30 o   0.8922E+00
   0   4   0    11882.07    11325.90       82.36 o   0.1037E-05
   1   4   0     1401.62     1530.72        8.13 o   0.5609E-04
   2   4   0        4.95        2.10        0.53 o   0.1885E+00
   3   4   0      839.86      830.95        5.87 o   0.1585E-03
   4   4   0      501.40      518.73        5.88 o   0.3617E-03
   5   4   0       70.18       58.38        2.42 o   0.7511E-02
   6   4   0       76.63       64.96        1.89 o   0.6687E-02
   7   4   0        3.48        0.96        0.63 o   0.2832E+00
   8   4   0       20.73       11.61        0.91 o   0.3786E-01
   9   4   0        2.12        0.17        0.31 o   0.7267E+00
  10   4   0        7.79        5.57        0.75 o   0.9585E-01
   1   5   0        5.37        4.76        0.45 o   0.1171E+00
   2   5   0      663.28      710.94        5.12 o   0.2226E-03
   3   5   0      860.47      867.22        5.85 o   0.1478E-03
   4   5   0     3163.35     3099.45       14.75 o   0.1344E-04
   5   5   0     2511.19     2540.92       15.33 o   0.2037E-04
   6   5   0      113.40       97.27        2.23 o   0.4019E-02
   7   5   0      580.44      648.11        5.22 o   0.2650E-03
   8   5   0       15.27       13.98        0.77 o   0.3763E-01
   9   5   0       64.33       62.39        1.40 o   0.7567E-02
   0   6   0    17404.51    16906.60       84.24 o   0.4718E-06
   1   6   0      155.29      157.31        2.22 o   0.2264E-02
   2   6   0      479.90      584.64        4.20 o   0.3256E-03
   3   6   0      672.11      645.76        4.98 o   0.2453E-03
   4   6   0      523.64      454.99        5.62 o   0.4165E-03
   5   6   0      613.41      589.71        7.38 o   0.2785E-03
   6   6   0      110.99      106.75        2.29 o   0.3828E-02
   7   6   0        1.92        2.27        0.46 o   0.2287E+00
   8   6   0        8.71        9.78        0.62 o   0.6063E-01
   9   6   0       13.13       14.87        0.67 o   0.4085E-01
   1   7   0      585.81      650.82        4.24 o   0.2586E-03
   2   7   0     1362.46     1466.80        7.93 o   0.5864E-04
   3   7   0       15.06        2.67        0.78 o   0.8785E-01
   4   7   0      640.05      565.99        6.02 o   0.2875E-03
   5   7   0      377.38      400.51        5.98 o   0.5751E-03
   6   7   0      165.35      159.45        2.73 o   0.2216E-02
   7   7   0      250.52      294.78        3.43 o   0.9809E-03
   8   7   0      195.78      184.72        2.66 o   0.1733E-02
   9   7   0      547.58      539.05        4.03 o   0.3338E-03
   0   8   0     5462.02     5994.87       24.21 o   0.4058E-05
   1   8   0      233.99      246.03        2.65 o   0.1219E-02
   2   8   0      973.28     1029.42        5.79 o   0.1151E-03
   3   8   0       65.85       83.10        1.60 o   0.5794E-02
   4   8   0      750.10      692.49        6.27 o   0.2089E-03
   5   8   0      262.51      215.81        4.00 o   0.1265E-02
   6   8   0      119.32      121.64        2.32 o   0.3208E-02
   7   8   0      172.91      160.93        2.79 o   0.2177E-02
   8   8   0       24.76       26.27        0.93 o   0.2060E-01
   9   8   0      143.70      117.77        1.97 o   0.2968E-02
   1   9   0      234.99      246.41        2.59 o   0.1226E-02
   2   9   0     2963.08     2790.85       11.14 o   0.1618E-04
   3   9   0      169.11      175.62        2.62 o   0.1924E-02
   4   9   0      210.79      143.70        3.32 o   0.2097E-02
   5   9   0      284.23      252.99        3.60 o   0.1094E-02
   6   9   0      471.88      481.24        4.59 o   0.4167E-03
   7   9   0      915.61      978.39        6.52 o   0.1235E-03
   8   9   0        0.54        0.00        0.30 o   0.2154E+01
   9   9   0       29.97       26.69        0.91 o   0.1894E-01
   0  10   0     3939.05     4111.61       16.13 o   0.8190E-05
   1  10   0        4.61        4.38        0.39 o   0.1429E+00
   2  10   0      415.90      480.78        3.72 o   0.4532E-03
   3  10   0      201.49      202.51        2.93 o   0.1554E-02
   4  10   0      158.30      157.90        2.93 o   0.2243E-02
   5  10   0     3616.08     3561.87       12.87 o   0.1041E-04
   6  10   0      352.96      400.86        3.97 o   0.5912E-03
   7  10   0        1.46        0.27        0.45 o   0.8874E+00
   8  10   0        0.48        1.55        0.25 o   0.5636E+00
   9  10   0       12.13        7.45        0.59 o   0.5757E-01
   1  11   0      521.13      526.29        3.95 o   0.3580E-03
   2  11   0       82.83      105.12        1.70 o   0.4400E-02
   3  11   0        8.59       14.64        0.65 o   0.4902E-01
   4  11   0      274.23      239.77        3.87 o   0.1160E-02
   5  11   0      979.28      994.17        6.16 o   0.1172E-03
   6  11   0       52.97       47.78        1.48 o   0.9438E-02
   7  11   0      153.79      137.61        2.56 o   0.2573E-02
   8  11   0        2.52        0.62        0.32 o   0.4661E+00
   9  11   0       58.24       36.90        1.40 o   0.1139E-01
   0  12   0     3100.06     3254.58       14.84 o   0.1295E-04
   1  12   0       43.22       33.32        1.18 o   0.1445E-01
   2  12   0      126.17      126.08        2.29 o   0.3058E-02
   3  12   0      642.95      676.45        5.79 o   0.2375E-03
   4  12   0      132.64      112.57        2.87 o   0.3340E-02
   5  12   0      191.42      161.20        2.72 o   0.2065E-02
   6  12   0       71.15       89.43        1.88 o   0.5209E-02
   7  12   0        9.12       10.91        0.73 o   0.6049E-01
   8  12   0      121.32      115.03        2.11 o   0.3369E-02
   9  12   0       42.45       45.20        1.29 o   0.1095E-01
   1  13   0     1480.67     1488.36        7.88 o   0.5544E-04
   2  13   0      169.89      151.62        2.80 o   0.2254E-02
   3  13   0       98.38       87.99        2.36 o   0.4592E-02
   4  13   0       38.42       23.70        1.22 o   0.1741E-01
   5  13   0        3.25        2.88        0.46 o   0.1868E+00
   6  13   0      138.19      120.46        2.63 o   0.3082E-02
   7  13   0        7.18        6.94        0.63 o   0.8584E-01
   8  13   0       43.68       50.12        1.28 o   0.9922E-02
   9  13   0      154.37      117.01        2.54 o   0.2943E-02
   0  14   0     4519.93     4762.27       20.94 o   0.6139E-05
   1  14   0      121.63      119.13        2.35 o   0.3199E-02
   2  14   0      756.99      765.20        6.37 o   0.1871E-03
   3  14   0       40.28       22.80        1.65 o   0.1846E-01
   4  14   0      338.59      334.82        3.27 o   0.7449E-03
   5  14   0      442.18      451.41        4.15 o   0.4707E-03
   6  14   0      359.05      378.77        4.24 o   0.6086E-03
   7  14   0        3.14        3.59        0.51 o   0.1954E+00
   8  14   0      101.05      100.92        1.91 o   0.4204E-02
   9  14   0      144.93      142.25        2.78 o   0.2501E-02
   1  15   0       18.36        8.20        1.01 o   0.4869E-01
   2  15   0       16.98       13.83        1.07 o   0.3583E-01
   3  15   0        0.99        0.00        0.51 o   0.1237E+01
   4  15   0      135.71      148.02        2.17 o   0.2560E-02
   5  15   0        3.91        0.57        0.51 o   0.3004E+00
   6  15   0       18.32       18.18        0.97 o   0.3006E-01
   7  15   0       13.72       12.64        0.82 o   0.4544E-01
   8  15   0       83.34       59.75        1.76 o   0.6891E-02
   0  16   0       47.54       50.81        2.44 o   0.9522E-02
   1  16   0        5.82        9.30        0.70 o   0.6311E-01
   2  16   0      317.33      350.52        4.62 o   0.7092E-03
   3  16   0      307.01      292.68        3.30 o   0.9044E-03
   4  16   0      229.48      215.17        2.90 o   0.1387E-02
   5  16   0       26.24       16.85        1.12 o   0.2784E-01
   6  16   0      125.77      140.46        2.54 o   0.2669E-02
   7  16   0       93.37      107.68        2.09 o   0.3925E-02
   8  16   0        6.66        4.19        0.53 o   0.9779E-01
   1  17   0      265.13      277.74        4.58 o   0.1002E-02
   2  17   0       74.20       78.47        2.02 o   0.5880E-02
   3  17   0       35.23       32.77        1.16 o   0.1547E-01
   4  17   0     1176.86     1148.90        7.04 o   0.8655E-04
   5  17   0        0.74        0.02        0.47 o   0.1409E+01
   6  17   0       94.39      101.64        2.29 o   0.4220E-02
   7  17   0       70.90       83.43        1.85 o   0.5631E-02
   8  17   0      106.73       97.55        1.96 o   0.4036E-02
   0  18   0       72.95       71.06        3.44 o   0.5889E-02
   1  18   0      140.34      131.35        2.93 o   0.2874E-02
   2  18   0      208.83      216.48        2.88 o   0.1417E-02
   3  18   0      260.95      272.94        3.24 o   0.1025E-02
   4  18   0      214.87      202.55        3.04 o   0.1499E-02
   5  18   0      385.11      404.38        4.56 o   0.5519E-03
   6  18   0       20.28       17.91        1.13 o   0.3111E-01
   7  18   0       36.51       27.90        1.36 o   0.1747E-01
   8  18   0       16.41       21.33        0.72 o   0.2814E-01
   1  19   0      388.18      369.14        4.23 o   0.6124E-03
   2  19   0        2.32        0.19        0.48 o   0.5474E+00
   3  19   0      663.45      694.49        5.68 o   0.2247E-03
   4  19   0      774.41      824.15        6.03 o   0.1663E-03
   5  19   0        1.65        0.17        0.61 o   0.7526E+00
   6  19   0       95.24      106.33        2.21 o   0.4036E-02
   7  19   0        8.88        7.83        0.67 o   0.6508E-01
   8  19   0       47.94       51.68        1.31 o   0.9435E-02
   0  20   0       37.35       25.70        1.75 o   0.1621E-01
   1  20   0      123.70      106.93        2.38 o   0.3583E-02
   2  20   0     1422.54     1519.04        8.79 o   0.5482E-04
   3  20   0      170.22      175.57        2.81 o   0.1963E-02
   4  20   0      207.37      206.27        3.37 o   0.1497E-02
   5  20   0      239.97      256.25        3.37 o   0.1163E-02
   6  20   0        3.95        3.65        0.47 o   0.1454E+00
   7  20   0      115.38      108.99        2.24 o   0.3677E-02
   8  20   0       64.31       54.58        3.08 o   0.7556E-02
   1  21   0      115.88      146.38        2.41 o   0.2689E-02
   2  21   0      126.39      104.38        2.64 o   0.3581E-02
   3  21   0      262.39      280.39        3.70 o   0.1011E-02
   4  21   0      617.19      664.36        6.32 o   0.2466E-03
   5  21   0        1.25        0.20        0.51 o   0.6556E+00
   6  21   0        2.70        1.90        0.46 o   0.2789E+00
   7  21   0      125.92      128.20        2.16 o   0.2963E-02
   0  22   0      932.50     1039.07        9.98 o   0.1116E-03
   1  22   0       20.16       22.91        1.17 o   0.2486E-01
   2  22   0      192.21      190.96        3.24 o   0.1699E-02
   3  22   0      965.92     1010.57        7.39 o   0.1135E-03
   4  22   0       13.66       11.58        0.95 o   0.4678E-01
   5  22   0      349.47      385.26        4.11 o   0.6293E-03
   6  22   0      262.32      275.50        3.29 o   0.9817E-03
   7  22   0        1.58        0.62        0.38 o   0.4716E+00
   1  23   0      359.29      390.14        4.94 o   0.6055E-03
   2  23   0       72.71       78.44        1.98 o   0.5869E-02
   3  23   0      631.45      647.45        5.78 o   0.2546E-03
   4  23   0      961.13      999.19        7.83 o   0.1182E-03
   5  23   0        5.35        5.85        0.64 o   0.1001E+00
   6  23   0       14.68       10.28        0.87 o   0.5157E-01
   7  23   0        1.13        0.61        0.35 o   0.6496E+00
   0  24   0     1211.10     1210.97       12.68 o   0.8028E-04
   1  24   0      255.03      241.22        4.26 o   0.1160E-02
   2  24   0        3.26        2.99        0.55 o   0.1792E+00
   3  24   0       21.53       25.41        1.21 o   0.2317E-01
   4  24   0       23.76       23.27        1.10 o   0.2322E-01
   5  24   0       48.23       50.48        1.58 o   0.9493E-02
   6  24   0       18.79       16.93        0.97 o   0.3122E-01
   1  25   0      689.04      681.08        7.09 o   0.2220E-03
   2  25   0       54.63       65.66        1.88 o   0.7492E-02
   3  25   0       60.02       61.09        1.99 o   0.7540E-02
   4  25   0        2.84        1.75        0.70 o   0.2144E+00
   5  25   0      143.37      141.96        2.59 o   0.2550E-02
   6  25   0      217.15      228.70        2.75 o   0.1351E-02
   0  26   0      397.97      466.54        7.77 o   0.4594E-03
   1  26   0       31.66       34.10        1.49 o   0.1584E-01
   2  26   0       12.90       10.63        0.90 o   0.4795E-01
   3  26   0       53.49       61.32        1.88 o   0.7791E-02
   4  26   0        1.48        0.12        0.48 o   0.7491E+00
   5  26   0      277.38      303.31        3.90 o   0.9157E-03
   6  26   0       16.90       15.60        1.10 o   0.3537E-01
   1  27   0      150.73      180.59        3.06 o   0.2008E-02
   2  27   0       20.53       15.00        1.10 o   0.3127E-01
   3  27   0      177.37      161.27        3.14 o   0.2074E-02
   4  27   0       66.26       70.93        2.10 o   0.6526E-02
   5  27   0        1.84        0.96        0.51 o   0.4227E+00
   0  28   0      164.26      170.70        4.53 o   0.1999E-02
   1  28   0       20.33       20.07        1.12 o   0.2781E-01
   2  28   0       98.42       78.88        2.29 o   0.4964E-02
   3  28   0       27.36       27.73        1.28 o   0.1792E-01
   4  28   0        1.94        1.04        0.44 o   0.3403E+00
   5  28   0        0.31        0.01        0.37 o   0.2553E+01
   1  29   0       36.84       32.22        1.38 o   0.1511E-01
   2  29   0       75.28       77.14        2.03 o   0.5811E-02
   3  29   0       10.98        7.85        0.78 o   0.6182E-01
   4  29   0       67.35       72.47        1.89 o   0.6571E-02
   0  30   0       88.94       76.73        3.08 o   0.5213E-02
   1  30   0       18.50       19.74        1.12 o   0.2998E-01
   2  30   0       18.35       15.48        0.99 o   0.3134E-01
   3  30   0      169.61      156.95        2.77 o   0.2148E-02
   4  30   0       21.81       18.48        1.13 o   0.2635E-01
   1  31   0       15.44       20.39        0.90 o   0.2893E-01
   2  31   0       66.50       56.38        1.84 o   0.7965E-02
   3  31   0       38.41       39.68        1.71 o   0.1307E-01
   0  32   0       41.39       39.55        1.99 o   0.1169E-01
   1  32   0       33.44       38.64        1.33 o   0.1389E-01
   2  32   0        2.46        1.85        0.62 o   0.2813E+00
   1  33   0      333.77      308.43        8.96 o   0.7633E-03
  -9   0   1        4.10        2.23        0.58 o   0.2070E+00
  -7   0   1     4912.36     4690.42       26.21 o   0.5879E-05
  -5   0   1      106.78       81.23        4.96 o   0.4098E-02
  -3   0   1       83.18       75.97        2.86 o   0.5569E-02
  -1   0   1     2745.73     2929.16       21.57 o   0.1605E-04
   1   0   1    37404.12    39813.15      257.21 o   0.8955E-07
   3   0   1     6423.51     5948.37       29.61 o   0.3650E-05
   5   0   1        1.56        6.76        0.99 o   0.9929E-01
   7   0   1     1458.83     1480.24       11.43 o   0.5627E-04
   9   0   1       63.98       57.52        1.95 o   0.7538E-02
 -10   1   1       65.28       59.93        1.18 o   0.7569E-02
  -9   1   1        5.44        5.75        0.45 o   0.9430E-01
  -8   1   1      349.30      318.86        4.19 o   0.7595E-03
  -7   1   1        8.03        0.47        0.86 o   0.1831E+00
  -6   1   1      584.41      556.55        5.71 o   0.3091E-03
  -5   1   1       10.54        8.65        1.06 o   0.6293E-01
  -4   1   1      444.54      400.58        5.28 o   0.5242E-03
  -3   1   1      139.94      125.86        2.66 o   0.3018E-02
  -2   1   1     5094.00     5186.58       31.69 o   0.5105E-05
  -1   1   1      374.05      367.53        3.44 o   0.6357E-03
   0   1   1      450.34      477.28        4.18 o   0.4321E-03
   1   1   1     2626.48     3032.16       23.46 o   0.1536E-04
   2   1   1     1154.91     1168.83        7.58 o   0.8700E-04
   3   1   1     6672.29     6718.70       20.99 o   0.3065E-05
   4   1   1     2779.39     2658.34       14.86 o   0.1788E-04
   5   1   1      233.63      221.85        4.92 o   0.1347E-02
   6   1   1       68.19       72.79        1.80 o   0.6453E-02
   7   1   1       47.73       45.89        1.44 o   0.1067E-01
   8   1   1       21.05       22.63        0.86 o   0.2445E-01
   9   1   1      354.05      367.71        3.20 o   0.6520E-03
 -10   2   1       15.47       15.11        0.59 o   0.3654E-01
  -9   2   1       14.55       15.33        0.70 o   0.3617E-01
  -8   2   1       62.16       67.11        1.82 o   0.7069E-02
  -7   2   1      418.41      385.08        4.91 o   0.5557E-03
  -6   2   1      372.93      349.78        4.34 o   0.6517E-03
  -5   2   1       71.52       55.96        2.70 o   0.7413E-02
  -4   2   1       23.58       13.88        1.25 o   0.2979E-01
  -3   2   1       49.72       46.32        1.69 o   0.9462E-02
  -2   2   1    18731.44    16194.16       80.56 o   0.4786E-06
  -1   2   1     1809.97     1871.42        9.30 o   0.3672E-04
   0   2   1      487.43      524.38        4.32 o   0.3693E-03
   1   2   1      140.47      159.47        2.91 o   0.2419E-02
   2   2   1      122.37      124.43        2.32 o   0.3058E-02
   3   2   1      399.28      367.78        4.49 o   0.6188E-03
   4   2   1     1279.17     1227.81        9.35 o   0.7740E-04
   5   2   1       46.78       58.40        2.17 o   0.8611E-02
   6   2   1      175.49      167.51        2.81 o   0.2000E-02
   7   2   1      883.93      945.91        6.38 o   0.1320E-03
   8   2   1       10.99        9.91        0.69 o   0.5673E-01
   9   2   1       44.95       49.50        1.15 o   0.1066E-01
 -10   3   1      150.23      138.89        1.85 o   0.2524E-02
  -9   3   1       51.87       59.03        1.27 o   0.8357E-02
  -8   3   1       15.15       10.00        0.95 o   0.4956E-01
  -7   3   1     1657.67     1625.38        9.53 o   0.4675E-04
  -6   3   1       80.32       61.32        2.02 o   0.6829E-02
  -5   3   1        1.08        0.99        0.63 o   0.5653E+00
  -4   3   1      386.65      340.51        4.91 o   0.6681E-03
  -3   3   1     8011.25     8202.95       25.56 o   0.2080E-05
  -2   3   1       40.80       34.35        1.83 o   0.1406E-01
  -1   3   1       23.30       29.38        0.82 o   0.1824E-01
   0   3   1      553.15      578.00        4.77 o   0.3157E-03
   1   3   1     4902.07     5334.30       19.62 o   0.5032E-05
   2   3   1      792.52      860.15        6.28 o   0.1590E-03
   3   3   1     1691.43     1773.75        8.88 o   0.4152E-04
   4   3   1       66.43       55.06        2.03 o   0.7741E-02
   5   3   1      103.30       85.88        3.22 o   0.4690E-02
   6   3   1      119.41       97.28        2.33 o   0.3892E-02
   7   3   1      284.24      283.06        3.55 o   0.9620E-03
   8   3   1      178.57      184.90        2.52 o   0.1832E-02
   9   3   1      204.02      166.84        2.41 o   0.1921E-02
 -10   4   1       13.61        8.49        0.55 o   0.5645E-01
  -9   4   1       36.40       39.19        1.04 o   0.1322E-01
  -8   4   1        1.30        0.19        0.46 o   0.7877E+00
  -7   4   1      326.51      290.65        4.00 o   0.8503E-03
  -6   4   1        0.56        0.37        0.46 o   0.1079E+01
  -5   4   1      199.70      176.20        4.03 o   0.1801E-02
  -4   4   1     2333.81     2225.20       12.22 o   0.2528E-04
  -3   4   1     1935.44     1965.44        9.69 o   0.3349E-04
  -2   4   1     7150.18     7508.98       29.97 o   0.2499E-05
  -1   4   1     2798.24     2937.27       11.46 o   0.1562E-04
   0   4   1       20.76       20.53        0.91 o   0.2561E-01
   1   4   1       98.43      108.24        2.08 o   0.3726E-02
   2   4   1      290.59      325.87        3.41 o   0.8242E-03
   3   4   1      228.72      246.72        3.30 o   0.1187E-02
   4   4   1      895.50      842.62        7.35 o   0.1504E-03
   5   4   1       80.26      100.38        2.84 o   0.4486E-02
   6   4   1     2225.08     2214.80       10.20 o   0.2590E-04
   7   4   1      232.49      255.53        3.24 o   0.1185E-02
   8   4   1      311.99      274.19        3.36 o   0.9409E-03
   9   4   1        7.14        8.13        0.46 o   0.7613E-01
 -10   5   1       20.69       24.78        0.74 o   0.2434E-01
  -9   5   1       63.34       53.83        1.35 o   0.8400E-02
  -8   5   1        3.23        4.27        0.45 o   0.1322E+00
  -7   5   1      206.81      211.33        3.31 o   0.1509E-02
  -6   5   1       56.78       45.01        1.65 o   0.9739E-02
  -5   5   1      202.85      207.00        3.96 o   0.1504E-02
  -4   5   1     1228.64     1302.89        9.09 o   0.7309E-04
  -3   5   1     5995.61     5764.23       18.77 o   0.4019E-05
  -2   5   1      892.53     1006.62        6.32 o   0.1222E-03
  -1   5   1      169.93      165.10        2.84 o   0.2024E-02
   0   5   1      946.76     1069.45        6.69 o   0.1088E-03
   1   5   1     4758.34     4846.23       15.72 o   0.5835E-05
   2   5   1        0.75        0.01        0.30 o   0.1693E+01
   3   5   1      554.47      471.92        5.11 o   0.3782E-03
   4   5   1        1.81        0.39        0.58 o   0.6896E+00
   5   5   1       16.91       10.10        0.99 o   0.4387E-01
   6   5   1     1371.74     1453.43        7.74 o   0.5981E-04
   7   5   1       12.93       16.70        0.81 o   0.3411E-01
   8   5   1      225.62      191.78        2.83 o   0.1552E-02
   9   5   1      157.51      134.12        2.04 o   0.2652E-02
 -10   6   1      153.40      140.73        2.10 o   0.2542E-02
  -9   6   1        0.57        1.01        0.31 o   0.7422E+00
  -8   6   1       11.55        9.83        0.72 o   0.5430E-01
  -7   6   1      231.05      208.30        3.37 o   0.1417E-02
  -6   6   1      193.92      191.27        2.99 o   0.1717E-02
  -5   6   1     2670.39     2432.68       16.14 o   0.2059E-04
  -4   6   1       43.88       47.05        1.63 o   0.1113E-01
  -3   6   1       21.87       33.17        0.97 o   0.1772E-01
  -2   6   1     6247.22     6510.77       19.04 o   0.3349E-05
  -1   6   1      310.18      361.77        3.24 o   0.7111E-03
   0   6   1      414.67      484.00        4.32 o   0.4396E-03
   1   6   1     1183.02     1155.72        6.69 o   0.8826E-04
   2   6   1       39.74       39.85        1.16 o   0.1253E-01
   3   6   1      763.01      749.22        5.72 o   0.1885E-03
   4   6   1        7.03        2.43        0.71 o   0.1549E+00
   5   6   1      794.76      835.73        6.10 o   0.1599E-03
   6   6   1        1.44        0.23        0.52 o   0.6947E+00
   7   6   1        1.33        0.07        0.43 o   0.9961E+00
   8   6   1        2.13        0.26        0.37 o   0.5882E+00
   9   6   1       71.77       60.37        1.35 o   0.7154E-02
 -10   7   1       23.52       21.28        0.94 o   0.2555E-01
  -9   7   1      131.24      120.78        1.99 o   0.3095E-02
  -8   7   1        0.97        0.21        0.40 o   0.8681E+00
  -7   7   1        6.89        6.84        0.59 o   0.8375E-01
  -6   7   1       99.13      104.17        2.13 o   0.3983E-02
  -5   7   1       23.42       26.97        1.45 o   0.1989E-01
  -4   7   1       21.63        9.92        1.19 o   0.4157E-01
  -3   7   1     3011.87     2898.43       11.25 o   0.1541E-04
  -2   7   1      172.63      155.10        2.53 o   0.2175E-02
  -1   7   1     3886.96     4000.02       14.10 o   0.8489E-05
   0   7   1      209.76      222.04        3.26 o   0.1424E-02
   1   7   1      421.27      426.34        3.89 o   0.5090E-03
   2   7   1     4255.79     4356.20       14.51 o   0.7273E-05
   3   7   1      809.66      648.33        6.02 o   0.2152E-03
   4   7   1      122.80      113.89        2.78 o   0.3414E-02
   5   7   1       20.65       18.56        0.96 o   0.2930E-01
   6   7   1       41.87       40.42        1.40 o   0.1228E-01
   7   7   1      208.03      232.82        3.12 o   0.1313E-02
   8   7   1      120.50      109.52        1.82 o   0.3495E-02
   9   7   1       30.35       27.67        0.86 o   0.1868E-01
 -10   8   1       66.40       74.70        1.79 o   0.6475E-02
  -9   8   1      111.57      114.50        1.86 o   0.3569E-02
  -8   8   1       45.03       57.79        1.34 o   0.9016E-02
  -7   8   1      238.44      248.96        3.22 o   0.1208E-02
  -6   8   1      748.69      711.90        5.50 o   0.2040E-03
  -5   8   1      183.82      188.43        3.96 o   0.1728E-02
  -4   8   1      327.86      332.77        4.34 o   0.7658E-03
  -3   8   1        3.22        1.53        0.47 o   0.2825E+00
  -2   8   1     5915.93     6290.47       16.73 o   0.3609E-05
  -1   8   1     6067.68     6410.76       17.82 o   0.3431E-05
   0   8   1      397.66      421.90        3.71 o   0.5259E-03
   1   8   1      285.43      275.76        3.04 o   0.1004E-02
   2   8   1      658.82      622.49        5.14 o   0.2561E-03
   3   8   1      396.65      399.20        4.10 o   0.5645E-03
   4   8   1        1.85        0.04        0.53 o   0.6606E+00
   5   8   1      245.27      253.43        3.05 o   0.1147E-02
   6   8   1      354.20      382.55        4.01 o   0.6106E-03
   7   8   1      108.61       94.85        2.27 o   0.4184E-02
   8   8   1       77.76       74.88        1.53 o   0.6171E-02
   9   8   1      121.40      117.36        1.62 o   0.3408E-02
  -9   9   1      179.09      172.00        2.41 o   0.1960E-02
  -8   9   1        3.41        1.86        0.42 o   0.2302E+00
  -7   9   1     1207.95     1167.13        7.45 o   0.8343E-04
  -6   9   1      404.00      421.73        4.22 o   0.5105E-03
  -5   9   1       83.67      103.46        2.57 o   0.4278E-02
  -4   9   1       36.24       30.75        1.37 o   0.1657E-01
  -3   9   1      265.39      234.44        3.10 o   0.1209E-02
  -2   9   1     1493.52     1399.19        7.54 o   0.5989E-04
  -1   9   1     2895.52     2853.82        9.79 o   0.1612E-04
   0   9   1      310.52      343.41        3.26 o   0.7444E-03
   1   9   1       40.30       45.73        1.06 o   0.1124E-01
   2   9   1     1726.68     1542.41        8.35 o   0.4834E-04
   3   9   1     1077.33      915.74        7.12 o   0.1215E-03
   4   9   1       27.75       25.39        1.39 o   0.1953E-01
   5   9   1      465.78      475.76        4.05 o   0.4260E-03
   6   9   1       54.50       53.11        1.63 o   0.8548E-02
   7   9   1      190.90      219.41        2.98 o   0.1478E-02
   8   9   1      341.02      361.28        3.18 o   0.6845E-03
   9   9   1      344.34      300.72        2.69 o   0.8127E-03
  -9  10   1       43.31       41.04        1.15 o   0.1218E-01
  -8  10   1       44.94       43.55        1.30 o   0.1133E-01
  -7  10   1      123.28      129.57        2.49 o   0.3057E-02
  -6  10   1      912.51      959.49        6.27 o   0.1255E-03
  -5  10   1       13.48       12.18        0.78 o   0.4486E-01
  -4  10   1      519.84      529.24        5.41 o   0.3458E-03
  -3  10   1      184.19      155.35        2.79 o   0.2145E-02
  -2  10   1      405.17      391.63        3.88 o   0.5533E-03
  -1  10   1     1050.22     1060.96        5.23 o   0.1044E-03
   0  10   1      974.01      990.82        5.57 o   0.1167E-03
   1  10   1       32.69       10.33        1.00 o   0.2924E-01
   2  10   1     1429.19     1299.94        7.35 o   0.6633E-04
   3  10   1      635.18      547.29        5.77 o   0.3005E-03
   4  10   1       24.11       28.18        1.28 o   0.1906E-01
   5  10   1      730.46      663.95        5.21 o   0.2238E-03
   6  10   1     1273.11     1295.37        7.73 o   0.7151E-04
   7  10   1      227.95      258.91        3.16 o   0.1186E-02
   8  10   1       43.85       46.09        1.10 o   0.1128E-01
   9  10   1       12.00        8.70        0.63 o   0.6345E-01
  -9  11   1       27.99       21.03        1.06 o   0.2394E-01
  -8  11   1      123.71      133.20        2.07 o   0.2939E-02
  -7  11   1        1.12        0.03        0.44 o   0.9827E+00
  -6  11   1      106.41      108.14        2.39 o   0.3704E-02
  -5  11   1      433.30      450.39        4.32 o   0.4711E-03
  -4  11   1       54.20       59.43        1.77 o   0.7986E-02
  -3  11   1     1536.33     1368.45        8.68 o   0.5994E-04
  -2  11   1     2688.60     2527.52       11.05 o   0.1960E-04
  -1  11   1     3252.58     3417.26       10.30 o   0.1167E-04
   0  11   1      271.05      259.74        3.02 o   0.1103E-02
   1  11   1       14.40       14.03        0.70 o   0.4354E-01
   2  11   1      101.86      118.20        1.99 o   0.3694E-02
   3  11   1      483.74      376.75        5.14 o   0.5298E-03
   4  11   1       45.55       51.68        1.95 o   0.9861E-02
   5  11   1      509.29      517.09        4.44 o   0.3679E-03
   6  11   1      249.02      222.85        3.36 o   0.1326E-02
   7  11   1       54.39       58.23        1.47 o   0.8333E-02
   8  11   1       17.38       18.63        0.75 o   0.3090E-01
   9  11   1        0.99        0.08        0.34 o   0.1232E+01
  -9  12   1        0.22        0.30        0.26 o   0.1836E+01
  -8  12   1       74.22       76.44        1.66 o   0.5708E-02
  -7  12   1       49.23       74.22        1.67 o   0.6913E-02
  -6  12   1      495.27      555.17        5.27 o   0.3361E-03
  -5  12   1      269.78      258.44        3.35 o   0.1067E-02
  -4  12   1      269.07      285.56        4.16 o   0.9710E-03
  -3  12   1      237.54      236.97        3.54 o   0.1260E-02
  -2  12   1     1780.18     1713.35        9.38 o   0.4124E-04
  -1  12   1     2464.99     2577.49        9.29 o   0.2020E-04
   0  12   1     1261.92     1385.45        7.15 o   0.6698E-04
   1  12   1        1.88        4.18        0.37 o   0.1791E+00
   2  12   1     1196.59     1049.91        7.43 o   0.9493E-04
   3  12   1       46.26       35.98        1.66 o   0.1258E-01
   4  12   1       29.36       38.73        1.06 o   0.1399E-01
   5  12   1       39.32       45.55        1.24 o   0.1166E-01
   6  12   1       36.11       36.07        1.25 o   0.1400E-01
   7  12   1      132.28      144.55        2.31 o   0.2750E-02
   8  12   1       26.26       24.18        0.93 o   0.2174E-01
   9  12   1       41.77       47.81        1.41 o   0.1120E-01
  -9  13   1       26.96       28.62        1.01 o   0.1770E-01
  -8  13   1       16.48        9.54        0.78 o   0.4905E-01
  -7  13   1       94.99       96.99        2.33 o   0.4551E-02
  -6  13   1      227.06      235.17        3.63 o   0.1297E-02
  -5  13   1     1011.54     1051.93        6.46 o   0.1082E-03
  -4  13   1       22.39       27.35        1.29 o   0.1900E-01
  -3  13   1      104.05      104.39        2.41 o   0.3959E-02
  -2  13   1     1541.89     1542.25        9.05 o   0.5206E-04
  -1  13   1      293.86      281.05        3.30 o   0.9280E-03
   0  13   1       46.70       45.82        1.40 o   0.1034E-01
   1  13   1      287.15      279.96        3.51 o   0.9464E-03
   2  13   1      198.05      185.67        3.07 o   0.1723E-02
   3  13   1      904.84      902.62        7.32 o   0.1381E-03
   4  13   1       84.32       76.92        1.71 o   0.5439E-02
   5  13   1       10.48        6.25        0.70 o   0.7579E-01
   6  13   1       69.98       68.96        1.74 o   0.6407E-02
   7  13   1      194.87      202.90        2.62 o   0.1620E-02
   8  13   1      365.68      357.14        3.60 o   0.6571E-03
  -9  14   1       50.11       47.20        1.31 o   0.9637E-02
  -8  14   1       55.24       41.00        1.38 o   0.1090E-01
  -7  14   1      957.71     1002.80        7.85 o   0.1153E-03
  -6  14   1     1173.07     1159.35        8.85 o   0.8605E-04
  -5  14   1      390.18      369.67        3.94 o   0.6125E-03
  -4  14   1      147.90      135.20        2.47 o   0.2649E-02
  -3  14   1     1200.94     1109.54        9.04 o   0.8981E-04
  -2  14   1       12.20       19.09        0.81 o   0.3402E-01
  -1  14   1      181.04      172.76        2.95 o   0.1969E-02
   0  14   1      466.76      517.29        4.76 o   0.3785E-03
   1  14   1     1201.97     1219.07        8.48 o   0.7992E-04
   2  14   1       42.98       30.31        1.48 o   0.1531E-01
   3  14   1      831.58      821.51        7.43 o   0.1582E-03
   4  14   1      705.15      644.99        5.03 o   0.2337E-03
   5  14   1      275.60      307.14        3.51 o   0.8683E-03
   6  14   1       90.00       86.26        1.97 o   0.4898E-02
   7  14   1       79.96       86.31        1.64 o   0.5330E-02
   8  14   1      275.10      282.13        3.26 o   0.9615E-03
  -9  15   1       11.98       15.66        0.75 o   0.3717E-01
  -8  15   1      154.94      152.93        2.46 o   0.2386E-02
  -7  15   1      202.36      224.47        3.47 o   0.1455E-02
  -6  15   1      512.70      526.88        5.57 o   0.3548E-03
  -5  15   1       17.21       15.96        0.91 o   0.3622E-01
  -4  15   1       14.07       11.46        0.74 o   0.4502E-01
  -3  15   1       85.74       93.46        2.45 o   0.4735E-02
  -2  15   1      924.12      905.07        7.52 o   0.1366E-03
  -1  15   1       32.43       61.13        1.32 o   0.9406E-02
   0  15   1      228.99      277.14        3.40 o   0.1113E-02
   1  15   1     1150.42     1253.50        9.21 o   0.7942E-04
   2  15   1      273.29      210.04        4.26 o   0.1269E-02
   3  15   1     1079.07     1051.31        6.39 o   0.1026E-03
   4  15   1      656.68      618.80        4.97 o   0.2607E-03
   5  15   1      709.23      694.51        5.38 o   0.2126E-03
   6  15   1       46.55       43.41        1.46 o   0.1170E-01
   7  15   1        4.70        2.15        0.43 o   0.1841E+00
   8  15   1      114.75      108.71        2.16 o   0.3678E-02
  -9  16   1        5.97        7.69        0.64 o   0.8944E-01
  -8  16   1      176.50      168.41        2.68 o   0.1998E-02
  -7  16   1        5.20        5.09        0.72 o   0.9952E-01
  -6  16   1      376.95      388.34        4.91 o   0.5758E-03
  -5  16   1     1217.03     1186.00        6.92 o   0.8187E-04
  -4  16   1      724.18      700.28        5.28 o   0.2142E-03
  -3  16   1      522.10      489.85        5.06 o   0.3800E-03
  -2  16   1       69.45       75.46        2.16 o   0.6017E-02
  -1  16   1      569.96      547.59        5.95 o   0.3233E-03
   0  16   1     2071.53     2261.57       11.44 o   0.2670E-04
   1  16   1        1.43        0.62        0.56 o   0.4655E+00
   2  16   1      468.52      447.13        6.35 o   0.4429E-03
   3  16   1        2.08        2.16        0.44 o   0.3136E+00
   4  16   1       22.04       20.10        1.00 o   0.2562E-01
   5  16   1       70.87       73.88        1.78 o   0.5902E-02
   6  16   1       24.48       31.94        1.08 o   0.1641E-01
   7  16   1       16.03       23.00        0.82 o   0.2857E-01
   8  16   1       45.26       49.97        1.39 o   0.1023E-01
  -8  17   1       46.11       49.37        1.29 o   0.1041E-01
  -7  17   1       73.62       74.69        1.84 o   0.6251E-02
  -6  17   1       13.64       12.80        0.93 o   0.4362E-01
  -5  17   1      400.64      423.10        4.34 o   0.5369E-03
  -4  17   1       17.81       17.69        0.89 o   0.3142E-01
  -3  17   1      588.88      623.37        5.02 o   0.2721E-03
  -2  17   1      556.69      588.97        7.24 o   0.2985E-03
  -1  17   1      276.21      313.47        4.59 o   0.8821E-03
   0  17   1       34.97       34.85        1.55 o   0.1475E-01
   1  17   1      439.41      475.86        6.23 o   0.4308E-03
   2  17   1      257.17      244.62        3.17 o   0.1156E-02
   3  17   1      532.43      523.37        4.42 o   0.3557E-03
   4  17   1     1431.81     1427.76        8.06 o   0.5981E-04
   5  17   1       69.05       64.88        1.77 o   0.6788E-02
   6  17   1       61.99       54.10        1.77 o   0.8460E-02
   7  17   1        7.89        7.61        0.61 o   0.6552E-01
   8  17   1      116.17      109.20        2.14 o   0.3716E-02
  -8  18   1      175.31      187.19        2.58 o   0.1803E-02
  -7  18   1       55.23       41.65        1.57 o   0.1115E-01
  -6  18   1        4.17        4.00        0.61 o   0.1542E+00
  -5  18   1     1205.28     1195.39        8.18 o   0.8116E-04
  -4  18   1      169.11      184.44        2.74 o   0.1859E-02
  -3  18   1       68.59       95.01        1.73 o   0.4885E-02
  -2  18   1       38.84       32.14        1.38 o   0.1419E-01
  -1  18   1       29.63       36.40        1.34 o   0.1529E-01
   0  18   1      143.84      164.14        2.97 o   0.2298E-02
   1  18   1      990.37     1034.72        6.53 o   0.1120E-03
   2  18   1       10.11        8.43        0.68 o   0.6406E-01
   3  18   1      206.74      220.23        3.00 o   0.1436E-02
   4  18   1        9.67        6.68        0.80 o   0.7852E-01
   5  18   1       75.08       63.71        1.96 o   0.6612E-02
   6  18   1       21.35       26.13        1.01 o   0.2023E-01
   7  18   1       23.16       26.93        0.97 o   0.2077E-01
   8  18   1       80.24       61.45        2.00 o   0.6501E-02
  -8  19   1      118.14      130.66        1.99 o   0.3129E-02
  -7  19   1        4.59        3.83        0.55 o   0.1625E+00
  -6  19   1        9.99        7.01        0.84 o   0.6219E-01
  -5  19   1       30.26       40.35        1.38 o   0.1409E-01
  -4  19   1       27.66       31.67        1.24 o   0.1733E-01
  -3  19   1     1553.30     1616.00        9.35 o   0.4875E-04
  -2  19   1       85.40       96.42        2.00 o   0.4672E-02
  -1  19   1       20.27       26.01        0.93 o   0.2288E-01
   0  19   1       20.32       17.07        0.95 o   0.2965E-01
   1  19   1        1.68        0.27        0.46 o   0.6726E+00
   2  19   1       86.44       71.79        1.96 o   0.5865E-02
   3  19   1      701.27      680.50        5.91 o   0.2227E-03
   4  19   1       36.42       27.00        1.47 o   0.1733E-01
   5  19   1       35.72       34.50        1.39 o   0.1532E-01
   6  19   1      123.76      133.92        2.47 o   0.2886E-02
   7  19   1      108.94      102.82        2.12 o   0.4076E-02
  -8  20   1       52.16       54.84        1.51 o   0.8799E-02
  -7  20   1        6.21        8.92        0.60 o   0.8369E-01
  -6  20   1       31.60       32.45        1.25 o   0.1688E-01
  -5  20   1      649.68      671.60        6.07 o   0.2321E-03
  -4  20   1      296.95      333.92        3.92 o   0.7703E-03
  -3  20   1       91.81      120.07        2.29 o   0.3771E-02
  -2  20   1      265.43      282.01        3.60 o   0.9904E-03
  -1  20   1     1169.59     1223.71        7.33 o   0.8223E-04
   0  20   1      392.53      392.91        4.38 o   0.5765E-03
   1  20   1        1.10        0.05        0.59 o   0.9681E+00
   2  20   1      658.45      644.16        5.71 o   0.2431E-03
   3  20   1      100.45       97.39        2.30 o   0.4266E-02
   4  20   1      107.56       97.50        2.52 o   0.4115E-02
   5  20   1       42.43       44.96        1.47 o   0.1107E-01
   6  20   1       91.44       91.61        2.04 o   0.4724E-02
   7  20   1        2.53        2.28        0.39 o   0.2350E+00
  -8  21   1        7.13        5.17        0.96 o   0.8096E-01
  -7  21   1        3.65        5.27        0.46 o   0.1180E+00
  -6  21   1       17.59       16.11        1.02 o   0.3445E-01
  -5  21   1      140.06      124.96        2.99 o   0.2822E-02
  -4  21   1        2.78        0.04        0.79 o   0.4272E+00
  -3  21   1      604.37      626.54        6.17 o   0.2659E-03
  -2  21   1      241.55      244.02        3.58 o   0.1197E-02
  -1  21   1        7.11        3.62        0.66 o   0.1107E+00
   0  21   1        7.28        6.01        0.69 o   0.8368E-01
   1  21   1      291.52      319.66        3.95 o   0.8156E-03
   2  21   1     1660.34     1696.13        9.60 o   0.4353E-04
   3  21   1     1394.76     1352.29        8.98 o   0.6474E-04
   4  21   1       37.26       29.95        1.56 o   0.1599E-01
   5  21   1      130.11      147.44        2.66 o   0.2551E-02
   6  21   1        2.89        4.40        0.41 o   0.1359E+00
   7  21   1       31.08       27.76        1.06 o   0.1941E-01
  -7  22   1        0.54        0.69        0.31 o   0.6905E+00
  -6  22   1       47.29       57.12        1.49 o   0.8884E-02
  -5  22   1       40.64       48.26        1.59 o   0.1099E-01
  -4  22   1      151.96      153.48        2.95 o   0.2307E-02
  -3  22   1        2.39        3.56        0.62 o   0.1882E+00
  -2  22   1      750.47      822.31        6.62 o   0.1714E-03
  -1  22   1       98.85      113.73        2.37 o   0.3843E-02
   0  22   1      597.98      608.91        5.89 o   0.2748E-03
   1  22   1      214.25      239.05        3.58 o   0.1317E-02
   2  22   1        3.78        2.43        0.69 o   0.1914E+00
   3  22   1        1.07        0.97        0.59 o   0.5012E+00
   4  22   1       48.89       53.17        1.78 o   0.9002E-02
   5  22   1        8.71       11.32        0.68 o   0.5813E-01
   6  22   1       16.15       14.20        0.85 o   0.3987E-01
   7  22   1       58.57       49.62        1.49 o   0.9092E-02
  -7  23   1        8.55       10.67        0.69 o   0.5950E-01
  -6  23   1       91.46       92.68        2.03 o   0.4460E-02
  -5  23   1       23.35       27.84        1.10 o   0.1970E-01
  -4  23   1       19.03       16.39        1.14 o   0.3019E-01
  -3  23   1      341.50      391.75        4.53 o   0.6177E-03
  -2  23   1       14.71       10.07        0.96 o   0.4984E-01
  -1  23   1      376.88      382.22        4.84 o   0.6064E-03
   0  23   1       99.68       85.92        2.46 o   0.4577E-02
   1  23   1      217.61      232.71        3.55 o   0.1355E-02
   2  23   1      485.45      499.98        5.54 o   0.3894E-03
   3  23   1       21.87       27.99        1.17 o   0.1907E-01
   4  23   1       80.28       78.59        2.27 o   0.5268E-02
   5  23   1       12.18       20.51        0.80 o   0.3084E-01
   6  23   1        0.83        0.53        0.33 o   0.6175E+00
  -7  24   1       48.72       41.48        1.56 o   0.1068E-01
  -6  24   1        6.44        7.20        0.62 o   0.8234E-01
  -5  24   1      181.86      183.61        3.18 o   0.1810E-02
  -4  24   1      265.22      269.35        4.11 o   0.1047E-02
  -3  24   1      118.79      120.61        2.83 o   0.3297E-02
  -2  24   1        4.98        3.58        0.74 o   0.1412E+00
  -1  24   1      124.16      107.70        2.79 o   0.3564E-02
   0  24   1       13.62       20.21        1.08 o   0.3064E-01
   1  24   1      409.46      413.83        5.10 o   0.5252E-03
   2  24   1       96.81      108.09        2.44 o   0.3974E-02
   3  24   1        1.40        2.14        0.56 o   0.2502E+00
   4  24   1       75.68       80.43        2.19 o   0.5318E-02
   5  24   1        6.70        5.10        0.61 o   0.1094E+00
   6  24   1       94.39      100.83        1.79 o   0.4441E-02
  -6  25   1        8.64        6.10        0.76 o   0.8004E-01
  -5  25   1        2.72        3.69        0.51 o   0.1527E+00
  -4  25   1       54.07       61.42        1.77 o   0.7609E-02
  -3  25   1        3.12        0.49        0.86 o   0.3267E+00
  -2  25   1        5.48        2.58        0.91 o   0.1428E+00
  -1  25   1      463.21      489.83        5.62 o   0.4028E-03
   0  25   1      343.36      337.46        4.76 o   0.7291E-03
   1  25   1      456.81      449.44        5.39 o   0.4573E-03
   2  25   1       93.12       87.98        2.41 o   0.4596E-02
   3  25   1       12.18       13.11        0.93 o   0.4379E-01
   4  25   1       35.70       35.84        1.33 o   0.1507E-01
   5  25   1      118.13      119.61        2.28 o   0.3282E-02
   6  25   1      160.30      145.48        2.88 o   0.2431E-02
  -6  26   1      158.60      138.79        3.42 o   0.2587E-02
  -5  26   1       34.00       36.75        1.41 o   0.1469E-01
  -4  26   1      120.65      114.71        2.71 o   0.3274E-02
  -3  26   1      291.04      306.78        4.20 o   0.8674E-03
  -2  26   1      590.06      629.85        5.99 o   0.2683E-03
  -1  26   1       42.17       26.94        1.75 o   0.1589E-01
   0  26   1      148.27      131.61        3.28 o   0.2667E-02
   1  26   1        3.85        2.76        0.96 o   0.1583E+00
   2  26   1      157.57      174.34        3.16 o   0.2101E-02
   3  26   1       15.02        9.73        0.96 o   0.4538E-01
   4  26   1       65.90       63.89        1.86 o   0.7280E-02
   5  26   1       30.69       29.94        1.15 o   0.1799E-01
  -6  27   1        4.87        4.07        0.63 o   0.1259E+00
  -5  27   1        5.19        6.05        0.58 o   0.1012E+00
  -4  27   1       37.35       38.38        1.62 o   0.1315E-01
  -3  27   1      114.42      112.03        2.74 o   0.3384E-02
  -2  27   1      142.36      116.95        3.01 o   0.3026E-02
  -1  27   1        9.19        7.68        0.92 o   0.6555E-01
   0  27   1       23.17       12.12        1.46 o   0.3262E-01
   1  27   1       18.25       20.84        1.14 o   0.2674E-01
   2  27   1       23.22       26.86        1.26 o   0.1988E-01
   3  27   1      139.10      127.26        2.49 o   0.2935E-02
   4  27   1       16.18       15.73        0.92 o   0.3354E-01
   5  27   1       46.70       46.32        1.54 o   0.1032E-01
  -5  28   1       65.43       65.17        1.88 o   0.6978E-02
  -4  28   1       91.94       94.25        2.36 o   0.4412E-02
  -3  28   1        0.47        0.17        0.48 o   0.1352E+01
  -2  28   1       38.41       38.24        1.46 o   0.1340E-01
  -1  28   1        6.18        3.79        0.83 o   0.1211E+00
   0  28   1       74.75       79.68        2.30 o   0.5811E-02
   1  28   1        8.50        6.11        0.80 o   0.8293E-01
   2  28   1       15.70       13.22        0.92 o   0.3784E-01
   3  28   1       83.48       87.90        2.08 o   0.5166E-02
   4  28   1       10.56        9.00        0.84 o   0.5420E-01
   5  28   1       25.26       19.87        1.55 o   0.2403E-01
  -5  29   1        0.75        1.34        0.46 o   0.6229E+00
  -4  29   1        0.82        1.29        0.40 o   0.4621E+00
  -3  29   1      230.64      231.16        3.45 o   0.1295E-02
  -2  29   1        2.96        3.12        0.57 o   0.1832E+00
  -1  29   1       68.40       70.43        1.88 o   0.6480E-02
   0  29   1       22.68       20.82        1.17 o   0.2506E-01
   1  29   1       35.60       29.90        1.55 o   0.1582E-01
   2  29   1        5.53        2.51        0.78 o   0.1457E+00
   3  29   1       73.70       63.19        2.17 o   0.6893E-02
   4  29   1       63.26       63.49        1.80 o   0.7581E-02
  -4  30   1       12.15        8.95        0.91 o   0.5258E-01
  -3  30   1       19.50       21.58        1.09 o   0.2664E-01
  -2  30   1       51.22       36.37        1.57 o   0.1146E-01
  -1  30   1        7.50        7.72        0.69 o   0.7639E-01
   0  30   1       80.50       67.19        2.21 o   0.6285E-02
   1  30   1        1.92        1.21        0.54 o   0.4226E+00
   2  30   1       53.89       53.84        1.66 o   0.8767E-02
   3  30   1       41.54       41.86        1.47 o   0.1166E-01
  -3  31   1      114.15      102.26        2.37 o   0.3891E-02
  -2  31   1       20.16       19.09        1.11 o   0.2756E-01
  -1  31   1        7.76        8.29        0.68 o   0.6687E-01
   0  31   1       63.44       70.07        1.86 o   0.6831E-02
   1  31   1      145.31      132.39        2.65 o   0.2695E-02
   2  31   1       64.31       63.51        1.77 o   0.7375E-02
   3  31   1       40.98       27.92        1.89 o   0.1560E-01
  -2  32   1        4.19        0.93        0.76 o   0.2727E+00
  -1  32   1      207.84      188.78        3.39 o   0.1688E-02
   0  32   1       37.74       20.80        1.34 o   0.1932E-01
   1  32   1        8.50       11.48        0.64 o   0.5469E-01
   2  32   1       11.93        5.25        1.09 o   0.6967E-01
  -1  33   1       20.50       24.46        1.77 o   0.2239E-01
   0  33   1       72.64       69.26        2.85 o   0.6328E-02
 -10   0   2        2.46        0.66        0.48 o   0.4441E+00
  -8   0   2     1033.61     1106.82       10.71 o   0.9852E-04
  -6   0   2      699.55      684.82        9.45 o   0.2139E-03
  -4   0   2     2913.06     2590.93       20.86 o   0.1800E-04
  -2   0   2     1495.21     1625.21       13.02 o   0.4958E-04
   0   0   2        6.03        2.44        0.86 o   0.1597E+00
   2   0   2     1486.52     1642.68       13.10 o   0.4968E-04
   4   0   2      353.53      273.16        8.15 o   0.8774E-03
   6   0   2     1700.33     1678.88       12.46 o   0.4346E-04
   8   0   2      332.41      346.61        4.07 o   0.7217E-03
 -10   1   2       98.26       91.53        1.54 o   0.4749E-02
  -9   1   2      155.11      165.97        2.39 o   0.2159E-02
  -8   1   2     1122.26     1174.00        8.35 o   0.8786E-04
  -7   1   2       58.95       60.49        1.84 o   0.7903E-02
  -6   1   2       13.80       11.49        0.89 o   0.4487E-01
  -5   1   2        8.29        8.34        0.99 o   0.6543E-01
  -4   1   2     4911.54     4236.96       19.95 o   0.6762E-05
  -3   1   2      302.57      294.96        4.16 o   0.8946E-03
  -2   1   2     4950.83     5516.25       19.63 o   0.4785E-05
  -1   1   2      194.60      217.07        3.81 o   0.1510E-02
   0   1   2      305.08      304.66        4.37 o   0.8516E-03
   1   1   2      236.74      219.26        4.14 o   0.1338E-02
   2   1   2      210.78      227.39        3.07 o   0.1397E-02
   3   1   2       33.34       17.59        1.36 o   0.2281E-01
   4   1   2        2.96        2.86        0.76 o   0.2003E+00
   5   1   2        1.39        2.20        0.47 o   0.2962E+00
   6   1   2       40.59       29.02        1.49 o   0.1474E-01
   7   1   2      251.56      272.63        3.08 o   0.1057E-02
   8   1   2        2.03        1.93        0.31 o   0.2795E+00
   9   1   2      147.93      124.93        2.12 o   0.2851E-02
 -10   2   2       76.36       70.58        1.37 o   0.6174E-02
  -9   2   2       98.31       90.78        1.96 o   0.4559E-02
  -8   2   2     2706.55     2756.09       13.88 o   0.1728E-04
  -7   2   2       95.44       81.73        2.24 o   0.4902E-02
  -6   2   2      129.51      102.52        2.64 o   0.3616E-02
  -5   2   2      135.74      125.71        3.62 o   0.2913E-02
  -4   2   2      369.07      337.67        4.70 o   0.6667E-03
  -3   2   2       28.66       43.13        1.30 o   0.1268E-01
  -2   2   2     6657.54     7264.75       20.73 o   0.2757E-05
  -1   2   2     1220.22     1329.33        9.35 o   0.7170E-04
   0   2   2     2119.95     2002.84       12.12 o   0.3059E-04
   1   2   2        2.51        1.98        0.46 o   0.2903E+00
   2   2   2        7.39        4.02        0.66 o   0.1241E+00
   3   2   2      637.06      642.86        6.18 o   0.2554E-03
   4   2   2      914.27      925.77        8.94 o   0.1302E-03
   5   2   2      261.75      267.08        3.40 o   0.1043E-02
   6   2   2     2633.82     2537.46       11.08 o   0.1972E-04
   7   2   2       29.54       27.83        1.09 o   0.1918E-01
   8   2   2        9.45        7.63        0.55 o   0.6542E-01
   9   2   2        5.86        6.48        0.44 o   0.9257E-01
 -10   3   2       16.99       18.40        0.70 o   0.3172E-01
  -9   3   2      164.46      173.68        2.45 o   0.2040E-02
  -8   3   2     1711.54     1710.88        9.90 o   0.4282E-04
  -7   3   2        2.62        0.51        0.53 o   0.4202E+00
  -6   3   2      528.39      469.32        5.39 o   0.3982E-03
  -5   3   2        8.60       10.94        0.95 o   0.5359E-01
  -4   3   2      298.44      211.15        4.20 o   0.1222E-02
  -3   3   2       10.54       12.54        0.70 o   0.4655E-01
  -2   3   2      131.20      101.07        2.20 o   0.3783E-02
  -1   3   2     1199.70     1258.90        7.51 o   0.7790E-04
   0   3   2     1337.88     1301.29        9.22 o   0.6908E-04
   1   3   2        7.07       16.05        0.61 o   0.4312E-01
   2   3   2     9822.40     9758.77       24.93 o   0.1442E-05
   3   3   2      304.60      255.35        4.27 o   0.1022E-02
   4   3   2      562.55      647.02        6.63 o   0.2699E-03
   5   3   2       81.27       78.46        1.96 o   0.5551E-02
   6   3   2        6.73        1.10        0.80 o   0.1991E+00
   7   3   2      345.37      315.78        3.75 o   0.7679E-03
   8   3   2       38.78       42.65        1.00 o   0.1206E-01
   9   3   2      128.28      110.66        1.74 o   0.3322E-02
 -10   4   2       50.25       54.50        1.10 o   0.9144E-02
  -9   4   2        8.30        6.03        0.59 o   0.8465E-01
  -8   4   2      207.41      216.36        3.31 o   0.1470E-02
  -7   4   2      205.96      181.97        3.50 o   0.1747E-02
  -6   4   2       77.45       56.94        1.95 o   0.7229E-02
  -5   4   2       85.29       73.11        2.89 o   0.5927E-02
  -4   4   2        2.06        1.38        0.54 o   0.4020E+00
  -3   4   2      552.40      587.89        4.94 o   0.3038E-03
  -2   4   2     3053.08     3237.23       11.32 o   0.1304E-04
  -1   4   2    33000.82    32713.73       77.55 o   0.1287E-06
   0   4   2    12121.27    12595.09       41.06 o   0.8910E-06
   1   4   2     1122.18     1110.28        7.72 o   0.9574E-04
   2   4   2     1677.71     1652.36        8.93 o   0.4548E-04
   3   4   2      128.64       92.38        2.68 o   0.3980E-02
   4   4   2      106.47       90.68        2.81 o   0.4403E-02
   5   4   2      361.87      353.63        3.99 o   0.6528E-03
   6   4   2      801.16      815.33        5.93 o   0.1662E-03
   7   4   2      563.82      563.85        4.79 o   0.3170E-03
   8   4   2       29.50       20.99        0.91 o   0.2324E-01
   9   4   2      403.40      358.38        3.00 o   0.6065E-03
 -10   5   2      150.84      150.78        1.95 o   0.2437E-02
  -9   5   2       15.18       18.08        0.71 o   0.3439E-01
  -8   5   2        1.86        1.17        0.43 o   0.4400E+00
  -7   5   2      410.24      428.73        4.71 o   0.5092E-03
  -6   5   2       48.23       55.45        1.59 o   0.8783E-02
  -5   5   2      318.03      292.17        5.27 o   0.8603E-03
  -4   5   2     1046.17      967.48        8.10 o   0.1154E-03
  -3   5   2     1157.20     1246.92        7.41 o   0.7993E-04
  -2   5   2     1352.89     1406.70        6.93 o   0.6213E-04
  -1   5   2      487.81      513.55        4.13 o   0.3734E-03
   0   5   2      174.48      167.56        3.08 o   0.2028E-02
   1   5   2     3149.42     3121.24       13.10 o   0.1350E-04
   2   5   2      538.87      481.19        4.77 o   0.3836E-03
   3   5   2       24.58       19.40        1.21 o   0.2683E-01
   4   5   2        6.55        0.50        0.79 o   0.2004E+00
   5   5   2       28.66       26.56        1.12 o   0.1962E-01
   6   5   2       45.00       43.08        1.41 o   0.1169E-01
   7   5   2       32.18       48.97        1.24 o   0.1116E-01
   8   5   2       46.76       52.61        1.13 o   0.9349E-02
   9   5   2       27.72       25.50        0.71 o   0.2152E-01
 -10   6   2      181.81      162.44        2.21 o   0.2054E-02
  -9   6   2       97.18       86.06        1.70 o   0.4782E-02
  -8   6   2       38.31       46.82        1.44 o   0.1127E-01
  -7   6   2        0.35        0.46        0.44 o   0.9521E+00
  -6   6   2     1462.70     1552.96        8.61 o   0.5215E-04
  -5   6   2        0.90        1.91        0.53 o   0.2761E+00
  -4   6   2        1.38        0.82        0.54 o   0.5341E+00
  -3   6   2        7.01       12.87        0.66 o   0.5730E-01
  -2   6   2      368.15      311.94        3.43 o   0.7640E-03
  -1   6   2      297.34      321.52        3.26 o   0.8044E-03
   0   6   2      277.30      288.04        3.52 o   0.9671E-03
   1   6   2       61.62       55.28        1.52 o   0.8701E-02
   2   6   2     1376.07     1413.48        8.42 o   0.6182E-04
   3   6   2      220.26      232.90        3.57 o   0.1300E-02
   4   6   2     2095.31     2014.11       12.43 o   0.3066E-04
   5   6   2      378.49      361.58        3.90 o   0.6460E-03
   6   6   2      900.66      880.01        6.01 o   0.1412E-03
   7   6   2        5.20        6.79        0.51 o   0.9906E-01
   8   6   2        3.86        1.57        0.37 o   0.2333E+00
   9   6   2       18.14       17.97        0.58 o   0.2873E-01
 -10   7   2       43.63       29.83        1.09 o   0.1500E-01
  -9   7   2       89.81       78.67        1.77 o   0.5222E-02
  -8   7   2      621.02      607.77        5.79 o   0.2666E-03
  -7   7   2       22.91       20.91        1.16 o   0.2424E-01
  -6   7   2        3.55        4.41        0.57 o   0.1410E+00
  -5   7   2       34.20       14.81        1.72 o   0.2500E-01
  -4   7   2      977.61      854.42        8.32 o   0.1414E-03
  -3   7   2     1041.64      958.48        6.80 o   0.1186E-03
  -2   7   2       27.51       37.25        0.97 o   0.1517E-01
  -1   7   2     4559.38     4987.05       16.43 o   0.5761E-05
   0   7   2      217.61      237.66        3.00 o   0.1276E-02
   1   7   2     2037.34     2120.41        9.44 o   0.2939E-04
   2   7   2      464.04      417.56        4.31 o   0.5004E-03
   3   7   2      542.88      589.06        5.39 o   0.3046E-03
   4   7   2      172.31      172.54        3.64 o   0.1957E-02
   5   7   2      294.92      308.92        3.37 o   0.8503E-03
   6   7   2      682.37      709.57        5.40 o   0.2171E-03
   7   7   2       32.62       37.15        1.32 o   0.1489E-01
   8   7   2        1.01        0.02        0.28 o   0.1555E+01
   9   7   2        2.34        5.91        0.28 o   0.1417E+00
 -10   8   2      126.90      114.29        2.19 o   0.3351E-02
  -9   8   2       77.39       75.04        1.68 o   0.6052E-02
  -8   8   2       29.49       28.72        1.28 o   0.1723E-01
  -7   8   2      160.56      181.84        3.10 o   0.1918E-02
  -6   8   2      131.08      123.14        2.63 o   0.3065E-02
  -5   8   2        8.88        9.38        0.94 o   0.5785E-01
  -4   8   2      402.57      434.38        5.12 o   0.5026E-03
  -3   8   2      668.75      661.26        5.43 o   0.2328E-03
  -2   8   2        6.01       15.42        0.43 o   0.4927E-01
  -1   8   2     2474.32     2664.43       10.67 o   0.1923E-04
   0   8   2      341.38      331.23        3.90 o   0.7277E-03
   1   8   2      110.15       98.06        1.99 o   0.4023E-02
   2   8   2      350.85      348.86        3.98 o   0.6901E-03
   3   8   2      744.32      753.06        6.33 o   0.1953E-03
   4   8   2       19.25       30.12        1.28 o   0.2015E-01
   5   8   2      220.39      209.74        2.92 o   0.1471E-02
   6   8   2       51.58       36.74        1.49 o   0.1176E-01
   7   8   2      321.17      329.51        4.29 o   0.7746E-03
   8   8   2      197.09      205.74        2.35 o   0.1596E-02
   9   8   2       43.91       38.11        1.89 o   0.1239E-01
 -10   9   2        4.58        2.39        0.44 o   0.1832E+00
  -9   9   2       56.07       54.04        1.47 o   0.8999E-02
  -8   9   2       81.11       98.86        2.05 o   0.4555E-02
  -7   9   2       17.40       14.31        1.02 o   0.3860E-01
  -6   9   2        0.76        0.00        0.50 o   0.1482E+01
  -5   9   2        4.20       13.22        0.76 o   0.5679E-01
  -4   9   2     1422.72     1311.41       10.39 o   0.6625E-04
  -3   9   2     3046.30     3076.93       12.32 o   0.1400E-04
  -2   9   2       53.16       68.30        1.31 o   0.7129E-02
  -1   9   2      482.90      486.59        4.27 o   0.4037E-03
   0   9   2       18.74       15.13        0.84 o   0.3643E-01
   1   9   2        8.79        3.93        0.64 o   0.1068E+00
   2   9   2     1270.51     1122.77        7.76 o   0.8674E-04
   3   9   2       11.99        4.19        0.87 o   0.8418E-01
   4   9   2      365.36      360.03        4.47 o   0.6547E-03
   5   9   2      666.82      660.07        4.89 o   0.2336E-03
   6   9   2      113.45      122.22        2.25 o   0.3287E-02
   7   9   2       25.69       30.33        1.07 o   0.1876E-01
   8   9   2        8.56       12.87        0.51 o   0.4868E-01
 -10  10   2        7.08        7.61        0.65 o   0.8414E-01
  -9  10   2        2.26        1.53        0.44 o   0.3156E+00
  -8  10   2       22.64       25.73        1.12 o   0.2222E-01
  -7  10   2      230.37      210.66        3.49 o   0.1449E-02
  -6  10   2     1037.67     1014.92        7.00 o   0.1106E-03
  -5  10   2      180.82      198.67        3.41 o   0.1647E-02
  -4  10   2      180.93      188.74        3.38 o   0.1747E-02
  -3  10   2       84.68      105.59        2.00 o   0.4450E-02
  -2  10   2      218.02      193.88        2.88 o   0.1564E-02
  -1  10   2        3.22        0.94        0.36 o   0.3779E+00
   0  10   2     5801.18     5328.79       18.65 o   0.4490E-05
   1  10   2        3.34        2.72        0.44 o   0.2036E+00
   2  10   2      367.04      288.63        4.08 o   0.7999E-03
   3  10   2        2.01        0.04        0.52 o   0.7036E+00
   4  10   2       66.74       67.79        1.63 o   0.6772E-02
   5  10   2      153.35      153.18        2.48 o   0.2389E-02
   6  10   2      179.67      206.99        2.85 o   0.1652E-02
   7  10   2      133.50      138.75        2.27 o   0.2753E-02
   8  10   2       46.82       47.17        1.08 o   0.1095E-01
  -9  11   2      622.04      609.15        5.08 o   0.2731E-03
  -8  11   2      121.62      140.92        2.40 o   0.2854E-02
  -7  11   2       32.31       28.72        1.33 o   0.1815E-01
  -6  11   2       63.68       55.98        1.78 o   0.8145E-02
  -5  11   2        8.25        4.26        0.62 o   0.9701E-01
  -4  11   2      454.28      495.86        5.76 o   0.4082E-03
  -3  11   2      871.00      873.44        6.96 o   0.1460E-03
  -2  11   2        2.03        4.90        0.42 o   0.1628E+00
  -1  11   2      273.59      306.50        3.08 o   0.8899E-03
   0  11   2       40.85       34.28        1.34 o   0.1428E-01
   1  11   2       91.96       61.68        1.87 o   0.6448E-02
   2  11   2      300.35      217.90        3.92 o   0.1206E-02
   3  11   2       92.89      100.06        2.51 o   0.4381E-02
   4  11   2       32.88       35.00        1.07 o   0.1573E-01
   5  11   2      551.16      564.11        4.74 o   0.3126E-03
   6  11   2        7.64        5.86        0.58 o   0.8154E-01
   7  11   2       31.51       30.03        0.96 o   0.1754E-01
   8  11   2       84.24       78.10        1.56 o   0.5489E-02
  -9  12   2       16.40        9.97        0.91 o   0.4404E-01
  -8  12   2      208.24      231.67        3.61 o   0.1359E-02
  -7  12   2       76.30       65.08        2.25 o   0.6560E-02
  -6  12   2      330.95      321.89        4.15 o   0.7606E-03
  -5  12   2        6.07        9.36        0.70 o   0.6769E-01
  -4  12   2      573.38      549.87        6.39 o   0.3110E-03
  -3  12   2     2146.07     2227.45       11.85 o   0.2626E-04
  -2  12   2      953.27      907.49        6.59 o   0.1330E-03
  -1  12   2      129.98      125.99        2.37 o   0.2997E-02
   0  12   2      163.41      134.96        2.80 o   0.2514E-02
   1  12   2      362.14      309.16        4.08 o   0.7782E-03
   2  12   2      205.96      159.41        3.44 o   0.1959E-02
   3  12   2      309.02      304.41        4.97 o   0.8340E-03
   4  12   2       25.93       28.38        0.96 o   0.1938E-01
   5  12   2        2.97        1.17        0.49 o   0.3092E+00
   6  12   2       92.70      106.86        1.94 o   0.4238E-02
   7  12   2      199.91      206.89        2.55 o   0.1527E-02
   8  12   2       23.64       25.36        0.82 o   0.2208E-01
  -9  13   2      126.95      127.83        2.21 o   0.2997E-02
  -8  13   2      397.52      416.22        4.36 o   0.5383E-03
  -7  13   2      109.64      119.01        2.75 o   0.3352E-02
  -6  13   2       11.45       12.98        0.86 o   0.4379E-01
  -5  13   2      318.08      334.87        3.81 o   0.7813E-03
  -4  13   2      808.35      789.23        8.33 o   0.1716E-03
  -3  13   2     5075.66     5038.78       19.84 o   0.5322E-05
  -2  13   2       26.18       11.06        1.11 o   0.3276E-01
  -1  13   2        0.39        0.30        0.43 o   0.2084E+01
   0  13   2        9.35       18.01        0.70 o   0.3757E-01
   1  13   2     1465.87     1398.25        9.29 o   0.6044E-04
   2  13   2      286.58      253.33        4.51 o   0.1064E-02
   3  13   2       48.98       33.01        1.54 o   0.1376E-01
   4  13   2      504.28      504.30        4.35 o   0.3827E-03
   5  13   2        2.60        0.94        0.47 o   0.3538E+00
   6  13   2      291.60      266.34        3.59 o   0.9692E-03
   7  13   2      154.10      128.81        2.18 o   0.2755E-02
   8  13   2        0.30        0.43        0.23 o   0.2329E+01
  -9  14   2        1.31        0.01        0.33 o   0.1181E+01
  -8  14   2       68.05       80.78        1.72 o   0.5900E-02
  -7  14   2       35.40       37.86        1.47 o   0.1409E-01
  -6  14   2      555.34      568.37        5.76 o   0.3049E-03
  -5  14   2      914.33      932.83        6.68 o   0.1313E-03
  -4  14   2        2.74        4.96        0.48 o   0.1367E+00
  -3  14   2        6.68        6.59        0.70 o   0.8409E-01
  -2  14   2      775.91      699.94        6.70 o   0.2035E-03
  -1  14   2     1309.46     1411.79        8.75 o   0.6377E-04
   0  14   2      378.58      376.93        4.64 o   0.6115E-03
   1  14   2        4.77        5.10        0.63 o   0.1074E+00
   2  14   2       11.26        8.51        0.95 o   0.6136E-01
   3  14   2      326.75      317.55        3.50 o   0.7867E-03
   4  14   2     3108.03     2878.94       11.38 o   0.1508E-04
   5  14   2     1124.90     1128.11        7.78 o   0.9125E-04
   6  14   2      215.84      217.86        3.10 o   0.1443E-02
   7  14   2       61.11       53.15        1.36 o   0.8819E-02
   8  14   2       99.33      100.49        1.83 o   0.4121E-02
  -9  15   2      258.11      248.82        2.88 o   0.1139E-02
  -8  15   2       94.46      114.13        2.04 o   0.3857E-02
  -7  15   2       11.33       12.10        0.83 o   0.4970E-01
  -6  15   2      377.69      354.53        4.73 o   0.6222E-03
  -5  15   2      194.45      199.39        2.95 o   0.1658E-02
  -4  15   2      242.98      267.77        3.35 o   0.1096E-02
  -3  15   2        1.92        7.49        0.56 o   0.1147E+00
  -2  15   2       41.54       30.58        1.59 o   0.1477E-01
  -1  15   2       60.12       61.31        1.84 o   0.7474E-02
   0  15   2      333.29      364.31        4.58 o   0.6682E-03
   1  15   2       95.21      102.67        2.59 o   0.4259E-02
   2  15   2        0.21        0.41        0.61 o   0.1120E+01
   3  15   2      868.34      808.46        5.30 o   0.1610E-03
   4  15   2      264.89      240.25        3.21 o   0.1141E-02
   5  15   2      935.93      904.32        6.94 o   0.1326E-03
   6  15   2      574.50      562.33        4.62 o   0.3156E-03
   7  15   2       10.05        5.02        0.65 o   0.8442E-01
   8  15   2        2.95        4.11        0.41 o   0.1363E+00
  -9  16   2       22.36       18.57        0.98 o   0.2811E-01
  -8  16   2      172.92      197.01        2.80 o   0.1780E-02
  -7  16   2        0.65        0.00        0.55 o   0.1309E+01
  -6  16   2       54.58       55.42        1.84 o   0.8539E-02
  -5  16   2      149.15      137.64        2.80 o   0.2607E-02
  -4  16   2      380.75      388.52        4.25 o   0.5769E-03
  -3  16   2        9.29        8.53        0.70 o   0.6482E-01
  -2  16   2      229.65      227.71        4.01 o   0.1317E-02
  -1  16   2      158.16      148.02        3.17 o   0.2394E-02
   0  16   2      643.64      616.67        7.04 o   0.2603E-03
   1  16   2      358.66      397.82        5.30 o   0.5965E-03
   2  16   2      317.78      341.44        3.53 o   0.7496E-03
   3  16   2      497.64      445.69        4.35 o   0.4364E-03
   4  16   2      748.58      695.26        5.65 o   0.2113E-03
   5  16   2        2.44        0.05        0.52 o   0.5554E+00
   6  16   2      305.15      324.37        3.28 o   0.7876E-03
   7  16   2      175.87      160.31        2.49 o   0.2120E-02
   8  16   2       12.62       11.74        0.78 o   0.4542E-01
  -9  17   2      252.76      212.02        3.87 o   0.1332E-02
  -8  17   2       73.66       66.63        1.74 o   0.6176E-02
  -7  17   2      112.52      110.53        2.35 o   0.3533E-02
  -6  17   2       13.17       16.20        0.85 o   0.3474E-01
  -5  17   2      298.42      264.63        3.81 o   0.9994E-03
  -4  17   2      726.37      695.53        6.01 o   0.2156E-03
  -3  17   2      458.42      455.06        4.75 o   0.4454E-03
  -2  17   2      107.67      115.66        2.49 o   0.3445E-02
  -1  17   2      390.50      419.68        5.36 o   0.5322E-03
   0  17   2       51.94       42.80        2.08 o   0.1039E-01
   1  17   2      332.79      338.12        3.98 o   0.7224E-03
   2  17   2      495.63      527.89        4.38 o   0.3674E-03
   3  17   2      704.33      747.91        5.39 o   0.2004E-03
   4  17   2      197.35      210.45        2.99 o   0.1596E-02
   5  17   2       35.30       40.20        1.32 o   0.1315E-01
   6  17   2       61.27       60.89        1.55 o   0.8055E-02
   7  17   2        3.37        3.32        0.44 o   0.1738E+00
  -8  18   2       37.61       39.58        1.24 o   0.1241E-01
  -7  18   2        5.93        4.35        0.57 o   0.1302E+00
  -6  18   2       15.03       11.58        1.02 o   0.4153E-01
  -5  18   2      247.52      224.97        3.63 o   0.1297E-02
  -4  18   2      201.16      183.07        3.30 o   0.1745E-02
  -3  18   2       75.45       63.41        1.93 o   0.6783E-02
  -2  18   2       59.63       45.25        1.68 o   0.1004E-01
  -1  18   2        5.33        7.24        0.62 o   0.8921E-01
   0  18   2      770.44      836.82        5.52 o   0.1640E-03
   1  18   2       28.57       29.94        1.05 o   0.1875E-01
   2  18   2       18.00       24.36        0.98 o   0.2484E-01
   3  18   2      156.29      173.53        2.68 o   0.2083E-02
   4  18   2     2325.01     2419.33       11.13 o   0.2253E-04
   5  18   2       11.09        8.02        0.78 o   0.6548E-01
   6  18   2       60.17       43.34        1.43 o   0.9850E-02
   7  18   2      299.31      308.74        3.63 o   0.8435E-03
  -8  19   2        7.75        6.80        0.63 o   0.8768E-01
  -7  19   2        1.50        0.01        0.43 o   0.9819E+00
  -6  19   2       19.67       17.05        1.26 o   0.3137E-01
  -5  19   2       97.86       92.03        2.38 o   0.4448E-02
  -4  19   2     1485.77     1438.27        9.22 o   0.5771E-04
  -3  19   2       58.39       49.68        1.81 o   0.9060E-02
  -2  19   2       47.80       54.42        1.56 o   0.9100E-02
  -1  19   2       14.71       19.00        0.86 o   0.3214E-01
   0  19   2       45.12       44.65        1.45 o   0.1155E-01
   1  19   2       23.01       19.41        1.00 o   0.2567E-01
   2  19   2      548.72      574.90        4.90 o   0.3128E-03
   3  19   2      594.63      574.54        5.42 o   0.2971E-03
   4  19   2      144.83      170.35        2.71 o   0.2262E-02
   5  19   2       15.17       13.68        0.87 o   0.4070E-01
   6  19   2        6.62        3.04        0.57 o   0.1669E+00
   7  19   2        2.14        0.99        0.35 o   0.3606E+00
  -8  20   2        6.63        8.08        0.67 o   0.8280E-01
  -7  20   2        9.94        7.15        0.81 o   0.7105E-01
  -6  20   2      160.56      180.83        3.84 o   0.1948E-02
  -5  20   2     1033.71     1024.15        8.65 o   0.1085E-03
  -4  20   2      834.13      906.07        7.21 o   0.1440E-03
  -3  20   2       74.69       70.77        2.13 o   0.6096E-02
  -2  20   2      644.34      687.80        5.83 o   0.2293E-03
  -1  20   2      723.36      746.10        6.21 o   0.1969E-03
   0  20   2      443.37      466.96        4.87 o   0.4445E-03
   1  20   2      692.79      710.93        5.68 o   0.2115E-03
   2  20   2      264.11      262.49        3.55 o   0.1056E-02
   3  20   2      109.50      108.39        2.49 o   0.3726E-02
   4  20   2        2.01        0.21        0.50 o   0.6391E+00
   5  20   2      118.63      100.39        2.43 o   0.3785E-02
   6  20   2      497.67      489.65        4.47 o   0.3851E-03
   7  20   2       57.14       71.48        1.48 o   0.7193E-02
  -8  21   2       80.07       77.69        2.03 o   0.5748E-02
  -7  21   2        2.43        1.19        0.42 o   0.4063E+00
  -6  21   2       11.72       14.09        0.92 o   0.3919E-01
  -5  21   2      196.64      199.53        3.85 o   0.1580E-02
  -4  21   2     1069.15     1080.53        8.50 o   0.1004E-03
  -3  21   2      408.07      431.20        5.06 o   0.5078E-03
  -2  21   2       11.46        8.68        0.92 o   0.5452E-01
  -1  21   2      259.93      245.76        3.86 o   0.1143E-02
   0  21   2      213.00      216.22        3.45 o   0.1459E-02
   1  21   2       87.47       92.18        2.04 o   0.4742E-02
   2  21   2      633.19      636.11        5.74 o   0.2580E-03
   3  21   2      187.64      185.54        3.32 o   0.1811E-02
   4  21   2       30.10       27.55        1.27 o   0.1697E-01
   5  21   2       22.20       19.68        1.08 o   0.2497E-01
   6  21   2      264.06      272.41        3.27 o   0.1034E-02
   7  21   2      204.17      179.88        3.30 o   0.1672E-02
  -7  22   2        4.45        3.10        0.63 o   0.1567E+00
  -6  22   2      126.30      129.55        2.97 o   0.2934E-02
  -5  22   2        3.79        0.02        0.75 o   0.3718E+00
  -4  22   2       58.44       73.81        2.00 o   0.6518E-02
  -3  22   2        0.55        1.15        0.63 o   0.4924E+00
  -2  22   2       99.18      104.21        2.39 o   0.4058E-02
  -1  22   2      408.86      428.03        5.06 o   0.5064E-03
   0  22   2       22.64       22.00        1.21 o   0.2470E-01
   1  22   2      316.92      311.31        4.09 o   0.8085E-03
   2  22   2       61.85       61.18        1.90 o   0.7586E-02
   3  22   2        3.79        4.52        0.65 o   0.1308E+00
   4  22   2       92.18       86.64        2.30 o   0.4763E-02
   5  22   2      578.45      590.14        5.15 o   0.2935E-03
   6  22   2       46.21       54.75        1.31 o   0.9757E-02
  -7  23   2       77.43       62.84        1.95 o   0.7199E-02
  -6  23   2       48.83       42.13        1.58 o   0.1106E-01
  -5  23   2        4.73        3.04        0.61 o   0.1388E+00
  -4  23   2       19.22       26.17        1.16 o   0.2076E-01
  -3  23   2      528.75      537.12        5.82 o   0.3342E-03
  -2  23   2      291.30      281.62        4.38 o   0.9586E-03
  -1  23   2      269.59      256.22        4.16 o   0.1067E-02
   0  23   2      335.21      392.35        4.63 o   0.6268E-03
   1  23   2      650.99      605.98        6.54 o   0.2648E-03
   2  23   2     1219.91     1195.24        8.28 o   0.8238E-04
   3  23   2       42.57       42.44        1.63 o   0.1120E-01
   4  23   2      112.84      116.22        2.55 o   0.3445E-02
   5  23   2        1.17        0.79        0.36 o   0.7755E+00
   6  23   2       19.75       14.14        0.84 o   0.3404E-01
  -7  24   2       56.16       48.74        1.55 o   0.9328E-02
  -6  24   2       40.26       42.76        1.37 o   0.1216E-01
  -5  24   2      104.22      105.58        2.33 o   0.3892E-02
  -4  24   2       34.76       36.63        1.52 o   0.1473E-01
  -3  24   2       77.12       81.12        2.20 o   0.5492E-02
  -2  24   2      195.05      211.02        3.64 o   0.1531E-02
  -1  24   2       15.07       18.34        1.07 o   0.3270E-01
   0  24   2      265.03      222.78        4.08 o   0.1240E-02
   1  24   2      290.87      330.35        4.34 o   0.7942E-03
   2  24   2        1.29        0.05        0.58 o   0.9448E+00
   3  24   2       24.49       17.78        1.32 o   0.2631E-01
   4  24   2      179.93      182.33        2.90 o   0.1831E-02
   5  24   2        1.90        0.24        0.39 o   0.7148E+00
   6  24   2        1.08        0.22        0.35 o   0.1341E+01
  -7  25   2      222.29      211.41        6.90 o   0.1391E-02
  -6  25   2       31.12       29.13        1.25 o   0.1731E-01
  -5  25   2        8.45        8.34        0.75 o   0.8149E-01
  -4  25   2        5.86        3.12        0.73 o   0.1241E+00
  -3  25   2        2.89        1.15        0.60 o   0.2898E+00
  -2  25   2      473.55      474.58        5.78 o   0.4192E-03
  -1  25   2      132.60      122.92        3.08 o   0.3122E-02
   0  25   2      117.45      121.33        2.78 o   0.3311E-02
   1  25   2        3.23        2.02        0.63 o   0.2087E+00
   2  25   2      259.24      265.76        3.92 o   0.1056E-02
   3  25   2       25.71       26.09        1.22 o   0.1887E-01
   4  25   2       99.94      105.85        2.13 o   0.3972E-02
   5  25   2       10.76       10.36        0.67 o   0.5417E-01
  -6  26   2        6.77       14.37        0.60 o   0.4623E-01
  -5  26   2        1.40        0.15        0.46 o   0.8964E+00
  -4  26   2       38.18       39.48        1.50 o   0.1286E-01
  -3  26   2      155.79      178.37        2.98 o   0.2030E-02
  -2  26   2       32.89       35.25        1.57 o   0.1449E-01
  -1  26   2       21.50       21.58        1.31 o   0.2468E-01
   0  26   2       46.47       50.98        1.82 o   0.9631E-02
   1  26   2       62.70       58.80        2.14 o   0.7705E-02
   2  26   2       17.37       16.25        1.17 o   0.3329E-01
   3  26   2       39.44       46.13        1.34 o   0.1124E-01
   4  26   2      285.01      276.98        3.49 o   0.9914E-03
   5  26   2      312.25      293.22        3.49 o   0.8857E-03
  -6  27   2       61.97       55.32        2.23 o   0.7674E-02
  -5  27   2       26.37       28.78        1.26 o   0.1842E-01
  -4  27   2      118.75      133.27        2.54 o   0.3046E-02
  -3  27   2       11.25       15.47        0.84 o   0.3773E-01
  -2  27   2        6.04        8.63        0.78 o   0.7051E-01
  -1  27   2        5.02        2.86        0.67 o   0.1431E+00
   0  27   2      159.80      149.85        3.29 o   0.2288E-02
   1  27   2      306.57      279.04        4.53 o   0.9313E-03
   2  27   2       52.25       47.33        1.58 o   0.9920E-02
   3  27   2       20.06       16.50        1.05 o   0.3180E-01
   4  27   2      129.46      128.28        2.37 o   0.2994E-02
   5  27   2       62.35       56.00        2.56 o   0.8087E-02
  -5  28   2       29.06       23.46        1.24 o   0.2043E-01
  -4  28   2        6.59        9.11        0.64 o   0.6496E-01
  -3  28   2      102.06       95.39        2.69 o   0.4304E-02
  -2  28   2      125.05      115.88        2.53 o   0.3351E-02
  -1  28   2      185.97      168.33        3.44 o   0.1959E-02
   0  28   2       27.93       32.66        1.58 o   0.1602E-01
   1  28   2       24.69       29.69        1.24 o   0.1913E-01
   2  28   2        6.60        4.06        0.69 o   0.1093E+00
   3  28   2       21.61       21.46        1.05 o   0.2477E-01
   4  28   2       22.09       14.90        1.09 o   0.3150E-01
  -5  29   2        9.59        9.54        0.95 o   0.5948E-01
  -4  29   2       39.11       33.82        1.40 o   0.1446E-01
  -3  29   2      142.72      117.99        2.95 o   0.3060E-02
  -2  29   2       14.27       10.26        1.02 o   0.4744E-01
  -1  29   2      330.34      275.39        4.09 o   0.8872E-03
   0  29   2       27.36       23.80        1.43 o   0.2040E-01
   1  29   2        5.72        2.54        0.62 o   0.1556E+00
   2  29   2      371.67      385.74        4.42 o   0.5877E-03
   3  29   2      110.81       90.69        2.47 o   0.4334E-02
   4  29   2       23.61       15.56        1.52 o   0.2673E-01
  -4  30   2       97.98       89.74        2.47 o   0.4517E-02
  -3  30   2       31.39       27.17        1.33 o   0.1745E-01
  -2  30   2       26.05       26.03        1.18 o   0.2054E-01
  -1  30   2      105.28       81.05        2.35 o   0.4737E-02
   0  30   2       39.32       37.19        1.58 o   0.1281E-01
   1  30   2      169.17      159.33        3.15 o   0.2158E-02
   2  30   2       25.40       27.29        1.20 o   0.1933E-01
   3  30   2        1.19        1.09        0.47 o   0.4852E+00
  -3  31   2       16.19       11.07        1.16 o   0.4261E-01
  -2  31   2      101.44      108.22        2.45 o   0.3749E-02
  -1  31   2      140.25      120.27        2.97 o   0.3000E-02
   0  31   2       39.62       42.51        1.39 o   0.1213E-01
   1  31   2       53.51       52.00        1.59 o   0.9243E-02
   2  31   2       67.05       63.28        2.15 o   0.7474E-02
  -2  32   2      171.01      163.84        3.39 o   0.2057E-02
  -1  32   2      159.42      144.40        2.82 o   0.2372E-02
   0  32   2      296.45      278.85        4.12 o   0.9359E-03
   1  32   2      345.04      293.54        5.34 o   0.8037E-03
  -9   0   3        2.30        1.70        0.64 o   0.2644E+00
  -7   0   3      980.56      931.41       11.46 o   0.1243E-03
  -5   0   3       95.83       94.59        4.58 o   0.4026E-02
  -3   0   3     1222.38     1279.67       10.14 o   0.7457E-04
  -1   0   3    66178.14    67062.63      297.82 o   0.3057E-07
   1   0   3     4372.79     4831.67       24.90 o   0.6250E-05
   3   0   3      120.64       96.80        4.35 o   0.3877E-02
   5   0   3       97.05       77.93        2.83 o   0.5001E-02
   7   0   3        8.43        8.68        0.75 o   0.6471E-01
 -10   1   3       15.93       18.50        0.61 o   0.3210E-01
  -9   1   3        2.42        0.81        0.54 o   0.3888E+00
  -8   1   3       53.12       55.82        1.79 o   0.8716E-02
  -7   1   3       18.72       13.22        1.19 o   0.3642E-01
  -6   1   3      528.01      368.21        6.31 o   0.5036E-03
  -5   1   3      185.34      125.78        4.38 o   0.2506E-02
  -4   1   3      281.42      283.80        4.62 o   0.9418E-03
  -3   1   3       36.84       62.07        1.25 o   0.9700E-02
  -2   1   3     1772.10     1904.21       13.07 o   0.3593E-04
  -1   1   3     8454.48     8553.06       37.40 o   0.1899E-05
   0   1   3      249.55      250.22        3.34 o   0.1155E-02
   1   1   3      513.97      656.29        4.95 o   0.2808E-03
   2   1   3      730.13      741.69        6.50 o   0.1960E-03
   3   1   3     1511.54     1725.39       10.69 o   0.4507E-04
   4   1   3        2.05        0.83        0.79 o   0.3348E+00
   5   1   3       11.80       20.65        0.76 o   0.3163E-01
   6   1   3      489.54      517.78        4.57 o   0.3738E-03
   7   1   3       25.01       18.29        0.97 o   0.2586E-01
   8   1   3       19.08       23.38        0.76 o   0.2451E-01
 -10   2   3        2.76        0.01        0.30 o   0.6161E+00
  -9   2   3        3.83        3.04        0.52 o   0.1757E+00
  -8   2   3      194.35      185.18        3.49 o   0.1716E-02
  -7   2   3     1968.11     1837.54       11.80 o   0.3508E-04
  -6   2   3        6.53        4.77        0.72 o   0.1071E+00
  -5   2   3      274.51      251.37        5.44 o   0.1085E-02
  -4   2   3      396.09      431.41        5.31 o   0.5105E-03
  -3   2   3      433.49      425.37        4.88 o   0.5106E-03
  -2   2   3        5.64        4.60        0.61 o   0.1195E+00
  -1   2   3    36341.95    35085.14      101.01 o   0.1100E-06
   0   2   3      838.90      838.85        7.27 o   0.1569E-03
   1   2   3      426.30      467.88        4.16 o   0.4600E-03
   2   2   3     2461.11     2551.93       11.57 o   0.2064E-04
   3   2   3      339.69      317.56        5.09 o   0.7759E-03
   4   2   3        0.48        0.66        0.61 o   0.7655E+00
   5   2   3      370.15      373.08        4.12 o   0.6257E-03
   6   2   3     1130.79     1115.85        7.61 o   0.9255E-04
   7   2   3       20.00       10.04        0.86 o   0.4205E-01
   8   2   3       38.41       32.12        1.02 o   0.1484E-01
 -10   3   3        3.79        4.02        0.35 o   0.1544E+00
  -9   3   3      129.42      113.52        2.47 o   0.3375E-02
  -8   3   3      989.79     1001.32        8.02 o   0.1146E-03
  -7   3   3      291.32      275.08        4.38 o   0.9631E-03
  -6   3   3      344.80      329.24        4.76 o   0.7387E-03
  -5   3   3      191.57      126.81        4.48 o   0.2350E-02
  -4   3   3      135.51      111.67        3.30 o   0.3280E-02
  -3   3   3      459.59      529.94        5.37 o   0.3803E-03
  -2   3   3      670.84      699.74        6.08 o   0.2206E-03
  -1   3   3     5712.85     5969.55       24.37 o   0.3946E-05
   0   3   3      440.53      494.03        5.36 o   0.4163E-03
   1   3   3        9.61       13.83        0.66 o   0.4452E-01
   2   3   3     6338.75     6131.70       21.10 o   0.3558E-05
   3   3   3     4391.99     4267.35       18.59 o   0.7189E-05
   4   3   3      733.00      691.46        9.45 o   0.2115E-03
   5   3   3      225.88      269.54        3.17 o   0.1113E-02
   6   3   3      496.57      553.85        4.90 o   0.3418E-03
   7   3   3       34.91       42.03        1.15 o   0.1248E-01
   8   3   3        3.78        1.20        0.33 o   0.2579E+00
 -10   4   3       52.04       56.40        1.28 o   0.8981E-02
  -9   4   3       68.50       72.74        1.60 o   0.6302E-02
  -8   4   3      893.43      927.27        7.61 o   0.1339E-03
  -7   4   3        1.51        0.74        0.53 o   0.5224E+00
  -6   4   3       82.21       71.67        2.22 o   0.5640E-02
  -5   4   3      645.50      570.23        8.44 o   0.2773E-03
  -4   4   3      142.26      145.37        3.31 o   0.2518E-02
  -3   4   3      242.34      258.63        3.43 o   0.1152E-02
  -2   4   3       35.57       35.90        1.30 o   0.1379E-01
  -1   4   3     6317.32     6469.23       23.18 o   0.3319E-05
   0   4   3     2861.48     2699.29       16.54 o   0.1737E-04
   1   4   3      750.40      766.78        5.62 o   0.1861E-03
   2   4   3      293.05      234.88        4.03 o   0.1129E-02
   3   4   3       34.63       29.62        1.69 o   0.1577E-01
   4   4   3      885.49      915.47        9.96 o   0.1365E-03
   5   4   3      101.26      102.14        2.13 o   0.4016E-02
   6   4   3       98.70      101.84        2.17 o   0.4106E-02
   7   4   3        0.53        0.02        0.37 o   0.2288E+01
   8   4   3       30.10       27.89        0.85 o   0.1838E-01
 -10   5   3        5.41        5.17        0.43 o   0.1144E+00
  -9   5   3      111.07      113.50        1.96 o   0.3526E-02
  -8   5   3     1089.43     1174.23        8.52 o   0.8874E-04
  -7   5   3       23.73       15.56        1.17 o   0.2998E-01
  -6   5   3     1447.37     1486.60        9.30 o   0.5632E-04
  -5   5   3      413.96      331.44        6.91 o   0.6374E-03
  -4   5   3      170.95      202.73        3.48 o   0.1705E-02
  -3   5   3        1.27        0.14        0.42 o   0.1002E+01
  -2   5   3       51.08       49.57        1.37 o   0.9520E-02
  -1   5   3      677.71      689.60        6.25 o   0.2239E-03
   0   5   3        3.31        7.10        0.53 o   0.9776E-01
   1   5   3      298.55      305.17        3.43 o   0.8812E-03
   2   5   3      329.92      336.85        4.26 o   0.7302E-03
   3   5   3      955.53      949.24        8.76 o   0.1237E-03
   4   5   3       23.08       25.62        1.27 o   0.2228E-01
   5   5   3        1.17        0.01        0.38 o   0.1236E+01
   6   5   3       95.85      106.00        1.98 o   0.4148E-02
   7   5   3        0.72        0.03        0.29 o   0.1980E+01
   8   5   3       61.26       89.02        1.19 o   0.5763E-02
 -10   6   3        8.65       11.87        0.52 o   0.5511E-01
  -9   6   3        1.14        0.04        0.32 o   0.1273E+01
  -8   6   3       79.44       75.23        2.29 o   0.5963E-02
  -7   6   3        3.01        1.48        0.57 o   0.2525E+00
  -6   6   3       64.48       60.06        1.93 o   0.7761E-02
  -5   6   3      704.76      614.00        8.59 o   0.2479E-03
  -4   6   3      770.52      830.56        8.26 o   0.1668E-03
  -3   6   3     2593.57     2742.62       11.84 o   0.1780E-04
  -2   6   3     2095.45     2152.15        8.84 o   0.2807E-04
  -1   6   3     1437.44     1485.56        8.38 o   0.5642E-04
   0   6   3      519.28      525.44        5.64 o   0.3564E-03
   1   6   3       40.41       53.28        1.27 o   0.1005E-01
   2   6   3     1131.37     1106.55        8.41 o   0.9401E-04
   3   6   3       95.90       65.52        2.74 o   0.5879E-02
   4   6   3      933.59      929.11        6.55 o   0.1309E-03
   5   6   3       20.94       25.43        0.95 o   0.2304E-01
   6   6   3      331.38      360.01        3.55 o   0.6813E-03
   7   6   3       79.01       72.85        1.86 o   0.6055E-02
   8   6   3        2.36        0.16        0.29 o   0.6398E+00
 -10   7   3      144.49      136.71        2.11 o   0.2648E-02
  -9   7   3      109.08      104.55        1.98 o   0.3836E-02
  -8   7   3       81.57       85.03        2.42 o   0.5016E-02
  -7   7   3      292.85      309.75        4.45 o   0.8577E-03
  -6   7   3      389.65      387.34        4.92 o   0.5772E-03
  -5   7   3       72.68       67.14        2.89 o   0.6407E-02
  -4   7   3       55.63       44.58        2.17 o   0.1036E-01
  -3   7   3      602.85      682.47        5.55 o   0.2401E-03
  -2   7   3     2296.76     2447.78        9.48 o   0.2236E-04
  -1   7   3       52.54       47.44        1.52 o   0.1063E-01
   0   7   3      151.01      162.00        2.71 o   0.2306E-02
   1   7   3      432.04      404.46        4.11 o   0.5392E-03
   2   7   3      110.70      119.20        2.55 o   0.3355E-02
   3   7   3     1626.99     1539.39       11.11 o   0.4986E-04
   4   7   3      182.34      199.22        2.66 o   0.1728E-02
   5   7   3       36.70       44.84        1.21 o   0.1166E-01
   6   7   3      402.91      415.88        3.92 o   0.5416E-03
   7   7   3        8.09        6.57        0.60 o   0.8493E-01
   8   7   3      179.82      161.98        2.05 o   0.2088E-02
 -10   8   3        1.35        0.99        0.28 o   0.6455E+00
  -9   8   3       14.33       11.91        0.72 o   0.4683E-01
  -8   8   3       16.11       14.27        0.99 o   0.3963E-01
  -7   8   3       13.28       15.91        0.98 o   0.3677E-01
  -6   8   3      329.45      351.87        4.34 o   0.7108E-03
  -5   8   3      905.21      891.55       10.23 o   0.1388E-03
  -4   8   3       77.44       72.11        2.64 o   0.6103E-02
  -3   8   3      403.28      393.71        4.30 o   0.5753E-03
  -2   8   3     1199.59     1224.11        7.05 o   0.8064E-04
  -1   8   3     3395.53     3476.42       14.14 o   0.1126E-04
   0   8   3       35.86       32.43        1.30 o   0.1555E-01
   1   8   3       24.83       24.73        1.04 o   0.2162E-01
   2   8   3      512.86      553.46        5.47 o   0.3435E-03
   3   8   3       31.44       37.58        1.62 o   0.1424E-01
   4   8   3      305.64      266.27        3.67 o   0.9619E-03
   5   8   3        1.61        3.31        0.42 o   0.2083E+00
   6   8   3        4.23        6.19        0.50 o   0.1003E+00
   7   8   3        0.83        3.02        0.31 o   0.2153E+00
   8   8   3      346.09      295.74        2.81 o   0.8102E-03
 -10   9   3       34.04       31.55        1.20 o   0.1549E-01
  -9   9   3        0.65        0.44        0.28 o   0.9291E+00
  -8   9   3      107.37      112.66        2.69 o   0.3521E-02
  -7   9   3      155.95      163.45        3.05 o   0.2184E-02
  -6   9   3      414.92      447.37        4.66 o   0.4788E-03
  -5   9   3       41.82       48.11        2.25 o   0.1019E-01
  -4   9   3      866.73      919.10        9.06 o   0.1366E-03
  -3   9   3     2508.93     2653.89       11.98 o   0.1921E-04
  -2   9   3       65.74       56.84        1.70 o   0.7837E-02
  -1   9   3       51.98       50.41        1.54 o   0.1027E-01
   0   9   3        1.74        0.12        0.45 o   0.6734E+00
   1   9   3     1000.73     1072.46        6.86 o   0.1044E-03
   2   9   3       77.13       76.48        2.17 o   0.5694E-02
   3   9   3      817.80      742.47        8.26 o   0.1819E-03
   4   9   3      386.69      382.89        3.95 o   0.6040E-03
   5   9   3      305.48      299.81        3.46 o   0.8722E-03
   6   9   3      336.34      374.04        3.82 o   0.6590E-03
   7   9   3       79.92       69.82        1.61 o   0.5905E-02
   8   9   3       43.82       31.21        0.96 o   0.1515E-01
 -10  10   3       42.63       39.94        1.28 o   0.1253E-01
  -9  10   3        2.80        2.99        0.34 o   0.1940E+00
  -8  10   3      195.60      220.56        3.49 o   0.1480E-02
  -7  10   3       48.13       58.72        1.73 o   0.8450E-02
  -6  10   3     1515.40     1561.64        9.22 o   0.5211E-04
  -5  10   3      322.17      352.64        5.23 o   0.7060E-03
  -4  10   3        1.26        2.34        0.57 o   0.3326E+00
  -3  10   3       88.51      108.30        2.13 o   0.4208E-02
  -2  10   3      111.74       91.02        2.32 o   0.4390E-02
  -1  10   3     1293.64     1237.45        8.11 o   0.7588E-04
   0  10   3      444.97      422.31        4.71 o   0.4904E-03
   1  10   3      321.38      365.25        3.94 o   0.6974E-03
   2  10   3      208.94      206.56        3.67 o   0.1530E-02
   3  10   3       81.85       73.83        2.75 o   0.5596E-02
   4  10   3      534.83      540.65        4.61 o   0.3366E-03
   5  10   3      299.19      322.59        3.45 o   0.8268E-03
   6  10   3       26.56       19.45        1.06 o   0.2547E-01
   7  10   3       64.18       64.06        1.42 o   0.7280E-02
   8  10   3       86.67       89.42        1.49 o   0.4693E-02
 -10  11   3       -0.08        0.01        0.37 o   0.5511E+01
  -9  11   3        3.51        0.60        0.41 o   0.3424E+00
  -8  11   3       12.39       12.53        0.85 o   0.4259E-01
  -7  11   3        2.71        1.22        0.56 o   0.3681E+00
  -6  11   3       96.91       95.08        2.47 o   0.4315E-02
  -5  11   3       15.48       15.05        1.12 o   0.3406E-01
  -4  11   3        1.90       10.30        0.59 o   0.7879E-01
  -3  11   3     1001.94     1053.41        7.53 o   0.1085E-03
  -2  11   3       18.61        7.93        1.04 o   0.5200E-01
  -1  11   3        3.03        1.04        0.52 o   0.2999E+00
   0  11   3      211.71      190.69        3.27 o   0.1661E-02
   1  11   3     1340.78     1399.05        8.08 o   0.6459E-04
   2  11   3      798.90      814.24        7.87 o   0.1701E-03
   3  11   3      217.80      192.51        3.23 o   0.1636E-02
   4  11   3       53.81       46.16        1.48 o   0.9638E-02
   5  11   3       62.83       61.34        1.67 o   0.7314E-02
   6  11   3        2.40        4.79        0.37 o   0.1613E+00
   7  11   3       51.83       55.57        1.15 o   0.8917E-02
   8  11   3       18.75       16.69        0.72 o   0.3272E-01
  -9  12   3      128.48      132.96        2.16 o   0.2892E-02
  -8  12   3        0.80        0.12        0.42 o   0.1448E+01
  -7  12   3       80.00       85.11        2.36 o   0.4976E-02
  -6  12   3      757.42      769.00        6.73 o   0.1844E-03
  -5  12   3      242.11      204.40        4.06 o   0.1458E-02
  -4  12   3       20.16       14.07        1.38 o   0.3474E-01
  -3  12   3     1253.70     1372.11        8.93 o   0.6735E-04
  -2  12   3     5904.08     5720.27       20.40 o   0.4081E-05
  -1  12   3     6649.67     5908.96       21.86 o   0.3602E-05
   0  12   3     3493.73     3324.74       15.38 o   0.1154E-04
   1  12   3       15.15       18.63        1.01 o   0.3009E-01
   2  12   3        1.40        0.28        0.52 o   0.7598E+00
   3  12   3      213.76      197.67        2.79 o   0.1581E-02
   4  12   3       52.17       55.94        1.43 o   0.8773E-02
   5  12   3      408.41      404.36        4.48 o   0.5450E-03
   6  12   3        1.29        0.41        0.34 o   0.1076E+01
   7  12   3       15.57       17.24        0.76 o   0.3226E-01
   8  12   3        7.05        4.83        0.50 o   0.1004E+00
  -9  13   3      137.25      166.18        2.26 o   0.2249E-02
  -8  13   3       72.13       80.51        2.20 o   0.5939E-02
  -7  13   3      517.92      547.79        6.06 o   0.3342E-03
  -6  13   3       74.45       92.72        2.09 o   0.5184E-02
  -5  13   3       33.58       37.71        1.57 o   0.1375E-01
  -4  13   3       18.93       17.51        1.30 o   0.2865E-01
  -3  13   3        2.46        0.05        0.55 o   0.5916E+00
  -2  13   3     2391.32     2198.91       11.81 o   0.2521E-04
  -1  13   3      396.72      354.39        4.70 o   0.6333E-03
   0  13   3        2.98        3.17        0.51 o   0.1934E+00
   1  13   3      163.61      114.81        3.47 o   0.2833E-02
   2  13   3       42.04       43.53        1.83 o   0.1181E-01
   3  13   3      201.06      216.57        2.72 o   0.1458E-02
   4  13   3      593.77      570.48        5.03 o   0.3016E-03
   5  13   3       47.84       50.14        1.54 o   0.9572E-02
   6  13   3      181.39      189.23        2.86 o   0.1762E-02
   7  13   3      176.47      165.27        2.50 o   0.2111E-02
   8  13   3      406.16      362.93        4.18 o   0.6157E-03
  -9  14   3        8.21        6.32        0.59 o   0.8896E-01
  -8  14   3       77.91       66.09        2.04 o   0.6353E-02
  -7  14   3       95.99       96.93        2.48 o   0.4264E-02
  -6  14   3      483.99      485.37        5.51 o   0.4031E-03
  -5  14   3       63.89       76.77        2.22 o   0.6204E-02
  -4  14   3      196.12      231.45        3.25 o   0.1407E-02
  -3  14   3      716.91      711.58        7.63 o   0.2052E-03
  -2  14   3      330.71      335.17        4.50 o   0.7193E-03
  -1  14   3      469.03      399.20        5.36 o   0.5062E-03
   0  14   3      230.04      248.07        3.90 o   0.1208E-02
   1  14   3      910.24      928.41        9.15 o   0.1328E-03
   2  14   3      122.86      130.18        2.42 o   0.3014E-02
   3  14   3        3.80        3.36        0.45 o   0.1560E+00
   4  14   3        2.89        0.49        0.46 o   0.4966E+00
   5  14   3       10.54        8.08        0.73 o   0.6389E-01
   6  14   3      230.15      239.85        2.87 o   0.1290E-02
   7  14   3        5.90        4.81        0.50 o   0.1078E+00
   8  14   3      258.82      217.22        7.13 o   0.1199E-02
  -9  15   3       64.33       80.68        1.50 o   0.6112E-02
  -8  15   3       11.86        7.23        0.83 o   0.5993E-01
  -7  15   3       48.18       43.30        1.75 o   0.1043E-01
  -6  15   3       21.50       15.49        1.20 o   0.3292E-01
  -5  15   3        8.56        7.95        0.90 o   0.6354E-01
  -4  15   3      838.14      882.97        6.64 o   0.1472E-03
  -3  15   3        1.67        0.30        0.62 o   0.6676E+00
  -2  15   3      623.98      638.24        6.74 o   0.2533E-03
  -1  15   3       71.65       88.39        2.24 o   0.5259E-02
   0  15   3      699.69      671.59        7.53 o   0.2285E-03
   1  15   3       97.13       88.49        3.04 o   0.4551E-02
   2  15   3      229.14      208.47        2.92 o   0.1459E-02
   3  15   3      114.51       93.87        2.18 o   0.4016E-02
   4  15   3        1.16        0.86        0.43 o   0.5540E+00
   5  15   3       95.09       92.34        2.11 o   0.4434E-02
   6  15   3       59.81       54.33        1.45 o   0.8360E-02
   7  15   3      171.12      152.98        2.38 o   0.2285E-02
  -9  16   3        1.73        2.69        0.35 o   0.2866E+00
  -8  16   3        0.14        0.32        0.38 o   0.1162E+01
  -7  16   3      329.86      356.08        5.15 o   0.6841E-03
  -6  16   3      145.34      151.25        3.30 o   0.2437E-02
  -5  16   3        2.99        1.02        0.67 o   0.2973E+00
  -4  16   3       18.43       24.56        1.04 o   0.2286E-01
  -3  16   3      294.65      321.80        3.96 o   0.8202E-03
  -2  16   3        6.54        4.49        0.83 o   0.1100E+00
  -1  16   3      434.10      385.21        5.85 o   0.5418E-03
   0  16   3       28.46       25.34        1.53 o   0.2080E-01
   1  16   3       67.27       56.01        1.78 o   0.7928E-02
   2  16   3        9.54        8.17        0.67 o   0.6747E-01
   3  16   3      666.43      608.59        5.43 o   0.2575E-03
   4  16   3        1.25        1.81        0.47 o   0.3023E+00
   5  16   3       35.14       40.59        1.35 o   0.1231E-01
   6  16   3       99.85      108.90        1.82 o   0.3916E-02
   7  16   3       36.72       38.64        1.21 o   0.1394E-01
  -9  17   3       47.34       38.05        1.64 o   0.1144E-01
  -8  17   3       21.20       29.94        0.97 o   0.1922E-01
  -7  17   3        3.41        3.11        0.59 o   0.1638E+00
  -6  17   3      205.63      207.02        3.95 o   0.1490E-02
  -5  17   3      722.88      775.39        6.98 o   0.1895E-03
  -4  17   3      408.46      399.15        4.87 o   0.5481E-03
  -3  17   3        2.43        0.00        0.67 o   0.5579E+00
  -2  17   3      103.18       93.42        2.34 o   0.4181E-02
  -1  17   3        2.66        2.64        0.47 o   0.2118E+00
   0  17   3      154.92      144.58        2.47 o   0.2424E-02
   1  17   3      428.46      400.91        3.98 o   0.5294E-03
   2  17   3     1614.49     1556.45        8.22 o   0.4963E-04
   3  17   3     1640.66     1632.55        9.00 o   0.4568E-04
   4  17   3      944.33      928.04        6.96 o   0.1291E-03
   5  17   3       69.60       74.60        1.69 o   0.6077E-02
   6  17   3       89.87       92.15        1.84 o   0.4728E-02
   7  17   3       49.01       37.60        1.36 o   0.1236E-01
  -9  18   3        7.39        9.24        0.81 o   0.6642E-01
  -8  18   3      136.82      120.18        2.79 o   0.3095E-02
  -7  18   3      227.33      228.27        3.69 o   0.1358E-02
  -6  18   3      106.85      130.02        3.02 o   0.3198E-02
  -5  18   3      759.29      770.75        7.57 o   0.1798E-03
  -4  18   3       89.64       92.85        2.27 o   0.4635E-02
  -3  18   3      104.45      121.79        2.28 o   0.3364E-02
  -2  18   3      102.74       95.78        2.18 o   0.4248E-02
  -1  18   3       47.02       41.83        1.39 o   0.1117E-01
   0  18   3       12.78        8.35        0.79 o   0.5298E-01
   1  18   3      740.63      710.90        5.48 o   0.2031E-03
   2  18   3      231.07      226.04        3.20 o   0.1322E-02
   3  18   3      399.47      376.84        4.46 o   0.5933E-03
   4  18   3      509.77      507.51        5.36 o   0.3677E-03
   5  18   3       36.61       37.28        1.30 o   0.1307E-01
   6  18   3       13.00       19.27        0.71 o   0.3168E-01
   7  18   3       59.77       50.20        1.60 o   0.8750E-02
  -8  19   3      207.54      210.33        3.33 o   0.1485E-02
  -7  19   3        2.15        0.18        0.60 o   0.6208E+00
  -6  19   3       42.06       44.58        1.98 o   0.1117E-01
  -5  19   3      167.99      177.66        3.60 o   0.1920E-02
  -4  19   3      590.66      651.70        6.08 o   0.2576E-03
  -3  19   3       15.01        9.32        0.95 o   0.4720E-01
  -2  19   3       22.38       18.10        1.14 o   0.2800E-01
  -1  19   3       51.76       45.76        1.56 o   0.9978E-02
   0  19   3     1212.93     1224.77        7.61 o   0.7951E-04
   1  19   3       77.53       71.75        1.91 o   0.5924E-02
   2  19   3      939.17      923.89        6.96 o   0.1294E-03
   3  19   3      486.41      486.33        5.26 o   0.3933E-03
   4  19   3        5.24        2.05        0.72 o   0.1502E+00
   5  19   3      441.07      449.70        4.29 o   0.4551E-03
   6  19   3      174.91      171.95        2.44 o   0.1913E-02
   7  19   3       43.05       43.10        1.42 o   0.1144E-01
  -8  20   3      138.35      147.84        2.98 o   0.2585E-02
  -7  20   3       18.44       18.64        1.07 o   0.2924E-01
  -6  20   3      247.48      263.26        4.77 o   0.1098E-02
  -5  20   3     1086.28     1090.86        9.07 o   0.9711E-04
  -4  20   3       30.74       29.61        1.45 o   0.1639E-01
  -3  20   3       66.16       56.73        2.04 o   0.7628E-02
  -2  20   3       60.40       48.12        1.87 o   0.9039E-02
  -1  20   3      471.69      504.82        5.13 o   0.3842E-03
   0  20   3      562.82      583.74        5.28 o   0.3005E-03
   1  20   3      518.45      493.94        4.96 o   0.3787E-03
   2  20   3     1115.41     1142.89        7.68 o   0.9101E-04
   3  20   3       13.77       13.82        0.87 o   0.3869E-01
   4  20   3      330.26      316.07        4.20 o   0.7797E-03
   5  20   3      111.35      116.59        2.03 o   0.3415E-02
   6  20   3        5.98        3.36        0.47 o   0.1382E+00
  -8  21   3        6.37        6.02        0.63 o   0.1005E+00
  -7  21   3        9.40       10.60        0.87 o   0.5596E-01
  -6  21   3        4.03        4.03        0.72 o   0.1243E+00
  -5  21   3      253.49      277.21        4.38 o   0.1036E-02
  -4  21   3        5.45        1.39        0.88 o   0.1899E+00
  -3  21   3      461.72      479.04        5.83 o   0.4152E-03
  -2  21   3      256.80      250.66        4.04 o   0.1120E-02
  -1  21   3      403.46      432.69        5.03 o   0.5060E-03
   0  21   3       98.26      112.07        2.31 o   0.3798E-02
   1  21   3       41.88       34.46        1.44 o   0.1389E-01
   2  21   3      146.10      160.29        2.88 o   0.2357E-02
   3  21   3      337.11      339.43        4.40 o   0.7139E-03
   4  21   3       70.34       69.57        1.83 o   0.6116E-02
   5  21   3       58.90       58.86        1.51 o   0.8050E-02
   6  21   3        3.29        2.45        0.39 o   0.2466E+00
  -8  22   3       38.34       28.75        1.69 o   0.1515E-01
  -7  22   3      415.77      412.46        4.30 o   0.5179E-03
  -6  22   3      259.58      277.73        4.00 o   0.1038E-02
  -5  22   3       23.01       29.45        1.33 o   0.2025E-01
  -4  22   3        6.72       11.80        0.73 o   0.5730E-01
  -3  22   3      431.50      483.31        5.31 o   0.4285E-03
  -2  22   3      437.43      461.16        5.30 o   0.4443E-03
  -1  22   3       41.96       43.14        1.69 o   0.1143E-01
   0  22   3      225.42      241.50        3.84 o   0.1243E-02
   1  22   3      425.37      445.02        4.86 o   0.4693E-03
   2  22   3      536.85      527.63        5.50 o   0.3422E-03
   3  22   3       67.91       54.85        1.92 o   0.7788E-02
   4  22   3       22.42       21.10        1.21 o   0.2498E-01
   5  22   3       41.37       39.39        1.28 o   0.1352E-01
   6  22   3       94.47       92.41        1.73 o   0.4648E-02
  -7  23   3        2.03        1.78        0.39 o   0.2481E+00
  -6  23   3       41.01       32.90        1.56 o   0.1362E-01
  -5  23   3      326.63      386.06        4.03 o   0.6448E-03
  -4  23   3      232.72      237.37        3.89 o   0.1256E-02
  -3  23   3      152.09      165.08        3.18 o   0.2158E-02
  -2  23   3      886.77      899.27        7.87 o   0.1380E-03
  -1  23   3      316.48      345.28        4.64 o   0.7292E-03
   0  23   3      478.20      512.55        5.66 o   0.3768E-03
   1  23   3        9.32       11.56        0.85 o   0.5113E-01
   2  23   3      207.74      202.48        3.54 o   0.1598E-02
   3  23   3     1060.99     1118.04        7.38 o   0.9690E-04
   4  23   3      235.00      235.56        3.20 o   0.1275E-02
   5  23   3        0.45        0.95        0.33 o   0.5785E+00
   6  23   3       37.60       31.25        1.40 o   0.1465E-01
  -7  24   3       91.67       91.51        1.89 o   0.4683E-02
  -6  24   3       88.06      102.13        2.13 o   0.4351E-02
  -5  24   3        1.06        0.59        0.49 o   0.6690E+00
  -4  24   3       76.23       87.96        2.12 o   0.5073E-02
  -3  24   3       12.13       11.15        0.98 o   0.4746E-01
  -2  24   3        1.76        2.35        0.73 o   0.2330E+00
  -1  24   3     1199.17     1281.65        9.31 o   0.7508E-04
   0  24   3       13.74        6.21        1.02 o   0.5932E-01
   1  24   3      150.43      141.04        3.19 o   0.2524E-02
   2  24   3      511.90      535.53        5.50 o   0.3448E-03
   3  24   3      486.48      490.15        4.44 o   0.3958E-03
   4  24   3       93.23      111.99        2.13 o   0.3933E-02
   5  24   3        8.23        6.38        0.57 o   0.8929E-01
  -7  25   3       20.90       25.21        1.84 o   0.2104E-01
  -6  25   3       76.97       66.88        1.83 o   0.6216E-02
  -5  25   3        0.81        0.17        0.47 o   0.1097E+01
  -4  25   3       83.62       90.73        2.09 o   0.4799E-02
  -3  25   3       31.96       40.15        1.54 o   0.1349E-01
  -2  25   3       45.95       60.69        1.89 o   0.8746E-02
  -1  25   3       56.08       51.40        1.96 o   0.8911E-02
   0  25   3        2.48        2.88        0.79 o   0.1884E+00
   1  25   3       18.92       21.53        1.13 o   0.2549E-01
   2  25   3       17.71       16.86        1.03 o   0.3207E-01
   3  25   3        1.08        0.06        0.36 o   0.1377E+01
   4  25   3        0.42        0.05        0.36 o   0.2617E+01
   5  25   3      179.79      194.18        2.73 o   0.1746E-02
  -6  26   3        0.48        0.21        0.34 o   0.1848E+01
  -5  26   3       86.83       99.51        2.16 o   0.4497E-02
  -4  26   3       48.05       40.88        1.55 o   0.1178E-01
  -3  26   3       34.93       35.91        1.62 o   0.1414E-01
  -2  26   3        1.00        2.19        0.57 o   0.2989E+00
  -1  26   3      379.34      409.11        4.87 o   0.5536E-03
   0  26   3       42.78       49.68        1.78 o   0.1041E-01
   1  26   3        6.79        7.05        0.80 o   0.7953E-01
   2  26   3      102.32       92.24        2.26 o   0.4323E-02
   3  26   3        3.15        4.26        0.55 o   0.1541E+00
   4  26   3       34.43       31.94        1.17 o   0.1677E-01
   5  26   3       13.65       10.78        2.08 o   0.3923E-01
  -6  27   3       13.69       11.87        1.12 o   0.4295E-01
  -5  27   3      122.77      118.66        2.55 o   0.3263E-02
  -4  27   3      177.27      178.34        3.28 o   0.1913E-02
  -3  27   3       31.32       21.64        1.48 o   0.2065E-01
  -2  27   3      337.09      351.26        4.68 o   0.7046E-03
  -1  27   3       40.75       34.83        1.62 o   0.1354E-01
   0  27   3      257.04      240.38        4.19 o   0.1157E-02
   1  27   3       96.05       82.37        2.43 o   0.4831E-02
   2  27   3       31.21       33.06        1.31 o   0.1554E-01
   3  27   3        8.22        6.29        0.67 o   0.8337E-01
   4  27   3        1.71        1.54        0.38 o   0.3316E+00
  -5  28   3        7.94        9.89        0.72 o   0.5524E-01
  -4  28   3       11.86        9.02        0.88 o   0.5577E-01
  -3  28   3        4.12        4.98        0.68 o   0.1259E+00
  -2  28   3       91.71       76.53        2.32 o   0.5198E-02
  -1  28   3        5.25        6.80        0.69 o   0.9046E-01
   0  28   3       30.85       28.32        1.42 o   0.1800E-01
   1  28   3       47.59       43.84        1.83 o   0.1085E-01
   2  28   3        2.82        2.00        0.52 o   0.2222E+00
   3  28   3        7.37        4.49        0.64 o   0.1013E+00
   4  28   3        5.04        5.99        0.81 o   0.9435E-01
  -5  29   3        2.61        5.07        0.52 o   0.1294E+00
  -4  29   3       26.07       19.87        1.14 o   0.2470E-01
  -3  29   3      376.25      343.23        4.80 o   0.6569E-03
  -2  29   3      333.70      357.81        4.30 o   0.6819E-03
  -1  29   3       72.78       75.01        2.05 o   0.6131E-02
   0  29   3      148.71      121.81        3.07 o   0.2939E-02
   1  29   3      146.48      141.51        2.98 o   0.2567E-02
   2  29   3        1.33        0.33        0.46 o   0.8282E+00
   3  29   3        1.14        0.03        0.48 o   0.1139E+01
  -4  30   3       59.08       45.83        2.02 o   0.9355E-02
  -3  30   3        5.86        1.56        0.71 o   0.1629E+00
  -2  30   3       17.32       13.45        1.06 o   0.3557E-01
  -1  30   3       37.99       33.70        1.45 o   0.1439E-01
   0  30   3      249.48      249.60        3.76 o   0.1182E-02
   1  30   3        1.76        1.00        0.40 o   0.4551E+00
   2  30   3       17.25       21.17        0.99 o   0.2674E-01
  -3  31   3       50.85       45.72        1.62 o   0.1020E-01
  -2  31   3       59.20       51.21        1.89 o   0.8893E-02
  -1  31   3       10.54       10.94        0.82 o   0.5176E-01
   0  31   3       22.35       25.29        1.11 o   0.2182E-01
   1  31   3        0.24        0.00        0.36 o   0.3395E+01
   2  31   3       10.72        5.83        1.75 o   0.6049E-01
  -2  32   3       18.11       19.67        1.28 o   0.2747E-01
  -1  32   3        3.38        3.72        0.50 o   0.1628E+00
   0  32   3        0.39        0.80        0.40 o   0.9124E+00
 -10   0   4       29.55       30.35        1.37 o   0.1721E-01
  -8   0   4      711.03      644.28       11.60 o   0.2245E-03
  -6   0   4       97.05      107.01        3.96 o   0.3843E-02
  -4   0   4      701.53      614.32       14.05 o   0.2387E-03
  -2   0   4      165.70      203.99        6.58 o   0.1614E-02
   0   0   4     2830.49     2630.19       18.16 o   0.1775E-04
   2   0   4      177.36      160.69        5.00 o   0.2022E-02
   4   0   4      343.25      351.35        6.18 o   0.6865E-03
   6   0   4      115.97      122.44        3.27 o   0.3246E-02
   8   0   4      175.27      186.55        3.03 o   0.1844E-02
 -10   1   4       71.29       93.11        1.45 o   0.5054E-02
  -9   1   4       40.31       39.37        1.38 o   0.1275E-01
  -8   1   4      247.76      235.73        4.54 o   0.1233E-02
  -7   1   4        0.23        0.92        0.57 o   0.6063E+00
  -6   1   4        3.24        0.22        0.67 o   0.4127E+00
  -5   1   4       56.89       47.26        2.78 o   0.9076E-02
  -4   1   4       30.34       27.88        1.73 o   0.1674E-01
  -3   1   4        1.33        0.51        0.51 o   0.7254E+00
  -2   1   4     1479.44     1533.19       13.29 o   0.5357E-04
  -1   1   4      672.85      699.41        9.37 o   0.2205E-03
   0   1   4      972.46      889.43        7.85 o   0.1315E-03
   1   1   4       22.31       35.02        1.13 o   0.1728E-01
   2   1   4      838.36      846.88        7.64 o   0.1550E-03
   3   1   4      736.47      672.29        8.20 o   0.2159E-03
   4   1   4      696.28      720.14        6.11 o   0.2133E-03
   5   1   4       14.06       13.14        0.85 o   0.4227E-01
   6   1   4        5.72        2.61        0.56 o   0.1587E+00
   7   1   4        4.44        3.01        0.35 o   0.1709E+00
   8   1   4      275.91      272.26        2.74 o   0.9939E-03
 -10   2   4        2.91        4.05        0.34 o   0.1473E+00
  -9   2   4       48.30       43.98        1.55 o   0.1071E-01
  -8   2   4      112.52      105.36        2.80 o   0.3639E-02
  -7   2   4      103.74      107.66        2.74 o   0.3770E-02
  -6   2   4       59.43       55.07        2.18 o   0.8100E-02
  -5   2   4      543.10      516.12        8.49 o   0.3489E-03
  -4   2   4      386.67      376.68        6.05 o   0.5877E-03
  -3   2   4      942.94     1013.56        8.50 o   0.1175E-03
  -2   2   4     1805.88     1819.52       12.33 o   0.3840E-04
  -1   2   4       94.29       91.22        2.94 o   0.4567E-02
   0   2   4     1589.67     1428.58        9.75 o   0.5622E-04
   1   2   4      105.90       92.23        2.35 o   0.4142E-02
   2   2   4     1606.26     1800.44       10.91 o   0.4112E-04
   3   2   4     1815.70     1759.07       13.53 o   0.3959E-04
   4   2   4       11.18       10.42        0.81 o   0.5010E-01
   5   2   4      243.80      198.76        3.55 o   0.1448E-02
   6   2   4       90.53       95.02        1.92 o   0.4608E-02
   7   2   4       17.87       12.94        0.71 o   0.3914E-01
   8   2   4       19.31       18.72        0.70 o   0.3023E-01
 -10   3   4       93.22      131.60        1.79 o   0.3321E-02
  -9   3   4      167.34      172.66        2.73 o   0.1956E-02
  -8   3   4      878.37      861.68        8.30 o   0.1484E-03
  -7   3   4        1.88        0.32        0.51 o   0.6094E+00
  -6   3   4       18.24       10.37        1.16 o   0.3974E-01
  -5   3   4      701.17      625.93       10.30 o   0.2420E-03
  -4   3   4     3862.07     3647.92       21.64 o   0.9649E-05
  -3   3   4      548.57      544.12        6.75 o   0.3289E-03
  -2   3   4      395.05      343.58        5.43 o   0.6529E-03
  -1   3   4       12.50       24.32        0.99 o   0.2679E-01
   0   3   4      205.45      249.57        3.48 o   0.1262E-02
   1   3   4        1.56        2.06        0.48 o   0.3095E+00
   2   3   4       44.04       72.45        1.84 o   0.7811E-02
   3   3   4      686.15      641.86        8.51 o   0.2429E-03
   4   3   4       10.45        3.15        0.74 o   0.1053E+00
   5   3   4      170.30      154.69        2.94 o   0.2205E-02
   6   3   4       44.67       62.65        1.31 o   0.8601E-02
   7   3   4        0.61        1.23        0.25 o   0.5246E+00
   8   3   4      372.10      321.07        2.93 o   0.7345E-03
 -10   4   4        3.15        4.55        0.33 o   0.1558E+00
  -9   4   4       15.77       14.48        0.91 o   0.3547E-01
  -8   4   4        1.47        0.52        0.64 o   0.5025E+00
  -7   4   4       14.78       22.05        1.15 o   0.2676E-01
  -6   4   4     1038.46      961.06        8.24 o   0.1163E-03
  -5   4   4        1.85        0.02        0.84 o   0.5715E+00
  -4   4   4       47.30       41.83        2.25 o   0.1129E-01
  -3   4   4       79.14       76.37        2.80 o   0.5720E-02
  -2   4   4     1878.33     1926.73       10.68 o   0.3459E-04
  -1   4   4      988.11     1146.71        8.43 o   0.9714E-04
   0   4   4      416.07      416.68        5.51 o   0.5377E-03
   1   4   4       87.58       72.24        2.26 o   0.5748E-02
   2   4   4     1026.50     1074.87        9.12 o   0.1031E-03
   3   4   4       39.55       46.45        2.03 o   0.1081E-01
   4   4   4      181.32      196.40        2.82 o   0.1709E-02
   5   4   4     1181.85     1234.37        7.50 o   0.7910E-04
   6   4   4       42.01       45.98        1.27 o   0.1126E-01
   7   4   4        0.84        1.34        0.26 o   0.5116E+00
   8   4   4       26.09       23.11        0.72 o   0.2301E-01
 -10   5   4       44.03       55.71        1.28 o   0.9625E-02
  -9   5   4       37.57       33.59        1.42 o   0.1511E-01
  -8   5   4       92.19       86.82        2.79 o   0.4741E-02
  -7   5   4       14.90        9.44        1.03 o   0.4793E-01
  -6   5   4        3.22        6.75        0.61 o   0.1087E+00
  -5   5   4      774.36      762.59       10.89 o   0.1830E-03
  -4   5   4      460.88      373.23        7.13 o   0.5463E-03
  -3   5   4       21.84       22.28        1.35 o   0.2256E-01
  -2   5   4     1297.82     1352.55        9.54 o   0.6858E-04
  -1   5   4      342.39      364.74        4.61 o   0.6704E-03
   0   5   4     1081.26      931.85        8.91 o   0.1195E-03
   1   5   4       29.28       34.45        1.33 o   0.1641E-01
   2   5   4      123.83       83.76        3.05 o   0.4157E-02
   3   5   4        0.99        0.29        0.61 o   0.1023E+01
   4   5   4       19.29       19.82        0.96 o   0.2647E-01
   5   5   4      340.81      375.10        3.84 o   0.6413E-03
   6   5   4        3.13        3.84        0.43 o   0.1533E+00
   7   5   4       86.54       85.90        1.53 o   0.5077E-02
   8   5   4       84.72       80.12        1.26 o   0.5525E-02
 -10   6   4       23.05       21.18        0.91 o   0.2443E-01
  -9   6   4       71.48       67.70        1.85 o   0.6584E-02
  -8   6   4       93.45       91.21        2.63 o   0.4598E-02
  -7   6   4      113.87      111.97        2.95 o   0.3467E-02
  -6   6   4      961.09      921.08        7.91 o   0.1288E-03
  -5   6   4      303.73      285.94        7.03 o   0.8873E-03
  -4   6   4       97.35       85.79        3.53 o   0.4642E-02
  -3   6   4     1137.41     1255.87        9.36 o   0.8009E-04
  -2   6   4      316.81      318.90        4.56 o   0.7891E-03
  -1   6   4     3538.09     3571.37       15.28 o   0.1046E-04
   0   6   4     1990.74     1859.55       12.22 o   0.3483E-04
   1   6   4      306.00      291.98        4.31 o   0.8786E-03
   2   6   4       54.78       55.53        2.12 o   0.8885E-02
   3   6   4       49.53       42.50        2.30 o   0.1100E-01
   4   6   4      541.41      551.18        4.77 o   0.3245E-03
   5   6   4      611.65      593.17        4.99 o   0.2805E-03
   6   6   4        2.63        1.08        0.41 o   0.3538E+00
   7   6   4       48.29       50.24        1.15 o   0.9965E-02
   8   6   4       16.36       13.44        0.57 o   0.3778E-01
 -10   7   4       32.32       26.59        1.08 o   0.1808E-01
  -9   7   4      103.15       87.12        2.13 o   0.4577E-02
  -8   7   4        4.23        1.80        0.64 o   0.2223E+00
  -7   7   4        4.72        3.83        0.67 o   0.1272E+00
  -6   7   4       25.76       27.90        1.30 o   0.1904E-01
  -5   7   4       81.69       84.09        3.60 o   0.5197E-02
  -4   7   4     1447.06     1376.83       14.51 o   0.6182E-04
  -3   7   4      353.67      345.98        4.76 o   0.6942E-03
  -2   7   4     1265.49     1210.03        8.79 o   0.7887E-04
  -1   7   4      265.55      263.82        3.64 o   0.1071E-02
   0   7   4     1001.98      812.36        8.28 o   0.1462E-03
   1   7   4      751.83      680.68        7.33 o   0.2145E-03
   2   7   4       14.88       14.37        1.15 o   0.3678E-01
   3   7   4      521.62      555.29        6.23 o   0.3385E-03
   4   7   4        1.07        0.02        0.44 o   0.1263E+01
   5   7   4      100.74      101.83        2.16 o   0.3998E-02
   6   7   4       35.57       31.78        1.16 o   0.1611E-01
   7   7   4       49.54       34.32        1.19 o   0.1265E-01
   8   7   4        0.66        1.45        0.16 o   0.4801E+00
 -10   8   4       62.67       61.86        1.46 o   0.7529E-02
  -9   8   4       35.01       36.48        1.15 o   0.1418E-01
  -8   8   4      261.17      275.38        4.42 o   0.1033E-02
  -7   8   4       21.20       16.37        1.23 o   0.3015E-01
  -6   8   4      287.49      286.66        4.37 o   0.9259E-03
  -5   8   4     1260.46     1298.69       14.67 o   0.7104E-04
  -4   8   4        4.45        0.89        1.09 o   0.2339E+00
  -3   8   4     1734.80     1736.99       11.19 o   0.4152E-04
  -2   8   4      732.80      788.21        6.78 o   0.1827E-03
  -1   8   4      427.98      347.48        5.11 o   0.6239E-03
   0   8   4      316.07      277.36        4.71 o   0.9081E-03
   1   8   4     2365.39     2123.58       13.70 o   0.2633E-04
   2   8   4      516.80      429.45        6.47 o   0.4444E-03
   3   8   4       83.95       98.81        2.06 o   0.4621E-02
   4   8   4       10.87        3.34        0.75 o   0.9206E-01
   5   8   4      124.54      145.79        2.34 o   0.2654E-02
   6   8   4      323.55      337.64        3.57 o   0.7217E-03
   7   8   4       10.82        6.87        0.58 o   0.6408E-01
   8   8   4       29.01       19.08        1.07 o   0.2474E-01
 -10   9   4        4.60        3.43        0.38 o   0.1512E+00
  -9   9   4       19.42       21.96        0.88 o   0.2545E-01
  -8   9   4      199.01      197.18        3.66 o   0.1608E-02
  -7   9   4        6.28        5.09        0.88 o   0.9966E-01
  -6   9   4       68.60       67.19        2.10 o   0.6669E-02
  -5   9   4      143.65      164.77        3.92 o   0.2168E-02
  -4   9   4      807.49      811.31       11.03 o   0.1646E-03
  -3   9   4     3846.68     3892.59       17.53 o   0.8911E-05
  -2   9   4       31.61       26.69        1.42 o   0.1755E-01
  -1   9   4      102.96       98.08        2.40 o   0.4280E-02
   0   9   4     1801.58     1727.52       10.85 o   0.4025E-04
   1   9   4      696.53      637.72        6.62 o   0.2405E-03
   2   9   4     1292.06     1271.94       11.10 o   0.7270E-04
   3   9   4       16.37       12.27        0.86 o   0.3804E-01
   4   9   4      578.86      568.03        5.01 o   0.3095E-03
   5   9   4       12.20        7.19        0.85 o   0.6531E-01
   6   9   4      110.65      136.34        2.15 o   0.2921E-02
   7   9   4        1.60        5.61        0.29 o   0.1320E+00
   8   9   4      444.95      412.58        4.55 o   0.5010E-03
 -10  10   4        1.07        0.02        0.29 o   0.1443E+01
  -9  10   4       40.51       41.06        1.31 o   0.1199E-01
  -8  10   4       40.59       48.96        1.63 o   0.1042E-01
  -7  10   4      927.80     1072.67        8.82 o   0.1068E-03
  -6  10   4      103.64      132.44        2.52 o   0.3197E-02
  -5  10   4       77.30      103.04        2.57 o   0.4311E-02
  -4  10   4      931.04      946.75       11.21 o   0.1272E-03
  -3  10   4       10.60       16.01        0.88 o   0.3856E-01
  -2  10   4      225.00      256.33        3.78 o   0.1171E-02
  -1  10   4     1446.96     1446.66        9.75 o   0.5796E-04
   0  10   4      196.99      216.25        3.75 o   0.1515E-02
   1  10   4      170.47      174.20        3.36 o   0.1942E-02
   2  10   4        4.26        5.83        0.79 o   0.1062E+00
   3  10   4      160.75      162.15        2.80 o   0.2126E-02
   4  10   4        2.46        1.12        0.51 o   0.4039E+00
   5  10   4     1480.55     1451.08        8.28 o   0.5627E-04
   6  10   4      164.93      167.43        2.38 o   0.2119E-02
   7  10   4        4.31        6.02        0.36 o   0.1169E+00
   8  10   4        6.67       10.68        0.88 o   0.6075E-01
 -10  11   4      156.97      176.70        2.93 o   0.2047E-02
  -9  11   4      204.81      211.13        3.05 o   0.1493E-02
  -8  11   4        1.26        0.59        0.51 o   0.8166E+00
  -7  11   4       27.45       30.76        1.43 o   0.1767E-01
  -6  11   4      306.57      339.14        4.77 o   0.7450E-03
  -5  11   4       19.59       20.35        1.18 o   0.2566E-01
  -4  11   4        4.21        3.05        0.85 o   0.1399E+00
  -3  11   4     1092.29     1007.61        9.68 o   0.1072E-03
  -2  11   4      457.21      430.37        5.45 o   0.4685E-03
  -1  11   4      914.65      887.84        7.81 o   0.1401E-03
   0  11   4      307.69      314.43        4.72 o   0.8206E-03
   1  11   4      601.36      664.31        6.95 o   0.2463E-03
   2  11   4      558.11      536.19        7.90 o   0.3318E-03
   3  11   4        1.32        0.16        0.40 o   0.9396E+00
   4  11   4      282.36      276.82        3.67 o   0.9848E-03
   5  11   4        3.81        2.34        0.60 o   0.1879E+00
   6  11   4       18.91       17.28        0.86 o   0.2976E-01
   7  11   4       36.98       35.13        1.01 o   0.1440E-01
 -10  12   4       27.82       29.38        1.48 o   0.1832E-01
  -9  12   4       27.96       33.92        1.17 o   0.1623E-01
  -8  12   4      197.79      213.73        3.98 o   0.1435E-02
  -7  12   4     1195.87     1276.90       10.14 o   0.7482E-04
  -6  12   4       43.21       47.68        1.73 o   0.1039E-01
  -5  12   4        7.89        5.70        0.75 o   0.9574E-01
  -4  12   4      317.29      338.64        6.33 o   0.7295E-03
  -3  12   4      119.45      124.14        3.17 o   0.3068E-02
  -2  12   4      891.15      924.89        7.49 o   0.1352E-03
  -1  12   4     2702.36     2463.13       14.24 o   0.1992E-04
   0  12   4       28.44       45.50        1.54 o   0.1279E-01
   1  12   4        1.41        0.21        0.56 o   0.7417E+00
   2  12   4      884.92      893.74        6.78 o   0.1406E-03
   3  12   4      132.96      129.97        2.40 o   0.2832E-02
   4  12   4      267.87      270.21        3.47 o   0.1043E-02
   5  12   4       30.12       25.79        1.29 o   0.1809E-01
   6  12   4      268.02      252.32        3.14 o   0.1138E-02
   7  12   4       19.89       18.49        0.76 o   0.2972E-01
  -9  13   4       11.19        6.48        0.69 o   0.7619E-01
  -8  13   4      464.03      470.70        6.60 o   0.4247E-03
  -7  13   4       15.15       13.76        1.20 o   0.3744E-01
  -6  13   4      556.34      556.42        6.45 o   0.3236E-03
  -5  13   4      213.00      238.44        3.56 o   0.1291E-02
  -4  13   4      208.33      228.48        3.99 o   0.1349E-02
  -3  13   4     1451.73     1461.59       11.34 o   0.5695E-04
  -2  13   4      989.85      817.95        8.36 o   0.1453E-03
  -1  13   4       16.70       13.00        1.15 o   0.3758E-01
   0  13   4      532.88      507.33        6.85 o   0.3665E-03
   1  13   4      124.92      129.70        3.32 o   0.2958E-02
   2  13   4      246.63      258.54        3.17 o   0.1110E-02
   3  13   4       15.38       15.45        0.86 o   0.3662E-01
   4  13   4       43.29       43.96        1.46 o   0.1175E-01
   5  13   4        5.46        3.55        0.55 o   0.1378E+00
   6  13   4        9.29        9.87        0.61 o   0.5815E-01
   7  13   4        0.48        0.16        0.26 o   0.1721E+01
  -9  14   4        6.46        3.57        0.56 o   0.1158E+00
  -8  14   4      209.80      220.35        3.62 o   0.1401E-02
  -7  14   4      451.13      465.73        6.47 o   0.4377E-03
  -6  14   4       36.84       44.18        1.74 o   0.1139E-01
  -5  14   4      231.79      236.43        3.95 o   0.1248E-02
  -4  14   4      215.65      233.58        3.78 o   0.1307E-02
  -3  14   4      555.91      602.06        7.10 o   0.2962E-03
  -2  14   4      217.97      202.12        4.15 o   0.1518E-02
  -1  14   4      118.64      117.92        3.00 o   0.3297E-02
   0  14   4        2.27        0.16        0.62 o   0.5429E+00
   1  14   4      132.84      104.40        2.58 o   0.3337E-02
   2  14   4        7.14        4.45        0.64 o   0.9823E-01
   3  14   4      104.46      106.36        2.29 o   0.3757E-02
   4  14   4      320.02      326.96        4.06 o   0.7572E-03
   5  14   4       25.03       24.22        1.11 o   0.2213E-01
   6  14   4        4.39        1.73        0.46 o   0.2063E+00
   7  14   4      179.99      189.57        2.20 o   0.1794E-02
  -9  15   4       73.76       78.93        2.05 o   0.5847E-02
  -8  15   4      209.52      229.05        4.01 o   0.1366E-02
  -7  15   4      261.09      252.05        5.45 o   0.1117E-02
  -6  15   4      115.41      120.83        3.06 o   0.3368E-02
  -5  15   4      255.68      265.66        4.39 o   0.1052E-02
  -4  15   4       27.77       24.78        1.39 o   0.2078E-01
  -3  15   4     1146.69     1160.46        8.03 o   0.8763E-04
  -2  15   4      138.30      126.91        3.45 o   0.2902E-02
  -1  15   4        1.98        0.47        0.54 o   0.4627E+00
   0  15   4       14.75       15.88        1.02 o   0.3343E-01
   1  15   4       70.75       73.47        1.78 o   0.6256E-02
   2  15   4      168.11      137.03        2.70 o   0.2451E-02
   3  15   4       22.70       18.88        1.10 o   0.2721E-01
   4  15   4      227.85      211.49        3.39 o   0.1433E-02
   5  15   4      232.98      228.83        3.21 o   0.1342E-02
   6  15   4       34.97       28.19        1.13 o   0.1788E-01
   7  15   4        6.98        8.77        0.45 o   0.6980E-01
  -9  16   4        7.06       10.84        0.71 o   0.5891E-01
  -8  16   4        6.55        1.47        0.84 o   0.1837E+00
  -7  16   4      199.96      211.40        4.52 o   0.1468E-02
  -6  16   4        4.63        2.11        1.01 o   0.1786E+00
  -5  16   4      157.16      155.92        3.53 o   0.2261E-02
  -4  16   4     2528.54     2637.18       13.27 o   0.1890E-04
  -3  16   4      406.18      421.97        4.55 o   0.5174E-03
  -2  16   4        7.73        2.21        0.63 o   0.1377E+00
  -1  16   4     1574.20     1597.17        9.00 o   0.4926E-04
   0  16   4      109.59      104.38        2.19 o   0.3921E-02
   1  16   4        3.72        3.30        0.42 o   0.1620E+00
   2  16   4       56.58       50.88        1.64 o   0.8785E-02
   3  16   4       10.97       11.53        0.87 o   0.4648E-01
   4  16   4       95.88       93.60        2.27 o   0.4617E-02
   5  16   4        4.44        1.13        0.52 o   0.2562E+00
   6  16   4       77.71       63.53        1.62 o   0.6357E-02
   7  16   4        3.58        3.62        0.36 o   0.1623E+00
  -9  17   4       68.34       67.63        1.87 o   0.6777E-02
  -8  17   4       55.82       69.72        2.04 o   0.7017E-02
  -7  17   4      127.67      122.42        3.24 o   0.3002E-02
  -6  17   4      160.52      183.08        3.64 o   0.1957E-02
  -5  17   4     1968.54     2089.00       12.32 o   0.3025E-04
  -4  17   4     1575.19     1583.74       10.45 o   0.4930E-04
  -3  17   4     1902.79     1869.14       10.56 o   0.3544E-04
  -2  17   4      267.47      235.70        3.58 o   0.1178E-02
  -1  17   4        9.59        8.53        0.72 o   0.6149E-01
   0  17   4      665.18      648.38        5.56 o   0.2431E-03
   1  17   4       20.95       14.83        0.96 o   0.3200E-01
   2  17   4      345.61      332.88        4.03 o   0.7287E-03
   3  17   4     1808.95     1750.80       10.45 o   0.4007E-04
   4  17   4       86.52       78.89        2.15 o   0.5398E-02
   5  17   4      200.96      189.80        2.68 o   0.1671E-02
   6  17   4       49.60       45.98        1.25 o   0.1066E-01
   7  17   4      158.07      157.57        4.03 o   0.2298E-02
  -9  18   4       38.19       45.02        1.41 o   0.1119E-01
  -8  18   4      104.66      115.80        2.70 o   0.3732E-02
  -7  18   4       24.33       25.60        1.31 o   0.2060E-01
  -6  18   4     2123.31     2255.50       14.77 o   0.2566E-04
  -5  18   4       62.73       73.10        2.18 o   0.6448E-02
  -4  18   4      257.87      280.35        4.25 o   0.1016E-02
  -3  18   4       97.02      105.51        2.38 o   0.3982E-02
  -2  18   4      318.42      319.15        4.08 o   0.7826E-03
  -1  18   4       86.04       81.28        1.95 o   0.5293E-02
   0  18   4       16.86       10.06        0.93 o   0.4643E-01
   1  18   4      265.10      259.45        3.38 o   0.1080E-02
   2  18   4      245.78      238.09        3.55 o   0.1246E-02
   3  18   4       37.51       36.97        1.48 o   0.1351E-01
   4  18   4     1953.43     1792.65        9.52 o   0.3614E-04
   5  18   4      161.05      159.21        2.29 o   0.2176E-02
   6  18   4      433.00      426.08        3.76 o   0.4977E-03
  -8  19   4       33.16       28.68        1.51 o   0.1677E-01
  -7  19   4       21.66       27.41        1.19 o   0.2081E-01
  -6  19   4        4.37        4.23        0.73 o   0.1278E+00
  -5  19   4       80.13       83.90        2.51 o   0.5079E-02
  -4  19   4     1145.94     1161.90        8.85 o   0.8627E-04
  -3  19   4       52.70       58.73        1.85 o   0.8523E-02
  -2  19   4        2.96        1.01        0.67 o   0.3173E+00
  -1  19   4      670.99      673.73        5.74 o   0.2327E-03
   0  19   4      185.74      180.96        3.10 o   0.1836E-02
   1  19   4      220.29      184.00        3.28 o   0.1637E-02
   2  19   4      453.67      432.51        4.85 o   0.4680E-03
   3  19   4        5.76        7.49        0.61 o   0.7554E-01
   4  19   4       62.40       59.44        1.64 o   0.7780E-02
   5  19   4      398.78      368.75        3.71 o   0.6090E-03
   6  19   4       34.08       29.15        1.01 o   0.1802E-01
  -8  20   4       11.27        8.88        0.92 o   0.6309E-01
  -7  20   4       36.94       36.85        1.54 o   0.1295E-01
  -6  20   4       54.12       48.35        2.04 o   0.9239E-02
  -5  20   4       12.37        9.54        1.03 o   0.4869E-01
  -4  20   4        1.35        0.00        0.63 o   0.8498E+00
  -3  20   4       84.73       85.81        2.48 o   0.4967E-02
  -2  20   4      118.56      127.88        2.74 o   0.3102E-02
  -1  20   4      380.08      360.88        4.55 o   0.6345E-03
   0  20   4      418.92      477.88        4.85 o   0.4486E-03
   1  20   4      185.98      181.91        3.17 o   0.1826E-02
   2  20   4       13.03        6.38        0.87 o   0.6754E-01
   3  20   4       99.35       98.05        2.29 o   0.4134E-02
   4  20   4        9.72       10.20        0.79 o   0.5831E-01
   5  20   4       34.71       32.86        1.11 o   0.1501E-01
   6  20   4        0.99        0.53        0.27 o   0.6863E+00
  -8  21   4       78.93       82.68        1.86 o   0.5523E-02
  -7  21   4        9.49        5.88        0.78 o   0.7253E-01
  -6  21   4       50.33       44.51        1.86 o   0.1046E-01
  -5  21   4        1.78        0.08        0.57 o   0.6792E+00
  -4  21   4        3.56        4.30        0.86 o   0.1356E+00
  -3  21   4      189.14      179.54        3.68 o   0.1806E-02
  -2  21   4      135.58      130.82        2.93 o   0.2871E-02
  -1  21   4        1.71        0.01        0.58 o   0.7709E+00
   0  21   4      171.33      187.16        3.27 o   0.1816E-02
   1  21   4      751.58      779.86        6.44 o   0.1826E-03
   2  21   4       67.13       48.79        2.00 o   0.8728E-02
   3  21   4       13.91       16.51        0.87 o   0.3388E-01
   4  21   4       95.00      100.63        1.96 o   0.4199E-02
   5  21   4      179.75      185.44        2.51 o   0.1816E-02
   6  21   4       51.25       49.56        1.54 o   0.9868E-02
  -8  22   4       20.62       19.88        1.34 o   0.2680E-01
  -7  22   4       17.33       12.38        1.00 o   0.4000E-01
  -6  22   4       31.88       30.03        1.48 o   0.1676E-01
  -5  22   4      240.39      250.58        3.92 o   0.1143E-02
  -4  22   4       96.68      107.29        2.58 o   0.4061E-02
  -3  22   4      278.23      308.08        4.67 o   0.8844E-03
  -2  22   4      148.87      160.87        3.26 o   0.2324E-02
  -1  22   4       30.49       36.83        1.41 o   0.1491E-01
   0  22   4        0.99        1.73        0.54 o   0.4136E+00
   1  22   4      961.25      923.17        7.43 o   0.1270E-03
   2  22   4      499.77      518.49        5.43 o   0.3651E-03
   3  22   4       49.89       54.75        1.60 o   0.8923E-02
   4  22   4        2.34        1.80        0.41 o   0.3574E+00
   5  22   4      164.70      154.39        2.28 o   0.2342E-02
  -7  23   4      117.68      136.57        2.22 o   0.2926E-02
  -6  23   4        9.18        7.32        0.74 o   0.6816E-01
  -5  23   4       17.63       15.49        0.98 o   0.3324E-01
  -4  23   4       68.45       81.84        2.19 o   0.5628E-02
  -3  23   4       36.87       35.81        1.66 o   0.1375E-01
  -2  23   4       99.92      106.04        2.76 o   0.3895E-02
  -1  23   4       42.09       39.60        1.65 o   0.1244E-01
   0  23   4      113.00      115.60        2.69 o   0.3382E-02
   1  23   4      808.28      816.82        7.27 o   0.1656E-03
   2  23   4       34.78       40.00        1.33 o   0.1367E-01
   3  23   4        8.70        6.39        0.71 o   0.7800E-01
   4  23   4       18.14       25.02        0.81 o   0.2385E-01
   5  23   4        4.02        3.60        0.38 o   0.1599E+00
  -7  24   4        2.78        3.06        0.41 o   0.2018E+00
  -6  24   4       33.24       34.04        1.37 o   0.1523E-01
  -5  24   4        2.65        4.75        0.46 o   0.1298E+00
  -4  24   4       14.60       15.99        1.04 o   0.3479E-01
  -3  24   4      131.74      147.99        3.27 o   0.2621E-02
  -2  24   4      286.33      279.01        4.74 o   0.9678E-03
  -1  24   4        0.82        0.19        0.58 o   0.1156E+01
   0  24   4      138.70      150.47        3.12 o   0.2496E-02
   1  24   4        2.87        2.92        0.59 o   0.2116E+00
   2  24   4       37.81       38.11        1.50 o   0.1325E-01
   3  24   4        3.45        1.57        0.46 o   0.2068E+00
   4  24   4        1.31        0.75        0.34 o   0.7423E+00
   5  24   4        1.62        0.65        0.35 o   0.7109E+00
  -7  25   4      162.38      155.18        8.69 o   0.1946E-02
  -6  25   4       67.08       63.66        1.95 o   0.7423E-02
  -5  25   4       50.16       46.82        1.71 o   0.9843E-02
  -4  25   4        8.21        5.92        0.79 o   0.8879E-01
  -3  25   4       13.53       12.91        1.11 o   0.4058E-01
  -2  25   4      183.89      185.36        3.76 o   0.1765E-02
  -1  25   4      185.96      189.98        3.61 o   0.1741E-02
   0  25   4      103.52      115.98        2.77 o   0.3632E-02
   1  25   4        4.69        2.88        0.80 o   0.1566E+00
   2  25   4        9.03       10.70        0.74 o   0.5681E-01
   3  25   4       10.17       11.07        0.70 o   0.5159E-01
   4  25   4        8.86       11.09        0.57 o   0.5335E-01
  -6  26   4        0.79        0.39        0.39 o   0.9701E+00
  -5  26   4       10.61       11.82        0.75 o   0.4702E-01
  -4  26   4      276.71      263.01        4.12 o   0.1027E-02
  -3  26   4       28.41       33.64        1.55 o   0.1658E-01
  -2  26   4        2.50        0.90        0.67 o   0.3487E+00
  -1  26   4      283.34      236.08        4.48 o   0.1108E-02
   0  26   4       63.47       73.69        2.20 o   0.6353E-02
   1  26   4      287.14      289.12        4.26 o   0.9294E-03
   2  26   4       67.66       56.08        1.91 o   0.7535E-02
   3  26   4        2.83        2.84        0.43 o   0.2510E+00
   4  26   4       15.97       13.21        0.88 o   0.4008E-01
  -6  27   4       19.25       14.87        1.54 o   0.3218E-01
  -5  27   4       43.58       38.34        1.72 o   0.1206E-01
  -4  27   4       86.52       78.55        2.33 o   0.5446E-02
  -3  27   4        1.22        0.48        0.58 o   0.7576E+00
  -2  27   4        4.89        1.85        0.66 o   0.1890E+00
  -1  27   4       17.76       13.90        1.13 o   0.3542E-01
   0  27   4      246.45      231.33        3.88 o   0.1244E-02
   1  27   4      589.92      600.27        5.53 o   0.2814E-03
   2  27   4      235.66      220.67        3.14 o   0.1327E-02
   3  27   4       92.74      103.33        2.04 o   0.4173E-02
  -5  28   4       19.40       16.34        1.30 o   0.2967E-01
  -4  28   4        8.79        5.63        0.86 o   0.7770E-01
  -3  28   4       18.91       12.52        1.17 o   0.3655E-01
  -2  28   4       21.81       19.40        1.26 o   0.2695E-01
  -1  28   4      547.02      498.72        6.26 o   0.3631E-03
   0  28   4       12.95       11.14        1.00 o   0.4824E-01
   1  28   4       86.32       65.39        2.25 o   0.6039E-02
   2  28   4       15.64       12.41        0.93 o   0.4399E-01
   3  28   4       28.33       26.73        1.38 o   0.2001E-01
  -5  29   4        5.62        3.81        0.90 o   0.1185E+00
  -4  29   4        5.38        8.59        0.81 o   0.7622E-01
  -3  29   4       62.85       70.53        1.86 o   0.6806E-02
  -2  29   4       77.81       71.31        2.17 o   0.6119E-02
  -1  29   4       10.57        9.29        0.94 o   0.5551E-01
   0  29   4       54.77       53.63        1.84 o   0.8560E-02
   1  29   4       31.79       26.31        1.33 o   0.1848E-01
   2  29   4      137.63      109.20        2.64 o   0.3255E-02
  -4  30   4        7.40        1.56        0.93 o   0.1336E+00
  -3  30   4        2.15        0.02        0.46 o   0.6833E+00
  -2  30   4       45.34       35.03        1.68 o   0.1330E-01
  -1  30   4        0.32        0.01        0.44 o   0.2367E+01
   0  30   4        7.44        7.46        0.66 o   0.7648E-01
   1  30   4      224.86      198.92        3.21 o   0.1521E-02
   2  30   4       14.06       13.62        1.85 o   0.3727E-01
  -3  31   4       82.07       54.54        3.74 o   0.6778E-02
  -2  31   4       52.62       49.55        1.91 o   0.9556E-02
  -1  31   4      103.11       96.03        2.58 o   0.4206E-02
   0  31   4        0.97        1.70        0.38 o   0.4270E+00
   1  31   4        4.00        5.58        1.34 o   0.1021E+00
  -9   0   5      319.75      279.07        6.03 o   0.8718E-03
  -7   0   5       14.17       10.39        1.56 o   0.4299E-01
  -5   0   5      577.01      583.08       16.14 o   0.2796E-03
  -3   0   5        5.18       11.40        1.62 o   0.5578E-01
  -1   0   5     1040.39     1026.82       15.72 o   0.1074E-03
   1   0   5      836.81      809.46       11.56 o   0.1652E-03
   3   0   5       27.46       28.70        1.71 o   0.1877E-01
   5   0   5     1172.66     1127.28       11.20 o   0.9079E-04
   7   0   5      100.58      107.31        2.34 o   0.3962E-02
 -10   1   5       34.34       35.96        1.19 o   0.1455E-01
  -9   1   5     3574.03     3382.79       15.23 o   0.1116E-04
  -8   1   5       49.25       45.95        2.06 o   0.1006E-01
  -7   1   5       12.32        9.94        1.15 o   0.5042E-01
  -6   1   5      115.69      116.84        3.28 o   0.3340E-02
  -5   1   5       43.41       45.04        3.06 o   0.1049E-01
  -4   1   5      146.95      161.17        4.16 o   0.2266E-02
  -3   1   5       95.88       71.40        3.43 o   0.5435E-02
  -2   1   5       45.95       23.57        2.57 o   0.1525E-01
  -1   1   5       30.88       16.53        1.65 o   0.2459E-01
   0   1   5      122.08      118.88        3.31 o   0.3213E-02
   1   1   5      358.16      385.26        5.39 o   0.6050E-03
   2   1   5       34.97       19.43        1.87 o   0.2089E-01
   3   1   5       77.21       86.95        2.05 o   0.5219E-02
   4   1   5       21.53       20.59        1.16 o   0.2504E-01
   5   1   5      223.88      212.74        3.46 o   0.1387E-02
   6   1   5      126.39      143.77        2.28 o   0.2695E-02
   7   1   5        6.40       11.87        0.47 o   0.6011E-01
 -10   2   5       17.04       25.47        0.90 o   0.2323E-01
  -9   2   5      647.65      649.88        6.08 o   0.2419E-03
  -8   2   5       25.98       25.20        1.55 o   0.2023E-01
  -7   2   5      248.09      261.71        4.92 o   0.1084E-02
  -6   2   5      305.45      277.26        4.90 o   0.9258E-03
  -5   2   5       35.91       31.42        2.92 o   0.1355E-01
  -4   2   5        4.50        1.40        0.90 o   0.1987E+00
  -3   2   5      334.21      369.59        6.04 o   0.6537E-03
  -2   2   5      150.37      122.05        4.50 o   0.2801E-02
  -1   2   5       11.13       15.79        1.09 o   0.3995E-01
   0   2   5      385.65      301.69        5.42 o   0.7448E-03
   1   2   5       30.57       30.64        1.56 o   0.1722E-01
   2   2   5       19.47       36.28        1.44 o   0.1623E-01
   3   2   5      233.16      244.41        3.50 o   0.1201E-02
   4   2   5      240.29      217.56        3.68 o   0.1345E-02
   5   2   5      413.04      400.88        4.64 o   0.5478E-03
   6   2   5       31.20       21.61        1.09 o   0.2210E-01
   7   2   5       86.87       86.07        1.48 o   0.5269E-02
 -10   3   5       17.89       22.79        0.90 o   0.2522E-01
  -9   3   5     1292.81     1356.29       11.24 o   0.6736E-04
  -8   3   5      119.35      121.95        3.20 o   0.3182E-02
  -7   3   5        8.53        7.95        1.04 o   0.6671E-01
  -6   3   5      138.89      132.90        3.43 o   0.2795E-02
  -5   3   5       66.92       50.07        3.67 o   0.8181E-02
  -4   3   5      402.92      361.36        8.13 o   0.5967E-03
  -3   3   5      498.72      440.43        7.82 o   0.4479E-03
  -2   3   5     1269.19     1115.26       12.64 o   0.8644E-04
  -1   3   5      154.45      104.76        3.61 o   0.3129E-02
   0   3   5      314.18      318.61        5.03 o   0.7898E-03
   1   3   5      649.27      628.55        7.15 o   0.2490E-03
   2   3   5      648.55      597.16        7.85 o   0.2700E-03
   3   3   5      172.71      188.80        3.09 o   0.1854E-02
   4   3   5       39.79       37.03        1.52 o   0.1321E-01
   5   3   5      305.24      318.59        3.81 o   0.7934E-03
   6   3   5        7.20        5.50        0.58 o   0.9045E-01
   7   3   5        0.43        0.19        0.24 o   0.2456E+01
 -10   4   5        8.87        6.06        0.67 o   0.7814E-01
  -9   4   5      623.28      650.05        7.26 o   0.2468E-03
  -8   4   5        0.26        0.57        0.68 o   0.6904E+00
  -7   4   5       26.00       31.15        1.54 o   0.1758E-01
  -6   4   5       35.15       34.50        1.72 o   0.1465E-01
  -5   4   5       11.04        9.18        1.65 o   0.5100E-01
  -4   4   5      266.75      239.06        6.28 o   0.1150E-02
  -3   4   5      773.17      698.55       10.40 o   0.2014E-03
  -2   4   5    12365.61    11365.55       46.54 o   0.1012E-05
  -1   4   5      176.24      209.71        3.77 o   0.1669E-02
   0   4   5      538.70      548.82        6.82 o   0.3301E-03
   1   4   5       23.24       16.90        1.36 o   0.2771E-01
   2   4   5      127.35      111.14        3.48 o   0.3298E-02
   3   4   5        2.03        0.68        0.49 o   0.5335E+00
   4   4   5      306.64      297.67        3.89 o   0.8448E-03
   5   4   5      894.01      890.66        6.65 o   0.1402E-03
   6   4   5      501.70      518.96        4.12 o   0.3704E-03
   7   4   5        0.61        0.21        0.23 o   0.2219E+01
 -10   5   5       69.52       76.98        1.74 o   0.6252E-02
  -9   5   5      235.81      254.60        4.30 o   0.1169E-02
  -8   5   5       22.21       19.02        1.58 o   0.2645E-01
  -7   5   5       93.33       76.25        2.96 o   0.5125E-02
  -6   5   5      543.54      545.20        5.60 o   0.3342E-03
  -5   5   5      705.13      653.05       10.80 o   0.2277E-03
  -4   5   5       52.82       44.31        3.03 o   0.9494E-02
  -3   5   5        4.76        1.18        0.95 o   0.1949E+00
  -2   5   5      228.27      197.22        4.52 o   0.1498E-02
  -1   5   5      201.89      174.96        3.71 o   0.1787E-02
   0   5   5     1266.39     1330.35       10.08 o   0.7049E-04
   1   5   5       30.48        7.55        1.80 o   0.3376E-01
   2   5   5        3.58        9.34        0.73 o   0.7347E-01
   3   5   5       48.57       69.09        1.78 o   0.7418E-02
   4   5   5      142.87      172.55        2.68 o   0.2135E-02
   5   5   5        8.21        6.30        0.77 o   0.7444E-01
   6   5   5       13.12        4.67        0.68 o   0.7613E-01
   7   5   5       26.31       24.64        0.80 o   0.2054E-01
 -10   6   5       15.32       14.62        0.81 o   0.3730E-01
  -9   6   5        3.46        2.83        0.57 o   0.1917E+00
  -8   6   5      144.75      142.93        4.10 o   0.2456E-02
  -7   6   5        1.61        5.65        0.56 o   0.1289E+00
  -6   6   5      348.63      360.70        4.96 o   0.6562E-03
  -5   6   5      363.14      365.36        8.66 o   0.6222E-03
  -4   6   5      266.88      255.98        6.65 o   0.1060E-02
  -3   6   5      316.52      300.93        5.60 o   0.8406E-03
  -2   6   5     1528.48     1457.12       11.58 o   0.5535E-04
  -1   6   5      385.57      304.44        5.20 o   0.7378E-03
   0   6   5       51.28       50.34        2.16 o   0.9267E-02
   1   6   5      594.42      569.98        7.79 o   0.3017E-03
   2   6   5      808.92      799.18        9.63 o   0.1671E-03
   3   6   5      965.62     1004.66        7.15 o   0.1159E-03
   4   6   5       29.53       23.40        1.18 o   0.2095E-01
   5   6   5     1123.64     1055.09        7.47 o   0.1002E-03
   6   6   5      329.12      321.84        3.04 o   0.7950E-03
   7   6   5        0.87        2.13        0.21 o   0.3602E+00
 -10   7   5        1.99        1.65        0.29 o   0.3359E+00
  -9   7   5      127.54      118.43        2.46 o   0.3178E-02
  -8   7   5       63.87       65.75        2.37 o   0.7093E-02
  -7   7   5        8.89       12.21        0.86 o   0.5051E-01
  -6   7   5       24.67       21.40        1.42 o   0.2273E-01
  -5   7   5     1104.42     1172.87       11.24 o   0.8891E-04
  -4   7   5       26.61       16.81        2.09 o   0.2328E-01
  -3   7   5       47.75       33.20        2.21 o   0.1266E-01
  -2   7   5       72.51       82.12        2.17 o   0.5744E-02
  -1   7   5        1.09        2.86        0.60 o   0.2216E+00
   0   7   5      255.21      221.26        4.92 o   0.1263E-02
   1   7   5      234.96      232.77        4.87 o   0.1272E-02
   2   7   5        4.46        0.05        0.85 o   0.3134E+00
   3   7   5      454.35      402.18        4.63 o   0.5143E-03
   4   7   5       64.55       80.24        1.79 o   0.6006E-02
   5   7   5       87.15      104.70        1.99 o   0.4325E-02
   6   7   5       14.75       16.97        0.66 o   0.3543E-01
   7   7   5        1.05        0.79        0.27 o   0.6060E+00
 -10   8   5       48.41       63.56        1.26 o   0.8005E-02
  -9   8   5      142.23      149.00        2.62 o   0.2454E-02
  -8   8   5      323.29      329.91        5.02 o   0.7600E-03
  -7   8   5       38.65       32.30        1.90 o   0.1437E-01
  -6   8   5      134.34      124.23        3.27 o   0.2959E-02
  -5   8   5      959.10      975.65       10.21 o   0.1202E-03
  -4   8   5      225.77      236.65        6.79 o   0.1216E-02
  -3   8   5       50.17       38.92        2.32 o   0.1087E-01
  -2   8   5        0.93        2.78        0.48 o   0.2940E+00
  -1   8   5      154.17      155.01        3.73 o   0.2215E-02
   0   8   5      381.81      348.69        6.15 o   0.6403E-03
   1   8   5      723.21      720.63        8.72 o   0.2033E-03
   2   8   5      496.08      477.11        5.91 o   0.4067E-03
   3   8   5       53.74       69.68        1.66 o   0.7286E-02
   4   8   5      350.58      363.08        4.24 o   0.6571E-03
   5   8   5      180.69      158.54        2.91 o   0.2108E-02
   6   8   5      521.01      540.63        3.79 o   0.3484E-03
   7   8   5        3.69        3.82        0.37 o   0.1680E+00
 -10   9   5        6.77        6.15        0.49 o   0.9412E-01
  -9   9   5      219.11      227.55        3.00 o   0.1370E-02
  -8   9   5       42.72       54.19        1.79 o   0.9673E-02
  -7   9   5      274.54      310.25        5.17 o   0.8713E-03
  -6   9   5        1.93        3.06        0.70 o   0.2346E+00
  -5   9   5      561.97      571.05        7.37 o   0.3089E-03
  -4   9   5      512.90      499.26       10.79 o   0.3652E-03
  -3   9   5      418.02      382.13        6.40 o   0.5530E-03
  -2   9   5      218.74      214.45        4.25 o   0.1389E-02
  -1   9   5      228.55      233.21        4.56 o   0.1308E-02
   0   9   5      107.77      125.12        3.10 o   0.3269E-02
   1   9   5      294.94      255.31        5.58 o   0.1035E-02
   2   9   5      113.22      108.85        2.47 o   0.3648E-02
   3   9   5      162.74      138.71        2.91 o   0.2472E-02
   4   9   5      340.50      340.56        4.29 o   0.7069E-03
   5   9   5      162.33      153.46        2.79 o   0.2283E-02
   6   9   5        1.50        0.14        0.32 o   0.9396E+00
   7   9   5       42.42       60.02        1.06 o   0.9066E-02
 -10  10   5        4.79        4.81        0.46 o   0.1250E+00
  -9  10   5       21.45       19.15        0.93 o   0.2701E-01
  -8  10   5       13.37       14.32        0.95 o   0.3675E-01
  -7  10   5      837.87      853.16        9.91 o   0.1520E-03
  -6  10   5       41.54       56.79        2.00 o   0.9214E-02
  -5  10   5       23.66       26.80        1.50 o   0.1934E-01
  -4  10   5      560.24      597.47        9.36 o   0.2950E-03
  -3  10   5       18.39       14.71        1.38 o   0.3281E-01
  -2  10   5       26.86       27.77        1.56 o   0.1836E-01
  -1  10   5      415.98      437.62        6.05 o   0.4885E-03
   0  10   5      326.20      397.68        5.42 o   0.6074E-03
   1  10   5      113.67       75.22        3.58 o   0.4726E-02
   2  10   5       36.66       34.52        1.31 o   0.1440E-01
   3  10   5      398.66      411.39        4.60 o   0.5382E-03
   4  10   5       18.23       17.10        0.99 o   0.3360E-01
   5  10   5      164.29      158.93        2.78 o   0.2229E-02
   6  10   5      153.55      152.58        2.22 o   0.2368E-02
   7  10   5       27.97       30.50        0.81 o   0.1827E-01
 -10  11   5       48.81       54.24        2.53 o   0.9008E-02
  -9  11   5       46.49       63.18        1.44 o   0.8321E-02
  -8  11   5       21.82       11.50        1.28 o   0.3672E-01
  -7  11   5       44.15       46.31        2.05 o   0.1060E-01
  -6  11   5       64.71       72.70        2.40 o   0.6473E-02
  -5  11   5      103.49      101.05        2.63 o   0.3959E-02
  -4  11   5      881.56      997.63        8.51 o   0.1225E-03
  -3  11   5       22.86       23.45        1.48 o   0.2223E-01
  -2  11   5     1405.69     1366.58       11.68 o   0.6313E-04
  -1  11   5       71.58       65.79        2.57 o   0.6584E-02
   0  11   5        4.81        5.31        0.77 o   0.1035E+00
   1  11   5      157.68      143.72        3.97 o   0.2471E-02
   2  11   5      287.94      277.09        3.59 o   0.9811E-03
   3  11   5       35.35       36.38        1.41 o   0.1376E-01
   4  11   5      244.63      243.41        3.63 o   0.1171E-02
   5  11   5        8.17        7.63        0.69 o   0.7063E-01
   6  11   5       11.02       10.74        0.65 o   0.5033E-01
   7  11   5      300.38      297.16        3.50 o   0.8738E-03
 -10  12   5        3.32        6.42        0.67 o   0.1088E+00
  -9  12   5      140.40      158.45        2.92 o   0.2280E-02
  -8  12   5       17.06       24.53        1.38 o   0.2293E-01
  -7  12   5        8.94       11.73        1.11 o   0.5078E-01
  -6  12   5      296.49      334.57        5.21 o   0.7770E-03
  -5  12   5       21.29       25.96        1.23 o   0.2214E-01
  -4  12   5        5.10        2.28        0.63 o   0.1683E+00
  -3  12   5      467.89      436.28        6.71 o   0.4585E-03
  -2  12   5      525.08      470.82        7.13 o   0.3951E-03
  -1  12   5       91.54       62.76        2.98 o   0.5904E-02
   0  12   5        2.23        0.12        0.65 o   0.5948E+00
   1  12   5       21.63       28.05        1.07 o   0.2026E-01
   2  12   5      365.66      418.13        4.03 o   0.5440E-03
   3  12   5        0.82        1.30        0.45 o   0.5206E+00
   4  12   5        6.30        7.25        0.56 o   0.8286E-01
   5  12   5        1.37        0.21        0.40 o   0.6932E+00
   6  12   5       62.86       54.96        1.45 o   0.8400E-02
   7  12   5       12.11       17.84        0.64 o   0.3705E-01
  -9  13   5      370.14      422.99        5.03 o   0.5434E-03
  -8  13   5      100.55      101.02        3.20 o   0.3984E-02
  -7  13   5        9.93        8.88        1.13 o   0.5608E-01
  -6  13   5       57.34       65.45        2.17 o   0.7474E-02
  -5  13   5      339.06      386.99        5.11 o   0.6235E-03
  -4  13   5     1564.72     1586.64       10.11 o   0.4911E-04
  -3  13   5       88.81       68.70        2.26 o   0.5900E-02
  -2  13   5       69.82       50.53        2.56 o   0.8100E-02
  -1  13   5      324.98      305.27        5.78 o   0.8073E-03
   0  13   5      685.13      695.49        6.56 o   0.2204E-03
   1  13   5       46.93       49.16        1.58 o   0.1008E-01
   2  13   5      463.80      448.12        4.89 o   0.4516E-03
   3  13   5      408.86      384.32        4.59 o   0.5663E-03
   4  13   5        0.34        0.06        0.43 o   0.2133E+01
   5  13   5      120.64      123.73        2.17 o   0.3096E-02
   6  13   5       11.65       10.61        0.63 o   0.4888E-01
   7  13   5        5.20        3.57        0.46 o   0.1424E+00
  -9  14   5      115.46      127.35        2.64 o   0.3117E-02
  -8  14   5       94.52      106.46        2.84 o   0.4075E-02
  -7  14   5      176.68      183.09        4.35 o   0.1849E-02
  -6  14   5       43.54       43.85        1.83 o   0.1158E-01
  -5  14   5       66.75       73.42        2.31 o   0.6430E-02
  -4  14   5      229.05      250.84        4.06 o   0.1196E-02
  -3  14   5      834.54      870.69        7.18 o   0.1504E-03
  -2  14   5      192.42      197.82        3.35 o   0.1678E-02
  -1  14   5       66.39       47.40        1.97 o   0.8742E-02
   0  14   5       27.64       18.69        1.09 o   0.2565E-01
   1  14   5       89.74       86.45        2.22 o   0.4873E-02
   2  14   5       56.57       62.83        1.79 o   0.7730E-02
   3  14   5     2135.17     2095.88       11.31 o   0.2889E-04
   4  14   5       14.83       11.27        0.87 o   0.4404E-01
   5  14   5      188.60      188.58        2.71 o   0.1799E-02
   6  14   5        1.16        2.27        0.24 o   0.2668E+00
  -9  15   5      166.81      187.84        3.10 o   0.1901E-02
  -8  15   5       43.07       55.70        2.00 o   0.9138E-02
  -7  15   5       16.64       14.33        1.41 o   0.3242E-01
  -6  15   5       14.71       11.44        1.18 o   0.4625E-01
  -5  15   5      251.75      272.81        4.20 o   0.1040E-02
  -4  15   5       72.99       66.99        2.27 o   0.6597E-02
  -3  15   5       35.03       30.08        1.39 o   0.1602E-01
  -2  15   5        4.47        2.88        0.56 o   0.1799E+00
  -1  15   5      437.75      420.83        4.90 o   0.4992E-03
   0  15   5       35.07       34.66        1.24 o   0.1461E-01
   1  15   5        6.52        8.41        0.62 o   0.7306E-01
   2  15   5      796.87      804.91        5.80 o   0.1703E-03
   3  15   5       29.28       23.04        1.32 o   0.2070E-01
   4  15   5        2.51        2.79        0.45 o   0.1978E+00
   5  15   5       84.74       74.69        1.84 o   0.5781E-02
   6  15   5       48.89       54.89        1.13 o   0.9004E-02
  -9  16   5        5.30        5.80        0.56 o   0.1020E+00
  -8  16   5        0.45        0.50        0.44 o   0.9235E+00
  -7  16   5       14.91       16.09        1.13 o   0.3333E-01
  -6  16   5      109.13      120.07        2.93 o   0.3347E-02
  -5  16   5      230.35      230.47        4.36 o   0.1314E-02
  -4  16   5      169.22      164.69        3.57 o   0.2095E-02
  -3  16   5      909.15      915.31        7.51 o   0.1337E-03
  -2  16   5     1060.47      975.21        8.37 o   0.1138E-03
  -1  16   5      484.11      481.18        5.05 o   0.4003E-03
   0  16   5      942.74      972.21        6.88 o   0.1220E-03
   1  16   5       94.59       85.37        2.15 o   0.4887E-02
   2  16   5      185.59      170.57        3.16 o   0.1926E-02
   3  16   5      982.82      966.98        7.63 o   0.1212E-03
   4  16   5       49.76       51.71        1.53 o   0.9367E-02
   5  16   5       42.05       40.70        1.30 o   0.1257E-01
   6  16   5       65.91       65.94        1.27 o   0.7158E-02
  -9  17   5        3.76        1.33        0.47 o   0.2426E+00
  -8  17   5        3.32        5.72        0.77 o   0.1236E+00
  -7  17   5       10.66       11.45        0.93 o   0.4609E-01
  -6  17   5       16.10       16.06        1.18 o   0.3499E-01
  -5  17   5      286.72      267.62        4.85 o   0.1009E-02
  -4  17   5     1801.39     1852.96       11.14 o   0.3723E-04
  -3  17   5       78.00       82.26        2.35 o   0.5551E-02
  -2  17   5     1620.33     1535.53        9.84 o   0.4974E-04
  -1  17   5       41.64       43.75        1.50 o   0.1135E-01
   0  17   5        1.54        0.88        0.50 o   0.5184E+00
   1  17   5        2.43        1.98        0.47 o   0.2532E+00
   2  17   5     1168.00     1157.90        8.21 o   0.8709E-04
   3  17   5        2.95        1.89        0.45 o   0.2867E+00
   4  17   5      405.22      411.10        4.22 o   0.5238E-03
   5  17   5       93.76       94.46        1.70 o   0.4599E-02
   6  17   5      389.85      390.27        3.16 o   0.5781E-03
  -9  18   5      346.90      441.23        5.05 o   0.5065E-03
  -8  18   5        0.12        0.31        0.39 o   0.1343E+01
  -7  18   5        1.35        1.46        0.46 o   0.4196E+00
  -6  18   5      519.66      528.36        6.27 o   0.3467E-03
  -5  18   5      531.36      588.51        6.17 o   0.3073E-03
  -4  18   5        0.52        0.09        0.55 o   0.1590E+01
  -3  18   5     1073.04     1070.12        8.58 o   0.9991E-04
  -2  18   5      294.50      285.54        4.08 o   0.9287E-03
  -1  18   5      193.86      189.52        3.42 o   0.1702E-02
   0  18   5       73.04       82.39        1.92 o   0.5554E-02
   1  18   5        7.08        3.73        0.74 o   0.1090E+00
   2  18   5        6.54        5.79        0.72 o   0.9415E-01
   3  18   5      143.84      133.83        2.82 o   0.2796E-02
   4  18   5       44.97       44.43        1.30 o   0.1154E-01
   5  18   5      469.45      481.70        3.81 o   0.4191E-03
   6  18   5       76.17       86.30        1.44 o   0.5257E-02
  -8  19   5        5.71        4.59        0.74 o   0.9645E-01
  -7  19   5       13.56       11.59        1.05 o   0.4303E-01
  -6  19   5       18.68       18.57        1.20 o   0.2984E-01
  -5  19   5      790.89      726.84        8.43 o   0.1915E-03
  -4  19   5       48.31       51.80        1.97 o   0.9251E-02
  -3  19   5       10.52       10.39        0.98 o   0.5025E-01
  -2  19   5     1567.74     1616.84       10.46 o   0.4798E-04
  -1  19   5       52.07       60.13        1.67 o   0.8436E-02
   0  19   5       15.87       16.59        0.97 o   0.3370E-01
   1  19   5      174.68      169.73        3.03 o   0.2038E-02
   2  19   5      332.95      331.64        4.21 o   0.7479E-03
   3  19   5       33.99       32.11        1.23 o   0.1538E-01
   4  19   5       31.31       29.58        1.04 o   0.1719E-01
   5  19   5      127.74      116.13        1.98 o   0.3504E-02
  -8  20   5        1.46        1.46        0.62 o   0.3565E+00
  -7  20   5      124.70      140.38        2.87 o   0.2744E-02
  -6  20   5      544.58      478.81        6.70 o   0.3766E-03
  -5  20   5      711.28      723.32        8.36 o   0.2074E-03
  -4  20   5      175.29      195.59        3.53 o   0.1754E-02
  -3  20   5        1.01        0.29        0.59 o   0.8696E+00
  -2  20   5      731.50      769.07        7.10 o   0.1872E-03
  -1  20   5      418.86      399.18        5.06 o   0.5272E-03
   0  20   5      410.36      418.12        4.98 o   0.5065E-03
   1  20   5       78.38       73.07        2.10 o   0.5979E-02
   2  20   5      229.11      225.57        3.72 o   0.1305E-02
   3  20   5      269.50      281.20        3.45 o   0.1007E-02
   4  20   5       67.83       65.32        1.49 o   0.7018E-02
   5  20   5      247.52      232.76        2.87 o   0.1257E-02
  -8  21   5       12.35       10.12        0.88 o   0.5252E-01
  -7  21   5      306.40      288.51        4.37 o   0.8975E-03
  -6  21   5       42.40       52.66        1.74 o   0.9777E-02
  -5  21   5      242.37      254.42        4.76 o   0.1125E-02
  -4  21   5      283.59      276.66        4.86 o   0.9646E-03
  -3  21   5      108.18       86.53        2.97 o   0.4462E-02
  -2  21   5       14.73       12.70        1.13 o   0.3972E-01
  -1  21   5       73.73       88.76        2.34 o   0.5237E-02
   0  21   5        0.95        0.14        0.53 o   0.9932E+00
   1  21   5      254.82      247.48        3.77 o   0.1161E-02
   2  21   5      176.60      177.87        3.03 o   0.1915E-02
   3  21   5      450.78      450.03        4.70 o   0.4664E-03
   4  21   5       57.79       59.06        1.44 o   0.7941E-02
   5  21   5       33.63       33.88        0.99 o   0.1572E-01
  -8  22   5      257.57      249.00        6.74 o   0.1123E-02
  -7  22   5        1.55        2.31        0.43 o   0.2588E+00
  -6  22   5      470.53      457.31        5.50 o   0.4253E-03
  -5  22   5      293.27      285.48        5.02 o   0.9325E-03
  -4  22   5        0.91        0.01        0.63 o   0.1089E+01
  -3  22   5       63.95       66.86        2.18 o   0.7009E-02
  -2  22   5       81.36       91.79        2.53 o   0.4950E-02
  -1  22   5        2.55        1.32        0.65 o   0.2803E+00
   0  22   5       86.50       88.36        2.44 o   0.4819E-02
   1  22   5       55.95       54.06        1.84 o   0.8675E-02
   2  22   5       89.24       92.27        2.22 o   0.4692E-02
   3  22   5       22.38       18.07        0.97 o   0.2851E-01
   4  22   5       13.57       15.10        0.70 o   0.4297E-01
   5  22   5        4.38        3.64        0.49 o   0.1347E+00
  -7  23   5        1.62        0.30        0.47 o   0.7557E+00
  -6  23   5       11.02        8.38        0.94 o   0.6399E-01
  -5  23   5        5.87        1.39        0.74 o   0.1925E+00
  -4  23   5      117.66      109.76        3.17 o   0.3455E-02
  -3  23   5      190.23      198.68        4.05 o   0.1655E-02
  -2  23   5       83.23       87.43        2.57 o   0.5052E-02
  -1  23   5      311.60      316.47        4.95 o   0.8087E-03
   0  23   5      546.95      518.52        6.17 o   0.3485E-03
   1  23   5      805.52      819.60        6.82 o   0.1658E-03
   2  23   5        0.69        0.46        0.44 o   0.7693E+00
   3  23   5       87.24       86.08        1.91 o   0.5078E-02
   4  23   5       13.52       15.16        0.69 o   0.3896E-01
  -7  24   5        1.69        0.41        0.48 o   0.5351E+00
  -6  24   5      294.53      293.39        3.95 o   0.8785E-03
  -5  24   5        6.80        8.44        0.76 o   0.6651E-01
  -4  24   5        2.31        1.77        0.55 o   0.3356E+00
  -3  24   5       19.17       16.02        1.32 o   0.3036E-01
  -2  24   5       36.36       33.29        1.79 o   0.1443E-01
  -1  24   5        1.32        1.73        0.71 o   0.3120E+00
   0  24   5      111.08      112.32        2.85 o   0.3518E-02
   1  24   5       83.50       73.75        2.50 o   0.5631E-02
   2  24   5       96.69       92.70        2.13 o   0.4354E-02
   3  24   5       45.70       40.36        1.35 o   0.1171E-01
   4  24   5       41.59       37.35        1.47 o   0.1301E-01
  -6  25   5      205.58      208.22        3.52 o   0.1564E-02
  -5  25   5       48.24       45.54        1.83 o   0.1029E-01
  -4  25   5       10.03        8.08        0.93 o   0.6264E-01
  -3  25   5       26.30       29.10        1.48 o   0.1875E-01
  -2  25   5       62.29       68.42        2.27 o   0.6714E-02
  -1  25   5       19.59       16.39        1.30 o   0.3112E-01
   0  25   5        3.03        2.31        0.65 o   0.2226E+00
   1  25   5      438.38      460.79        4.93 o   0.4538E-03
   2  25   5        7.77        5.22        0.73 o   0.9746E-01
   3  25   5        1.03        0.00        0.42 o   0.1292E+01
   4  25   5       81.79       78.99        2.46 o   0.5533E-02
  -6  26   5        9.10        3.82        1.12 o   0.9104E-01
  -5  26   5      123.28      120.89        2.91 o   0.3099E-02
  -4  26   5        7.42        9.73        0.79 o   0.6264E-01
  -3  26   5        3.76        1.09        0.63 o   0.2734E+00
  -2  26   5       26.43       21.78        1.33 o   0.2175E-01
  -1  26   5        5.54        9.72        0.67 o   0.6859E-01
   0  26   5       75.20       79.51        2.07 o   0.5581E-02
   1  26   5      149.26      131.44        2.86 o   0.2702E-02
   2  26   5      237.95      225.81        3.16 o   0.1271E-02
   3  26   5      249.35      219.14        3.11 o   0.1317E-02
  -6  27   5        7.63       12.11        2.06 o   0.4340E-01
  -5  27   5      109.34      117.23        3.10 o   0.3497E-02
  -4  27   5        0.91        0.90        0.44 o   0.5579E+00
  -3  27   5      108.39       96.80        2.81 o   0.4023E-02
  -2  27   5       -0.34        0.11        0.52 o   0.2044E+01
  -1  27   5       14.74       16.99        1.05 o   0.3324E-01
   0  27   5      138.73      125.06        2.81 o   0.2944E-02
   1  27   5       46.09       39.50        1.56 o   0.1208E-01
   2  27   5      163.85      169.41        2.52 o   0.2101E-02
   3  27   5      836.95      755.62        7.62 o   0.1755E-03
  -5  28   5        7.74        5.11        0.98 o   0.9326E-01
  -4  28   5        1.85        1.38        0.46 o   0.3918E+00
  -3  28   5      124.11      129.31        2.63 o   0.2994E-02
  -2  28   5       12.04       14.12        1.03 o   0.4036E-01
  -1  28   5       97.28       78.57        2.76 o   0.5003E-02
   0  28   5       25.53       23.20        1.32 o   0.2206E-01
   1  28   5       40.58       51.56        1.47 o   0.9939E-02
   2  28   5       42.35       39.08        1.73 o   0.1246E-01
  -4  29   5       47.43       31.92        1.97 o   0.1350E-01
  -3  29   5        0.82        0.03        0.44 o   0.1457E+01
  -2  29   5       13.11        7.55        1.02 o   0.5804E-01
  -1  29   5      108.60       99.62        2.61 o   0.3910E-02
   0  29   5       12.93       11.08        0.87 o   0.4677E-01
   1  29   5       55.10       55.63        1.84 o   0.8369E-02
  -3  30   5      124.54       86.24        3.68 o   0.4028E-02
  -2  30   5       51.46       48.39        1.63 o   0.9743E-02
  -1  30   5      107.30       98.12        2.65 o   0.4024E-02
   0  30   5        2.79        3.99        0.50 o   0.1652E+00
 -10   0   6        5.91        6.16        1.07 o   0.8993E-01
  -8   0   6     1058.46     1043.70       19.24 o   0.1010E-03
  -6   0   6       42.51       53.88        2.95 o   0.9312E-02
  -4   0   6       60.16       62.14        4.29 o   0.6725E-02
  -2   0   6     7831.68     7002.65       86.43 o   0.2545E-05
   0   0   6     1643.56     1719.56       17.34 o   0.4366E-04
   2   0   6      157.35      144.43        4.47 o   0.2372E-02
   4   0   6        5.82        9.34        0.98 o   0.6229E-01
   6   0   6        0.94        0.32        0.41 o   0.9364E+00
 -10   1   6       50.16       62.10        1.78 o   0.8171E-02
  -9   1   6      105.39       99.96        2.58 o   0.4052E-02
  -8   1   6      458.11      455.95        7.44 o   0.4387E-03
  -7   1   6       22.43       22.18        1.83 o   0.2282E-01
  -6   1   6       82.40       83.99        3.12 o   0.5227E-02
  -5   1   6        9.69       14.09        1.37 o   0.4044E-01
  -4   1   6      261.93      289.85        6.37 o   0.9452E-03
  -3   1   6      113.79       73.28        4.58 o   0.4585E-02
  -2   1   6     3798.48     3592.28       36.94 o   0.9846E-05
  -1   1   6        7.31       10.43        0.81 o   0.6101E-01
   0   1   6        7.81        2.68        0.92 o   0.1183E+00
   1   1   6        2.45        0.02        0.92 o   0.4476E+00
   2   1   6     1319.06     1257.35        9.42 o   0.7324E-04
   3   1   6       18.80       19.74        1.08 o   0.2822E-01
   4   1   6       12.43       16.41        0.89 o   0.3698E-01
   5   1   6       15.47       17.81        0.81 o   0.3189E-01
   6   1   6       36.04       43.26        1.06 o   0.1237E-01
   7   1   6       47.49       37.49        0.97 o   0.1248E-01
 -10   2   6       62.49       62.18        2.01 o   0.7509E-02
  -9   2   6       35.60       33.68        1.64 o   0.1517E-01
  -8   2   6      554.13      551.64        8.78 o   0.3143E-03
  -7   2   6        1.55        0.56        0.90 o   0.4249E+00
  -6   2   6       19.52       18.57        1.66 o   0.2834E-01
  -5   2   6        9.25       10.51        1.27 o   0.5369E-01
  -4   2   6      434.03      425.33        9.17 o   0.4870E-03
  -3   2   6       23.07       19.49        2.31 o   0.2398E-01
  -2   2   6     1568.92     1456.97       22.38 o   0.5308E-04
  -1   2   6       42.91       60.56        2.07 o   0.8447E-02
   0   2   6     3164.20     3192.26       20.24 o   0.1304E-04
   1   2   6      187.39      210.96        4.96 o   0.1552E-02
   2   2   6        2.61        2.81        0.58 o   0.1769E+00
   3   2   6      274.42      305.02        3.90 o   0.9050E-03
   4   2   6      204.13      225.01        3.45 o   0.1419E-02
   5   2   6      124.69      116.99        2.34 o   0.3289E-02
   6   2   6        6.30        3.87        0.46 o   0.1199E+00
   7   2   6       97.74      100.59        1.38 o   0.4178E-02
 -10   3   6        1.23        1.39        0.34 o   0.4678E+00
  -9   3   6       19.02       16.64        1.35 o   0.2976E-01
  -8   3   6      102.55      105.28        3.41 o   0.3810E-02
  -7   3   6      220.00      213.09        5.32 o   0.1398E-02
  -6   3   6      134.07      143.44        3.89 o   0.2585E-02
  -5   3   6      353.34      359.68        6.27 o   0.6536E-03
  -4   3   6        0.21        2.11        0.86 o   0.2887E+00
  -3   3   6     1541.92     1331.54       19.76 o   0.6066E-04
  -2   3   6     6651.25     6367.23       40.68 o   0.3276E-05
  -1   3   6      198.94      186.18        4.53 o   0.1707E-02
   0   3   6      241.53      197.66        5.44 o   0.1459E-02
   1   3   6      797.14      792.72       10.05 o   0.1702E-03
   2   3   6     2633.21     2630.82       12.76 o   0.1858E-04
   3   3   6       23.24       23.55        1.25 o   0.2231E-01
   4   3   6      669.36      687.38        6.23 o   0.2254E-03
   5   3   6        2.28        1.42        0.47 o   0.3193E+00
   6   3   6        0.94        1.71        0.29 o   0.4243E+00
   7   3   6       35.93       49.24        0.95 o   0.1140E-01
 -10   4   6       21.29       23.01        1.06 o   0.2383E-01
  -9   4   6      956.68     1000.74       11.16 o   0.1158E-03
  -8   4   6      670.46      691.82        9.09 o   0.2211E-03
  -7   4   6       81.11       74.62        3.06 o   0.5382E-02
  -6   4   6       89.48       87.94        3.16 o   0.4808E-02
  -5   4   6       29.80       29.65        2.10 o   0.1711E-01
  -4   4   6       74.03       74.39        3.78 o   0.5882E-02
  -3   4   6       57.16       48.85        3.39 o   0.8802E-02
  -2   4   6     3550.71     3434.78       26.80 o   0.1100E-04
  -1   4   6     2986.51     2719.05       18.60 o   0.1647E-04
   0   4   6       94.83      102.20        3.38 o   0.4134E-02
   1   4   6      730.49      745.67       10.33 o   0.1931E-03
   2   4   6      100.98       97.58        2.57 o   0.4317E-02
   3   4   6      293.76      320.78        4.36 o   0.8229E-03
   4   4   6      217.30      206.93        3.52 o   0.1480E-02
   5   4   6      682.47      726.54        5.82 o   0.2091E-03
   6   4   6      233.11      221.78        2.63 o   0.1324E-02
   7   4   6       27.66       27.85        0.95 o   0.1943E-01
 -10   5   6        3.00        6.69        0.36 o   0.1027E+00
  -9   5   6      389.98      397.97        5.50 o   0.5565E-03
  -8   5   6       25.90       25.97        1.72 o   0.1972E-01
  -7   5   6      489.27      520.17        6.88 o   0.3636E-03
  -6   5   6       75.24       65.48        2.89 o   0.6568E-02
  -5   5   6      771.47      806.07        6.98 o   0.1704E-03
  -4   5   6        9.91        6.98        1.47 o   0.6331E-01
  -3   5   6      623.97      519.99        9.88 o   0.3148E-03
  -2   5   6      227.47      218.71        6.25 o   0.1318E-02
  -1   5   6      243.40      221.51        5.24 o   0.1292E-02
   0   5   6      138.93      134.51        4.22 o   0.2645E-02
   1   5   6     1834.42     2002.48       16.42 o   0.3302E-04
   2   5   6       70.56       64.56        2.02 o   0.6878E-02
   3   5   6       27.78       36.74        1.49 o   0.1509E-01
   4   5   6        7.16        5.75        0.68 o   0.8594E-01
   5   5   6      160.25      177.62        2.79 o   0.2040E-02
   6   5   6        7.82        7.23        0.52 o   0.7467E-01
   7   5   6      178.68      146.61        2.40 o   0.2255E-02
 -10   6   6        3.06        3.62        0.39 o   0.1768E+00
  -9   6   6       35.94       36.90        1.47 o   0.1397E-01
  -8   6   6       17.40       16.57        1.47 o   0.3050E-01
  -7   6   6      479.88      483.34        7.17 o   0.4039E-03
  -6   6   6      703.57      662.34        7.04 o   0.2305E-03
  -5   6   6        1.38        0.02        0.58 o   0.9079E+00
  -4   6   6      575.50      598.30       10.95 o   0.2806E-03
  -3   6   6      199.88      184.29        4.76 o   0.1728E-02
  -2   6   6        5.91        9.95        0.98 o   0.6315E-01
  -1   6   6       74.04       59.97        3.10 o   0.6857E-02
   0   6   6      386.10      380.10        6.88 o   0.5948E-03
   1   6   6      641.13      723.74        9.38 o   0.2166E-03
   2   6   6     1077.43     1140.40        7.81 o   0.9329E-04
   3   6   6      345.22      331.77        5.00 o   0.7286E-03
   4   6   6       23.88       35.05        1.26 o   0.1648E-01
   5   6   6      495.80      553.65        5.01 o   0.3460E-03
   6   6   6        0.46        0.53        0.25 o   0.1008E+01
   7   6   6       33.70       33.99        1.01 o   0.1542E-01
 -10   7   6        4.09       13.10        0.46 o   0.5499E-01
  -9   7   6        3.65        2.80        0.48 o   0.1528E+00
  -8   7   6       91.83       87.43        3.54 o   0.4686E-02
  -7   7   6       92.61       93.86        3.16 o   0.4399E-02
  -6   7   6       99.44      106.93        3.08 o   0.3834E-02
  -5   7   6       41.54       31.31        1.85 o   0.1449E-01
  -4   7   6      758.75      735.96       12.50 o   0.1911E-03
  -3   7   6      991.05      906.57       11.40 o   0.1273E-03
  -2   7   6       19.13       24.32        1.53 o   0.2399E-01
  -1   7   6        6.74        9.85        1.11 o   0.5841E-01
   0   7   6      111.71      128.52        3.75 o   0.3130E-02
   1   7   6        6.26        7.26        0.79 o   0.8159E-01
   2   7   6      107.70      107.34        2.58 o   0.3748E-02
   3   7   6        1.14        0.65        0.45 o   0.5338E+00
   4   7   6       48.90       35.73        1.79 o   0.1239E-01
   5   7   6        3.00        1.25        0.51 o   0.2788E+00
   6   7   6       28.53       18.51        0.99 o   0.2425E-01
   7   7   6      124.48      111.18        1.86 o   0.3492E-02
 -10   8   6        5.17        7.41        0.50 o   0.8763E-01
  -9   8   6      216.42      217.12        3.45 o   0.1425E-02
  -8   8   6        8.41        5.76        0.95 o   0.8069E-01
  -7   8   6      599.75      597.91        7.41 o   0.2803E-03
  -6   8   6      429.58      398.47        5.99 o   0.5288E-03
  -5   8   6       71.71       66.56        2.38 o   0.6545E-02
  -4   8   6        2.11        4.23        0.80 o   0.1570E+00
  -3   8   6      307.03      272.84        6.02 o   0.9197E-03
  -2   8   6      706.38      705.05        8.93 o   0.2108E-03
  -1   8   6       28.40       21.74        1.94 o   0.2149E-01
   0   8   6      115.63       94.16        3.92 o   0.3913E-02
   1   8   6       59.42       68.98        1.85 o   0.7069E-02
   2   8   6      317.52      310.74        4.51 o   0.8044E-03
   3   8   6      191.56      180.11        3.47 o   0.1833E-02
   4   8   6      181.12      194.34        3.22 o   0.1718E-02
   5   8   6      176.12      200.02        2.58 o   0.1726E-02
   6   8   6      113.67      103.68        1.91 o   0.3935E-02
   7   8   6       82.08       69.46        1.87 o   0.6104E-02
 -10   9   6       49.90       67.24        1.89 o   0.7561E-02
  -9   9   6        3.10        2.58        0.46 o   0.2319E+00
  -8   9   6       78.06       69.44        2.67 o   0.6123E-02
  -7   9   6        1.98        0.89        0.63 o   0.3324E+00
  -6   9   6        1.23        0.36        0.66 o   0.7053E+00
  -5   9   6      135.38      122.58        3.29 o   0.3004E-02
  -4   9   6        1.57        1.84        0.58 o   0.2975E+00
  -3   9   6      304.43      289.13        6.54 o   0.8952E-03
  -2   9   6      397.47      441.16        7.15 o   0.5000E-03
  -1   9   6       89.91       90.65        3.00 o   0.4673E-02
   0   9   6       91.72       99.68        3.66 o   0.4304E-02
   1   9   6       13.95        8.65        0.90 o   0.5481E-01
   2   9   6      871.30      881.56        6.98 o   0.1437E-03
   3   9   6       55.84       62.42        1.81 o   0.7970E-02
   4   9   6       17.77       24.13        0.94 o   0.2454E-01
   5   9   6      135.67      139.56        2.12 o   0.2764E-02
   6   9   6        2.40        2.60        0.32 o   0.2036E+00
 -10  10   6        7.91        9.59        0.91 o   0.6273E-01
  -9  10   6       81.04       89.91        2.01 o   0.4985E-02
  -8  10   6       11.28        8.11        1.06 o   0.6042E-01
  -7  10   6      533.79      538.15        6.66 o   0.3412E-03
  -6  10   6        9.59       10.27        0.88 o   0.5644E-01
  -5  10   6       94.57      100.65        2.68 o   0.4300E-02
  -4  10   6      997.24     1026.14        8.54 o   0.1095E-03
  -3  10   6       13.56        7.54        1.25 o   0.5703E-01
  -2  10   6     1030.47     1076.57       11.90 o   0.1012E-03
  -1  10   6      307.46      321.62        5.64 o   0.7863E-03
   0  10   6       63.93       62.73        2.13 o   0.7289E-02
   1  10   6      220.58      226.08        3.55 o   0.1385E-02
   2  10   6       17.55       18.45        0.95 o   0.3063E-01
   3  10   6       49.29       58.96        1.65 o   0.8345E-02
   4  10   6      271.50      266.73        3.63 o   0.1050E-02
   5  10   6        1.59        2.99        0.31 o   0.2200E+00
   6  10   6       73.70       75.46        1.50 o   0.5965E-02
 -10  11   6        0.82        0.19        0.29 o   0.1424E+01
  -9  11   6       11.50       15.95        0.88 o   0.3935E-01
  -8  11   6        1.51        4.02        0.54 o   0.1769E+00
  -7  11   6       84.78       85.50        2.94 o   0.4801E-02
  -6  11   6       44.21       47.72        1.93 o   0.1050E-01
  -5  11   6       12.12        5.74        0.97 o   0.7316E-01
  -4  11   6      712.33      738.22        7.00 o   0.1988E-03
  -3  11   6      751.49      741.41        7.52 o   0.1954E-03
  -2  11   6       67.46       74.73        2.47 o   0.6334E-02
  -1  11   6       10.26       14.20        0.81 o   0.3976E-01
   0  11   6      590.74      576.89        5.44 o   0.3000E-03
   1  11   6      248.81      275.52        3.81 o   0.1062E-02
   2  11   6        1.00        0.20        0.47 o   0.9001E+00
   3  11   6      112.39      113.97        2.48 o   0.3435E-02
   4  11   6      104.36      106.35        2.32 o   0.3872E-02
   5  11   6       12.91       14.40        0.62 o   0.4316E-01
   6  11   6       42.22       43.50        1.10 o   0.1158E-01
 -10  12   6       10.25        7.79        1.60 o   0.5746E-01
  -9  12   6       23.56       21.12        1.35 o   0.2470E-01
  -8  12   6       30.84       27.73        1.97 o   0.1667E-01
  -7  12   6      324.45      316.43        6.20 o   0.7707E-03
  -6  12   6      204.11      200.89        4.34 o   0.1591E-02
  -5  12   6      195.18      224.36        3.99 o   0.1441E-02
  -4  12   6      206.93      218.67        3.63 o   0.1457E-02
  -3  12   6      881.20      806.89        7.46 o   0.1598E-03
  -2  12   6      409.35      341.01        4.88 o   0.6440E-03
  -1  12   6      323.81      345.31        4.34 o   0.7248E-03
   0  12   6       18.19       15.25        0.94 o   0.3307E-01
   1  12   6      624.96      627.65        5.55 o   0.2652E-03
   2  12   6      142.22      145.79        2.82 o   0.2544E-02
   3  12   6       42.40       55.37        1.53 o   0.9767E-02
   4  12   6      109.39       92.42        2.26 o   0.4325E-02
   5  12   6      123.23      114.92        1.96 o   0.3399E-02
   6  12   6        3.21        3.53        0.32 o   0.1909E+00
  -9  13   6        3.50        0.50        0.68 o   0.2947E+00
  -8  13   6      349.92      347.05        6.64 o   0.6751E-03
  -7  13   6      790.24      813.64        9.58 o   0.1684E-03
  -6  13   6      183.39      203.23        4.09 o   0.1649E-02
  -5  13   6       39.43       33.99        1.80 o   0.1380E-01
  -4  13   6      264.95      273.71        4.19 o   0.1017E-02
  -3  13   6      779.79      722.14        7.43 o   0.1949E-03
  -2  13   6      470.82      408.24        5.14 o   0.4864E-03
  -1  13   6       46.58       42.37        1.56 o   0.1194E-01
   0  13   6        0.97        0.00        0.39 o   0.1439E+01
   1  13   6      307.43      347.89        4.12 o   0.7465E-03
   2  13   6      752.25      733.06        5.98 o   0.1928E-03
   3  13   6      141.93      147.71        2.97 o   0.2595E-02
   4  13   6        5.11        6.01        0.49 o   0.9583E-01
   5  13   6       27.76       36.27        0.95 o   0.1522E-01
   6  13   6        6.18        9.07        0.39 o   0.7363E-01
  -9  14   6        8.39        8.49        0.72 o   0.6281E-01
  -8  14   6       66.88       67.83        2.59 o   0.6720E-02
  -7  14   6      246.24      283.05        5.79 o   0.9867E-03
  -6  14   6      113.63      128.37        3.23 o   0.3067E-02
  -5  14   6      230.16      255.32        4.60 o   0.1150E-02
  -4  14   6       59.95       63.92        2.26 o   0.7150E-02
  -3  14   6      399.69      397.11        5.25 o   0.5504E-03
  -2  14   6      492.44      440.62        5.63 o   0.4422E-03
  -1  14   6      221.07      225.64        3.60 o   0.1349E-02
   0  14   6        1.89        0.01        0.48 o   0.7517E+00
   1  14   6        6.46        8.50        0.72 o   0.7537E-01
   2  14   6       84.84       77.27        2.05 o   0.5537E-02
   3  14   6        1.14        1.28        0.52 o   0.4281E+00
   4  14   6      402.62      371.14        4.18 o   0.5863E-03
   5  14   6       25.52       28.16        0.90 o   0.2027E-01
   6  14   6       39.08       34.01        0.94 o   0.1460E-01
  -9  15   6        0.93        0.90        0.35 o   0.6732E+00
  -8  15   6       86.48       90.60        3.19 o   0.4494E-02
  -7  15   6       22.23       25.75        1.61 o   0.1968E-01
  -6  15   6       26.87       23.02        1.63 o   0.2130E-01
  -5  15   6      989.30     1096.44        9.02 o   0.1019E-03
  -4  15   6      173.95      179.72        3.84 o   0.1904E-02
  -3  15   6        2.07        0.35        0.54 o   0.5954E+00
  -2  15   6       30.12       39.21        1.34 o   0.1447E-01
  -1  15   6      129.29      135.71        2.85 o   0.2824E-02
   0  15   6        2.56        3.04        0.49 o   0.2149E+00
   1  15   6     1744.80     1778.23        9.39 o   0.4019E-04
   2  15   6      117.26      109.46        2.48 o   0.3502E-02
   3  15   6       37.60       38.73        1.51 o   0.1305E-01
   4  15   6      359.06      335.41        3.91 o   0.6967E-03
   5  15   6       29.71       32.11        0.94 o   0.1734E-01
   6  15   6      245.59      242.23        2.69 o   0.1232E-02
  -9  16   6      129.22      131.85        2.46 o   0.2892E-02
  -8  16   6       43.95       46.29        1.99 o   0.1026E-01
  -7  16   6      151.29      148.09        4.28 o   0.2372E-02
  -6  16   6      420.15      441.32        5.75 o   0.4830E-03
  -5  16   6       27.83       31.23        1.77 o   0.1668E-01
  -4  16   6      110.49      104.20        3.06 o   0.3741E-02
  -3  16   6      136.29      157.41        3.06 o   0.2404E-02
  -2  16   6       14.76       13.43        1.01 o   0.3791E-01
  -1  16   6       59.02       64.19        1.92 o   0.7393E-02
   0  16   6      275.67      267.13        3.88 o   0.1022E-02
   1  16   6       57.80       51.25        1.85 o   0.8829E-02
   2  16   6      153.50      140.84        2.86 o   0.2470E-02
   3  16   6       17.95       15.77        0.94 o   0.3227E-01
   4  16   6       19.34       21.72        0.88 o   0.2489E-01
   5  16   6       74.01       79.56        1.34 o   0.5907E-02
  -9  17   6      294.69      308.61        4.07 o   0.8641E-03
  -8  17   6       21.09       20.59        1.34 o   0.2434E-01
  -7  17   6        7.52        9.68        0.79 o   0.5983E-01
  -6  17   6      210.01      211.58        4.14 o   0.1478E-02
  -5  17   6       97.04       98.81        3.06 o   0.4255E-02
  -4  17   6      115.75      103.20        3.22 o   0.3685E-02
  -3  17   6       96.49       88.81        2.70 o   0.4528E-02
  -2  17   6       38.98       42.20        1.77 o   0.1180E-01
  -1  17   6      398.82      413.42        5.02 o   0.5370E-03
   0  17   6      134.32      106.38        2.70 o   0.3388E-02
   1  17   6       37.96       22.75        1.52 o   0.1878E-01
   2  17   6      371.35      400.73        4.47 o   0.5591E-03
   3  17   6      320.36      320.03        3.75 o   0.7774E-03
   4  17   6      338.69      329.72        3.87 o   0.7327E-03
   5  17   6       41.13       46.83        0.93 o   0.1078E-01
  -8  18   6       16.46       15.39        1.23 o   0.3225E-01
  -7  18   6       53.50       60.84        2.09 o   0.8045E-02
  -6  18   6       63.20       59.47        2.36 o   0.7511E-02
  -5  18   6       40.25       40.26        1.90 o   0.1226E-01
  -4  18   6      411.05      459.99        5.81 o   0.4596E-03
  -3  18   6       66.48       60.36        2.22 o   0.7499E-02
  -2  18   6      128.11      132.54        3.11 o   0.2891E-02
  -1  18   6        2.45        2.30        0.56 o   0.2502E+00
   0  18   6       89.67       95.70        2.18 o   0.4408E-02
   1  18   6       13.30       13.11        0.93 o   0.4221E-01
   2  18   6       21.85       22.31        1.09 o   0.2369E-01
   3  18   6      201.88      203.51        2.99 o   0.1555E-02
   4  18   6       50.28       45.29        1.36 o   0.1049E-01
   5  18   6        2.04        4.55        0.25 o   0.1636E+00
  -8  19   6        5.41        4.71        0.71 o   0.1095E+00
  -7  19   6        3.16        2.01        0.57 o   0.2386E+00
  -6  19   6        6.99        9.94        0.82 o   0.6612E-01
  -5  19   6      361.14      398.56        5.65 o   0.5789E-03
  -4  19   6      144.54      141.41        3.71 o   0.2498E-02
  -3  19   6        3.75        3.50        0.68 o   0.1425E+00
  -2  19   6       28.40       18.60        1.51 o   0.2299E-01
  -1  19   6        7.50        5.92        0.80 o   0.9187E-01
   0  19   6       20.01       29.80        1.09 o   0.1955E-01
   1  19   6      194.42      203.32        3.36 o   0.1608E-02
   2  19   6      345.49      350.08        4.41 o   0.6753E-03
   3  19   6      185.25      177.42        2.79 o   0.1892E-02
   4  19   6      106.26      101.32        1.90 o   0.3857E-02
   5  19   6       88.98       88.96        1.67 o   0.4733E-02
  -8  20   6        5.45        2.99        0.70 o   0.1497E+00
  -7  20   6      279.55      254.45        4.40 o   0.1059E-02
  -6  20   6     1159.42     1207.83       11.09 o   0.8232E-04
  -5  20   6      286.39      337.84        5.40 o   0.7815E-03
  -4  20   6       62.16       61.14        2.36 o   0.7463E-02
  -3  20   6      156.82      195.90        3.90 o   0.1808E-02
  -2  20   6      511.98      542.28        6.36 o   0.3438E-03
  -1  20   6      742.04      773.14        7.03 o   0.1837E-03
   0  20   6      667.71      674.54        6.68 o   0.2300E-03
   1  20   6      741.35      791.40        7.10 o   0.1804E-03
   2  20   6      320.92      351.12        4.27 o   0.7088E-03
   3  20   6       32.07       29.64        1.15 o   0.1667E-01
   4  20   6       49.11       53.78        1.29 o   0.9234E-02
   5  20   6       33.90       24.93        1.55 o   0.1828E-01
  -8  21   6        5.90        3.41        0.62 o   0.1279E+00
  -7  21   6       48.13       37.96        1.90 o   0.1160E-01
  -6  21   6      113.82      102.09        2.82 o   0.3784E-02
  -5  21   6      115.21      117.53        3.32 o   0.3366E-02
  -4  21   6       45.63       47.34        1.94 o   0.1046E-01
  -3  21   6       79.73       86.97        2.83 o   0.4911E-02
  -2  21   6       91.05       93.77        2.55 o   0.4564E-02
  -1  21   6      185.27      199.53        3.60 o   0.1644E-02
   0  21   6        5.62        4.40        0.71 o   0.1093E+00
   1  21   6       24.90       25.29        1.19 o   0.2143E-01
   2  21   6       21.11       22.06        1.03 o   0.2365E-01
   3  21   6        2.40        4.04        0.39 o   0.1375E+00
   4  21   6      312.75      321.76        3.32 o   0.7888E-03
  -7  22   6      336.83      364.18        4.32 o   0.6732E-03
  -6  22   6      105.99      107.99        2.83 o   0.3867E-02
  -5  22   6       26.25       30.90        1.57 o   0.1696E-01
  -4  22   6        2.16        2.65        0.55 o   0.2188E+00
  -3  22   6        5.63        4.70        0.76 o   0.1067E+00
  -2  22   6      132.33      139.37        3.38 o   0.2664E-02
  -1  22   6      280.49      306.48        5.18 o   0.8599E-03
   0  22   6      236.39      238.11        3.74 o   0.1221E-02
   1  22   6      571.96      587.58        5.89 o   0.2971E-03
   2  22   6       26.37       27.56        1.08 o   0.2010E-01
   3  22   6       62.46       65.33        1.65 o   0.7014E-02
   4  22   6      119.37      110.35        2.15 o   0.3690E-02
  -7  23   6        1.31        4.65        0.41 o   0.1677E+00
  -6  23   6      191.61      200.58        3.40 o   0.1610E-02
  -5  23   6        2.96        0.65        0.57 o   0.3705E+00
  -4  23   6       62.57       58.58        2.20 o   0.7986E-02
  -3  23   6       31.87       36.64        1.52 o   0.1474E-01
  -2  23   6      208.59      220.57        4.38 o   0.1413E-02
  -1  23   6        8.35       12.04        0.95 o   0.4988E-01
   0  23   6        4.85        7.18        0.62 o   0.8514E-01
   1  23   6       64.25       67.48        2.07 o   0.7088E-02
   2  23   6      290.73      289.98        3.79 o   0.9217E-03
   3  23   6      112.51      123.61        2.24 o   0.3307E-02
   4  23   6        3.26        4.65        0.56 o   0.1377E+00
  -7  24   6      326.30      297.23        7.03 o   0.8151E-03
  -6  24   6      106.16      103.51        2.69 o   0.3906E-02
  -5  24   6      106.83      123.18        3.00 o   0.3327E-02
  -4  24   6       53.57       66.69        1.98 o   0.7328E-02
  -3  24   6       -0.44        0.01        0.53 o   0.1895E+01
  -2  24   6      142.10      148.72        3.51 o   0.2474E-02
  -1  24   6       15.09       14.54        1.23 o   0.3687E-01
   0  24   6      132.28      131.72        2.97 o   0.2864E-02
   1  24   6      506.27      499.76        5.58 o   0.3784E-03
   2  24   6       47.36       41.75        1.60 o   0.1167E-01
   3  24   6       27.43       26.35        1.14 o   0.1979E-01
  -6  25   6        6.00        5.62        0.84 o   0.9690E-01
  -5  25   6       62.61       60.93        2.37 o   0.7448E-02
  -4  25   6       35.46       31.30        1.64 o   0.1529E-01
  -3  25   6      133.45      135.73        3.19 o   0.2778E-02
  -2  25   6       22.59       27.64        1.28 o   0.2061E-01
  -1  25   6        5.93        6.51        0.72 o   0.9253E-01
   0  25   6        3.94        5.88        0.58 o   0.1062E+00
   1  25   6       18.64       22.74        1.12 o   0.2475E-01
   2  25   6       50.95       55.99        1.70 o   0.8915E-02
   3  25   6       10.94        9.74        0.72 o   0.6006E-01
  -6  26   6       25.28       33.75        2.09 o   0.1589E-01
  -5  26   6       80.94       82.58        2.53 o   0.5216E-02
  -4  26   6       13.03       15.07        1.00 o   0.3580E-01
  -3  26   6      108.05      139.02        3.06 o   0.2978E-02
  -2  26   6      176.87      196.96        3.41 o   0.1703E-02
  -1  26   6       30.52       42.43        1.40 o   0.1352E-01
   0  26   6      186.44      188.62        3.42 o   0.1732E-02
   1  26   6      222.18      245.91        3.19 o   0.1257E-02
   2  26   6      145.13      121.39        2.57 o   0.2912E-02
  -5  27   6       87.20       82.53        2.66 o   0.5156E-02
  -4  27   6      243.71      202.24        4.48 o   0.1388E-02
  -3  27   6       43.05       50.33        1.84 o   0.1045E-01
  -2  27   6        1.81        1.40        0.55 o   0.3435E+00
  -1  27   6       17.38       10.22        1.09 o   0.4475E-01
   0  27   6       13.83        7.61        0.91 o   0.5761E-01
   1  27   6       57.47       52.16        1.61 o   0.8532E-02
   2  27   6        8.02        7.26        1.10 o   0.6609E-01
  -4  28   6       13.21        8.07        1.03 o   0.5589E-01
  -3  28   6      110.58       95.10        2.78 o   0.4129E-02
  -2  28   6        0.81        0.19        0.48 o   0.1142E+01
  -1  28   6       27.00       24.00        1.39 o   0.2031E-01
   0  28   6        3.60        1.19        0.53 o   0.3034E+00
   1  28   6        6.06        4.86        0.75 o   0.1052E+00
  -3  29   6      363.76      292.23        5.60 o   0.7995E-03
  -2  29   6       34.31       33.87        1.69 o   0.1517E-01
  -1  29   6      144.16      114.80        3.58 o   0.3087E-02
   0  29   6      139.19      114.87        3.47 o   0.3135E-02
  -9   0   7      119.86      138.05        6.29 o   0.2641E-02
  -7   0   7      350.78      313.45       15.37 o   0.6557E-03
  -5   0   7      115.36       73.94        5.61 o   0.4431E-02
  -3   0   7     1155.89     1100.91       34.52 o   0.8420E-04
  -1   0   7      190.68      130.81        7.50 o   0.2145E-02
   1   0   7      370.55      419.81        6.49 o   0.5359E-03
   3   0   7       10.85        9.43        1.23 o   0.5954E-01
   5   0   7       57.69       60.10        1.91 o   0.7699E-02
 -10   1   7       78.11       86.44        2.41 o   0.5166E-02
  -9   1   7      137.25      138.07        3.29 o   0.2681E-02
  -8   1   7       10.74        6.13        1.44 o   0.6813E-01
  -7   1   7       31.18       27.61        2.65 o   0.1697E-01
  -6   1   7      201.54      170.92        5.98 o   0.1782E-02
  -5   1   7      146.55      126.26        4.34 o   0.2785E-02
  -4   1   7      676.43      617.90       10.13 o   0.2531E-03
  -3   1   7      882.41      819.44       16.66 o   0.1510E-03
  -2   1   7      511.70      479.53        9.07 o   0.3883E-03
  -1   1   7       15.81       13.99        1.66 o   0.3293E-01
   0   1   7        9.91       13.34        1.05 o   0.4294E-01
   1   1   7      174.84      167.34        3.11 o   0.2031E-02
   2   1   7      613.11      627.78        6.37 o   0.2659E-03
   3   1   7      194.06      187.71        3.48 o   0.1753E-02
   4   1   7      120.51      133.91        2.49 o   0.2933E-02
   5   1   7       17.83       13.55        0.79 o   0.3793E-01
   6   1   7       20.64       21.56        0.62 o   0.2592E-01
 -10   2   7       47.73       44.55        1.86 o   0.1083E-01
  -9   2   7       -0.31        0.00        0.47 o   0.2274E+01
  -8   2   7        5.98        7.16        1.26 o   0.7248E-01
  -7   2   7      106.75       98.73        4.72 o   0.3758E-02
  -6   2   7        2.91        2.01        1.27 o   0.1848E+00
  -5   2   7       11.20        9.05        1.40 o   0.5138E-01
  -4   2   7      168.44      166.88        4.61 o   0.2033E-02
  -3   2   7      798.36      789.98       17.32 o   0.1648E-03
  -2   2   7      219.88      245.86        6.62 o   0.1200E-02
  -1   2   7      480.55      442.85        8.41 o   0.4407E-03
   0   2   7      154.36      148.22        3.68 o   0.2374E-02
   1   2   7       47.90       48.74        1.67 o   0.1002E-01
   2   2   7      977.83      950.72        7.74 o   0.1227E-03
   3   2   7      219.84      248.00        3.93 o   0.1244E-02
   4   2   7       71.29       66.53        1.92 o   0.6607E-02
   5   2   7        6.58        3.37        0.49 o   0.1296E+00
   6   2   7       31.25       32.22        0.81 o   0.1686E-01
 -10   3   7      349.04      399.72        5.04 o   0.5837E-03
  -9   3   7      202.54      190.06        3.83 o   0.1661E-02
  -8   3   7       62.32       69.86        3.17 o   0.6462E-02
  -7   3   7      181.57      190.81        5.75 o   0.1680E-02
  -6   3   7       64.77       51.92        3.30 o   0.7916E-02
  -5   3   7       25.32       23.31        1.71 o   0.2122E-01
  -4   3   7        5.07        6.43        0.87 o   0.9683E-01
  -3   3   7      678.17      702.17       14.30 o   0.2122E-03
  -2   3   7      150.97      148.26        5.80 o   0.2275E-02
  -1   3   7      200.87      244.02        5.52 o   0.1256E-02
   0   3   7      232.81      289.19        4.48 o   0.1025E-02
   1   3   7       43.58       42.23        1.62 o   0.1168E-01
   2   3   7        0.93        0.03        0.60 o   0.1093E+01
   3   3   7      503.28      530.89        6.26 o   0.3565E-03
   4   3   7       76.21       82.86        2.03 o   0.5377E-02
   5   3   7        0.64        2.19        0.29 o   0.3962E+00
   6   3   7       25.60       20.82        0.72 o   0.2455E-01
 -10   4   7       10.09        9.10        0.92 o   0.5754E-01
  -9   4   7       17.85        6.93        2.22 o   0.4178E-01
  -8   4   7      142.33      141.76        4.72 o   0.2462E-02
  -7   4   7       11.98       13.63        1.47 o   0.3941E-01
  -6   4   7      295.66      292.29        6.30 o   0.8848E-03
  -5   4   7       39.74       39.97        2.00 o   0.1183E-01
  -4   4   7      307.89      305.44        5.40 o   0.8369E-03
  -3   4   7     1346.65     1388.15       18.56 o   0.6296E-04
  -2   4   7      332.96      338.82        8.15 o   0.6953E-03
  -1   4   7     1044.22     1012.07       12.11 o   0.1099E-03
   0   4   7       12.33        9.96        1.05 o   0.4883E-01
   1   4   7      830.70      889.22        7.31 o   0.1469E-03
   2   4   7      324.28      352.35        4.76 o   0.7094E-03
   3   4   7        2.97        0.95        0.64 o   0.3131E+00
   4   4   7       62.52       58.65        1.84 o   0.7685E-02
   5   4   7       18.16       19.79        0.81 o   0.2858E-01
   6   4   7       31.89       36.34        0.83 o   0.1496E-01
 -10   5   7       64.61       77.52        2.00 o   0.6027E-02
  -9   5   7        8.48        5.98        0.95 o   0.7833E-01
  -8   5   7       69.44       78.24        3.57 o   0.5646E-02
  -7   5   7       84.75       86.44        3.50 o   0.4828E-02
  -6   5   7      657.67      701.07        7.86 o   0.2225E-03
  -5   5   7       14.49        9.87        1.27 o   0.4818E-01
  -4   5   7        1.54        1.17        0.49 o   0.4435E+00
  -3   5   7     1128.90     1069.07       14.99 o   0.9608E-04
  -2   5   7       86.70      109.48        4.09 o   0.3888E-02
  -1   5   7      478.07      461.80        8.35 o   0.4272E-03
   0   5   7      211.69      230.40        3.87 o   0.1354E-02
   1   5   7       49.38       68.58        1.80 o   0.7368E-02
   2   5   7      589.09      601.67        6.23 o   0.2876E-03
   3   5   7      370.44      383.14        5.30 o   0.5929E-03
   4   5   7      661.17      698.63        6.66 o   0.2218E-03
   5   5   7       27.41       27.58        0.99 o   0.1941E-01
   6   5   7       31.84       23.69        0.88 o   0.2017E-01
 -10   6   7        2.45        2.25        0.41 o   0.2514E+00
  -9   6   7      244.27      267.82        4.23 o   0.1069E-02
  -8   6   7      276.28      275.01        6.92 o   0.9680E-03
  -7   6   7      673.34      633.72        8.06 o   0.2441E-03
  -6   6   7      763.12      832.20        6.87 o   0.1648E-03
  -5   6   7      611.29      586.42        5.73 o   0.2901E-03
  -4   6   7       41.70       29.93        1.95 o   0.1484E-01
  -3   6   7        0.82        0.14        0.59 o   0.1084E+01
  -2   6   7      981.37     1048.32       13.79 o   0.1064E-03
  -1   6   7        5.33        1.11        1.03 o   0.1895E+00
   0   6   7      139.37      136.59        2.83 o   0.2738E-02
   1   6   7       87.11       87.23        2.31 o   0.4982E-02
   2   6   7      708.50      812.59        6.67 o   0.1796E-03
   3   6   7      391.55      386.65        5.21 o   0.5766E-03
   4   6   7     1075.15     1134.55        8.80 o   0.9348E-04
   5   6   7       -0.17        0.44        0.27 o   0.1238E+01
   6   6   7        0.66        1.72        0.17 o   0.4480E+00
 -10   7   7        0.90        0.94        0.37 o   0.5740E+00
  -9   7   7       24.59       18.61        1.60 o   0.2615E-01
  -8   7   7        2.94        4.47        0.80 o   0.1463E+00
  -7   7   7        1.53        0.40        0.87 o   0.4495E+00
  -6   7   7        1.86        1.52        0.72 o   0.3136E+00
  -5   7   7      456.42      401.18        6.69 o   0.5035E-03
  -4   7   7      338.48      340.81        5.21 o   0.7093E-03
  -3   7   7      133.10      143.44        3.73 o   0.2627E-02
  -2   7   7      720.49      703.47        9.64 o   0.2078E-03
  -1   7   7       39.75       39.03        2.03 o   0.1245E-01
   0   7   7       94.33       82.46        2.27 o   0.4962E-02
   1   7   7        0.48        0.12        0.54 o   0.1636E+01
   2   7   7      238.64      241.58        4.02 o   0.1258E-02
   3   7   7       44.93       42.16        1.72 o   0.1146E-01
   4   7   7      118.60      123.58        2.57 o   0.3108E-02
   5   7   7       63.08       63.40        1.54 o   0.7347E-02
   6   7   7        0.26        0.41        0.19 o   0.1547E+01
 -10   8   7       64.47       75.11        1.86 o   0.6292E-02
  -9   8   7       83.31       85.29        2.76 o   0.5093E-02
  -8   8   7      150.88      149.40        4.25 o   0.2361E-02
  -7   8   7      229.95      225.57        5.05 o   0.1299E-02
  -6   8   7       82.56       83.31        2.93 o   0.5086E-02
  -5   8   7        3.35        3.23        0.66 o   0.1695E+00
  -4   8   7       41.72       53.48        1.63 o   0.9661E-02
  -3   8   7     1031.93      998.30        9.05 o   0.1114E-03
  -2   8   7      881.90      866.68        8.85 o   0.1444E-03
  -1   8   7       38.10       41.23        1.64 o   0.1228E-01
   0   8   7       52.55       58.24        1.81 o   0.8572E-02
   1   8   7      125.51      128.84        3.04 o   0.3007E-02
   2   8   7        8.25       12.09        0.77 o   0.5254E-01
   3   8   7        0.49        0.01        0.50 o   0.1898E+01
   4   8   7      238.23      254.95        3.37 o   0.1138E-02
   5   8   7       72.80       78.34        1.59 o   0.5682E-02
   6   8   7       25.19       21.07        0.77 o   0.2443E-01
 -10   9   7       52.31       61.75        2.14 o   0.8092E-02
  -9   9   7       11.60       11.54        0.97 o   0.4677E-01
  -8   9   7      122.27      122.91        3.45 o   0.3075E-02
  -7   9   7       26.66       23.33        1.66 o   0.2110E-01
  -6   9   7       14.94       14.92        1.28 o   0.3547E-01
  -5   9   7      155.76      146.09        3.71 o   0.2400E-02
  -4   9   7      812.47      757.83        7.38 o   0.1793E-03
  -3   9   7       14.81       14.43        1.04 o   0.3833E-01
  -2   9   7      419.67      376.57        5.61 o   0.5748E-03
  -1   9   7      523.32      490.04        6.26 o   0.3794E-03
   0   9   7       38.15       29.13        1.56 o   0.1614E-01
   1   9   7      330.20      337.22        5.09 o   0.7380E-03
   2   9   7       20.17       16.59        1.11 o   0.2944E-01
   3   9   7       50.80       57.66        1.71 o   0.8539E-02
   4   9   7      149.22      153.30        2.50 o   0.2361E-02
   5   9   7       49.44       36.89        1.30 o   0.1255E-01
   6   9   7        8.59        3.37        0.47 o   0.1222E+00
 -10  10   7       40.56       46.07        2.06 o   0.1072E-01
  -9  10   7       22.80       18.22        1.22 o   0.2603E-01
  -8  10   7      365.40      368.25        6.50 o   0.6164E-03
  -7  10   7       76.17       80.48        2.82 o   0.5576E-02
  -6  10   7      326.04      306.86        5.58 o   0.7949E-03
  -5  10   7      216.94      215.22        4.25 o   0.1454E-02
  -4  10   7        1.59        0.42        0.59 o   0.6168E+00
  -3  10   7       95.77       98.48        2.88 o   0.4264E-02
  -2  10   7       95.76       97.64        2.66 o   0.4207E-02
  -1  10   7      348.55      340.74        5.33 o   0.7028E-03
   0  10   7      479.07      475.43        5.27 o   0.4168E-03
   1  10   7      110.54      113.31        2.96 o   0.3510E-02
   2  10   7      472.81      553.15        5.33 o   0.3451E-03
   3  10   7       80.35       75.90        2.08 o   0.5935E-02
   4  10   7      321.31      318.24        3.60 o   0.7776E-03
   5  10   7       89.56       88.59        1.70 o   0.4810E-02
   6  10   7       39.65       27.38        0.99 o   0.1608E-01
  -9  11   7      111.69      135.00        3.19 o   0.3003E-02
  -8  11   7        3.33        0.54        0.94 o   0.3204E+00
  -7  11   7       45.62       37.90        2.16 o   0.1165E-01
  -6  11   7       63.13       66.78        2.48 o   0.6764E-02
  -5  11   7       53.33       61.34        2.26 o   0.7876E-02
  -4  11   7     1100.82     1051.90        8.94 o   0.1005E-03
  -3  11   7      145.11      151.93        3.48 o   0.2470E-02
  -2  11   7      414.26      414.35        5.54 o   0.5221E-03
  -1  11   7      277.59      259.22        4.49 o   0.1042E-02
   0  11   7      116.67      111.33        2.58 o   0.3520E-02
   1  11   7       97.51       84.32        2.57 o   0.4745E-02
   2  11   7       46.21       48.11        1.63 o   0.1017E-01
   3  11   7      244.25      276.82        3.37 o   0.1064E-02
   4  11   7        2.02        1.36        0.36 o   0.3647E+00
   5  11   7        3.10        2.73        0.32 o   0.2206E+00
   6  11   7       29.70       28.06        1.70 o   0.1828E-01
  -9  12   7       36.96       53.20        1.74 o   0.9553E-02
  -8  12   7      328.47      330.94        6.89 o   0.7278E-03
  -7  12   7       13.67       12.25        1.43 o   0.4189E-01
  -6  12   7      382.84      401.37        6.31 o   0.5436E-03
  -5  12   7      328.25      354.57        5.60 o   0.6927E-03
  -4  12   7       38.62       38.70        1.71 o   0.1258E-01
  -3  12   7      237.30      239.69        4.50 o   0.1226E-02
  -2  12   7      178.85      178.10        3.58 o   0.1881E-02
  -1  12   7      109.73      130.83        2.91 o   0.3110E-02
   0  12   7       93.72       63.54        2.33 o   0.6013E-02
   1  12   7       54.82       50.72        1.87 o   0.8991E-02
   2  12   7        2.11        0.32        0.54 o   0.6016E+00
   3  12   7      298.94      328.55        3.75 o   0.8025E-03
   4  12   7       33.45       30.73        1.15 o   0.1576E-01
   5  12   7        4.67        5.13        0.38 o   0.1215E+00
  -9  13   7      189.48      208.32        3.97 o   0.1550E-02
  -8  13   7       34.77       40.31        1.85 o   0.1277E-01
  -7  13   7      129.92      122.68        4.44 o   0.2930E-02
  -6  13   7      216.68      222.97        5.34 o   0.1354E-02
  -5  13   7      630.62      648.09        6.58 o   0.2480E-03
  -4  13   7      358.50      336.16        5.24 o   0.6908E-03
  -3  13   7        1.81        1.16        0.49 o   0.4200E+00
  -2  13   7      208.71      209.94        3.78 o   0.1465E-02
  -1  13   7        7.73       12.96        0.77 o   0.4940E-01
   0  13   7        1.25        0.13        0.45 o   0.9258E+00
   1  13   7      464.70      475.55        5.26 o   0.4170E-03
   2  13   7       47.77       39.09        1.65 o   0.1177E-01
   3  13   7      157.80      145.96        2.49 o   0.2447E-02
   4  13   7        0.66        0.87        0.29 o   0.6347E+00
   5  13   7        2.81        2.77        0.28 o   0.1984E+00
  -9  14   7        5.12        3.58        0.56 o   0.1434E+00
  -8  14   7      408.30      450.46        7.13 o   0.4760E-03
  -7  14   7       70.98       76.00        3.31 o   0.5928E-02
  -6  14   7      138.08      148.76        4.19 o   0.2456E-02
  -5  14   7      333.27      332.32        5.70 o   0.7149E-03
  -4  14   7      607.74      624.27        6.33 o   0.2706E-03
  -3  14   7      119.75      123.03        3.04 o   0.3141E-02
  -2  14   7      181.17      160.13        3.55 o   0.2032E-02
  -1  14   7       93.49      109.95        2.71 o   0.3912E-02
   0  14   7      252.71      275.97        3.84 o   0.1037E-02
   1  14   7       71.09       83.95        2.14 o   0.5434E-02
   2  14   7       63.77       55.54        2.07 o   0.7776E-02
   3  14   7       13.25       14.16        0.73 o   0.4008E-01
   4  14   7       16.95       12.76        0.73 o   0.4103E-01
   5  14   7       43.03       40.15        1.03 o   0.1201E-01
  -9  15   7      119.69      129.27        3.21 o   0.2953E-02
  -8  15   7        7.32        5.13        0.90 o   0.9360E-01
  -7  15   7        3.62        4.57        0.69 o   0.1416E+00
  -6  15   7      623.35      643.52        6.76 o   0.2506E-03
  -5  15   7      317.87      321.88        5.55 o   0.7750E-03
  -4  15   7      984.21     1099.69        7.44 o   0.1022E-03
  -3  15   7      844.52      809.66        8.14 o   0.1608E-03
  -2  15   7       12.65       23.56        0.92 o   0.2716E-01
  -1  15   7        7.32       12.50        0.80 o   0.5548E-01
   0  15   7       13.44        9.95        0.90 o   0.5183E-01
   1  15   7      189.83      172.09        3.21 o   0.1858E-02
   2  15   7      346.65      367.78        4.36 o   0.6581E-03
   3  15   7       39.02       43.35        1.26 o   0.1174E-01
   4  15   7        0.83        0.38        0.25 o   0.1058E+01
   5  15   7      107.71      115.57        1.55 o   0.3708E-02
  -9  16   7       43.88       51.32        2.21 o   0.1012E-01
  -8  16   7       12.72       11.74        1.06 o   0.4592E-01
  -7  16   7      136.73      130.26        4.19 o   0.2704E-02
  -6  16   7      340.76      370.80        5.99 o   0.6417E-03
  -5  16   7        1.54        0.72        0.64 o   0.4118E+00
  -4  16   7       -0.47        0.32        0.54 o   0.1197E+01
  -3  16   7      735.66      699.61        7.35 o   0.2070E-03
  -2  16   7      563.94      626.54        6.53 o   0.2744E-03
  -1  16   7      357.69      393.50        5.01 o   0.5931E-03
   0  16   7       25.66       35.71        1.33 o   0.1575E-01
   1  16   7       34.20       40.05        1.40 o   0.1353E-01
   2  16   7        9.06        8.32        0.77 o   0.6219E-01
   3  16   7      155.68      149.80        2.44 o   0.2347E-02
   4  16   7        5.76        6.46        0.45 o   0.9473E-01
   5  16   7       15.61       18.14        0.74 o   0.3356E-01
  -8  17   7       14.19       14.65        1.04 o   0.3939E-01
  -7  17   7       39.44       44.88        1.84 o   0.1139E-01
  -6  17   7      418.46      432.28        5.77 o   0.4898E-03
  -5  17   7      983.01     1046.08        7.70 o   0.1085E-03
  -4  17   7      410.85      440.15        5.30 o   0.4848E-03
  -3  17   7      101.50      106.62        2.77 o   0.3910E-02
  -2  17   7      133.57      136.98        3.32 o   0.2719E-02
  -1  17   7      103.33      105.61        2.57 o   0.3941E-02
   0  17   7       11.73        9.79        0.83 o   0.5343E-01
   1  17   7       21.56       24.38        1.20 o   0.2254E-01
   2  17   7       15.34       15.19        0.86 o   0.3705E-01
   3  17   7       15.51       20.07        0.82 o   0.3136E-01
   4  17   7       12.03       10.08        0.61 o   0.5032E-01
  -8  18   7       12.94       11.67        0.94 o   0.4534E-01
  -7  18   7      168.52      177.52        7.14 o   0.1790E-02
  -6  18   7       55.62       53.74        2.44 o   0.8532E-02
  -5  18   7      173.78      192.07        4.18 o   0.1736E-02
  -4  18   7       78.58       77.35        2.86 o   0.5693E-02
  -3  18   7        0.74        0.06        0.53 o   0.1300E+01
  -2  18   7       52.55       46.09        1.96 o   0.9812E-02
  -1  18   7      135.28      121.94        3.10 o   0.3002E-02
   0  18   7      136.90      145.78        2.88 o   0.2606E-02
   1  18   7      130.98      118.10        2.75 o   0.3276E-02
   2  18   7      179.57      184.21        3.22 o   0.1808E-02
   3  18   7      380.58      379.21        4.46 o   0.5919E-03
   4  18   7      158.25      162.16        2.23 o   0.2218E-02
  -8  19   7       45.41       41.08        2.15 o   0.1134E-01
  -7  19   7       30.87       23.92        2.05 o   0.1836E-01
  -6  19   7      147.94      133.62        3.56 o   0.2697E-02
  -5  19   7      277.07      292.75        5.40 o   0.9015E-03
  -4  19   7       20.17       16.90        1.39 o   0.2932E-01
  -3  19   7        6.96        7.05        0.86 o   0.8079E-01
  -2  19   7      476.99      493.39        5.93 o   0.4033E-03
  -1  19   7        1.61        0.36        0.54 o   0.6492E+00
   0  19   7        4.42        4.13        0.60 o   0.1314E+00
   1  19   7       34.27       28.95        1.39 o   0.1616E-01
   2  19   7       15.25       10.43        0.84 o   0.4834E-01
   3  19   7        2.85        0.90        0.44 o   0.3728E+00
   4  19   7       12.50       12.35        0.60 o   0.4744E-01
  -8  20   7        3.43        4.54        0.60 o   0.1427E+00
  -7  20   7       39.35       43.21        2.02 o   0.1128E-01
  -6  20   7      100.18      110.45        2.59 o   0.3646E-02
  -5  20   7      138.42      158.23        3.78 o   0.2358E-02
  -4  20   7      218.73      206.10        4.76 o   0.1473E-02
  -3  20   7       89.51       87.72        2.72 o   0.4791E-02
  -2  20   7       74.42       80.53        2.57 o   0.5536E-02
  -1  20   7      402.39      412.51        5.64 o   0.5281E-03
   0  20   7      717.18      771.52        6.78 o   0.1865E-03
   1  20   7       73.37       79.04        2.11 o   0.5821E-02
   2  20   7      109.93      100.69        2.42 o   0.3958E-02
   3  20   7      101.09      106.74        2.20 o   0.3799E-02
   4  20   7       77.89       75.90        1.78 o   0.5649E-02
  -7  21   7       86.22       80.81        2.93 o   0.5159E-02
  -6  21   7       93.92       97.52        2.73 o   0.4431E-02
  -5  21   7       31.89       28.61        1.77 o   0.1750E-01
  -4  21   7      131.95      122.95        3.61 o   0.2940E-02
  -3  21   7       92.91       94.51        3.04 o   0.4289E-02
  -2  21   7        5.02        2.44        0.80 o   0.1750E+00
  -1  21   7       27.37       26.12        1.43 o   0.2027E-01
   0  21   7       97.51       98.72        2.44 o   0.4218E-02
   1  21   7        7.64        5.67        0.64 o   0.9019E-01
   2  21   7       14.46       16.53        0.84 o   0.3200E-01
   3  21   7       13.14       13.04        0.73 o   0.4049E-01
  -7  22   7      165.75      166.72        4.35 o   0.2041E-02
  -6  22   7        5.15        5.14        0.73 o   0.1087E+00
  -5  22   7       26.52       29.97        1.75 o   0.1873E-01
  -4  22   7       37.30       43.44        1.89 o   0.1225E-01
  -3  22   7       31.99       34.74        1.72 o   0.1502E-01
  -2  22   7       13.04        8.38        1.13 o   0.5291E-01
  -1  22   7       54.15       62.99        2.16 o   0.7837E-02
   0  22   7      178.39      174.53        3.48 o   0.1890E-02
   1  22   7      138.83      156.54        2.80 o   0.2358E-02
   2  22   7        0.91        0.87        0.31 o   0.5524E+00
   3  22   7       59.66       57.87        1.52 o   0.8413E-02
  -7  23   7        1.71        0.09        0.87 o   0.5755E+00
  -6  23   7       24.27       24.05        1.31 o   0.2234E-01
  -5  23   7        5.52        2.00        0.82 o   0.1741E+00
  -4  23   7       43.56       45.88        1.90 o   0.1092E-01
  -3  23   7       36.13       35.17        1.58 o   0.1436E-01
  -2  23   7       72.11       78.37        2.61 o   0.5663E-02
  -1  23   7        2.05        3.25        0.52 o   0.1990E+00
   0  23   7       98.09      120.79        2.44 o   0.3592E-02
   1  23   7       12.89       10.29        0.89 o   0.4901E-01
   2  23   7       61.90       63.39        1.63 o   0.7290E-02
   3  23   7        4.14        4.66        0.47 o   0.1299E+00
  -6  24   7       90.45      103.68        2.83 o   0.4077E-02
  -5  24   7        0.70        0.36        0.50 o   0.1107E+01
  -4  24   7      125.69      141.25        3.06 o   0.2800E-02
  -3  24   7       96.74      111.89        2.89 o   0.3860E-02
  -2  24   7       44.10       46.76        1.97 o   0.1088E-01
  -1  24   7       23.79       18.74        1.39 o   0.2535E-01
   0  24   7      165.39      154.58        3.53 o   0.2222E-02
   1  24   7       30.88       21.94        1.41 o   0.2097E-01
   2  24   7       40.10       31.97        1.45 o   0.1531E-01
  -6  25   7        1.07        1.33        0.73 o   0.3404E+00
  -5  25   7       35.43       31.03        2.04 o   0.1542E-01
  -4  25   7        2.29        0.93        0.65 o   0.3443E+00
  -3  25   7        3.10        1.63        0.60 o   0.2592E+00
  -2  25   7       60.04       49.45        2.13 o   0.8812E-02
  -1  25   7       75.33       66.78        2.37 o   0.6458E-02
   0  25   7       97.41       87.95        2.84 o   0.4577E-02
   1  25   7        2.66        4.97        0.44 o   0.1418E+00
   2  25   7        5.68        3.36        0.70 o   0.1208E+00
  -5  26   7        0.41        1.07        0.48 o   0.4691E+00
  -4  26   7       66.92       53.53        2.62 o   0.7808E-02
  -3  26   7       70.64       62.52        2.28 o   0.7031E-02
  -2  26   7       16.99       22.37        1.11 o   0.2639E-01
  -1  26   7       28.48       26.88        1.42 o   0.1848E-01
   0  26   7       12.48       12.04        1.00 o   0.4367E-01
   1  26   7       18.72       19.54        1.10 o   0.2744E-01
  -4  27   7       30.01       35.97        1.93 o   0.1499E-01
  -3  27   7       25.30       21.55        1.30 o   0.2259E-01
  -2  27   7        2.16        0.42        0.60 o   0.4998E+00
  -1  27   7       29.84       29.81        1.43 o   0.1773E-01
   0  27   7      368.04      277.58        5.17 o   0.8411E-03
  -3  28   7        2.00        0.54        1.01 o   0.3610E+00
  -2  28   7      123.49       91.11        3.49 o   0.4003E-02
  -1  28   7       69.66       49.17        2.80 o   0.8117E-02
 -10   0   8      554.92      305.97       14.23 o   0.5274E-03
  -8   0   8      884.50      811.36       18.72 o   0.1490E-03
  -6   0   8      239.77      218.30       10.28 o   0.1203E-02
  -4   0   8       27.20       29.52        2.42 o   0.1569E-01
  -2   0   8     1244.30     1229.30       15.90 o   0.7685E-04
   0   0   8     2448.29     2647.62       17.01 o   0.1971E-04
   2   0   8      236.63      266.70        5.91 o   0.1077E-02
   4   0   8        4.60        3.20        0.78 o   0.1320E+00
 -10   1   8     2805.74     2627.62       25.27 o   0.1777E-04
  -9   1   8      141.37      131.40        4.37 o   0.2685E-02
  -8   1   8       90.90       91.82        4.10 o   0.4353E-02
  -7   1   8       14.25        9.27        1.96 o   0.4523E-01
  -6   1   8      706.08      624.52       11.03 o   0.2391E-03
  -5   1   8        7.83        3.80        1.26 o   0.9537E-01
  -4   1   8      121.26       94.22        3.33 o   0.3947E-02
  -3   1   8      379.91      323.94        5.12 o   0.7070E-03
  -2   1   8       26.36       16.95        1.48 o   0.2602E-01
  -1   1   8      256.44      286.38        4.63 o   0.9875E-03
   0   1   8      250.92      268.02        4.09 o   0.1062E-02
   1   1   8      523.99      555.58        6.40 o   0.3264E-03
   2   1   8       24.71       25.74        1.31 o   0.2055E-01
   3   1   8      117.98      128.77        2.89 o   0.3092E-02
   4   1   8      107.72      117.56        2.09 o   0.3432E-02
   5   1   8       42.24       55.00        1.25 o   0.9883E-02
 -10   2   8      122.36      119.38        3.01 o   0.3135E-02
  -9   2   8      285.38      272.87        5.63 o   0.9642E-03
  -8   2   8       15.77       14.94        1.87 o   0.3219E-01
  -7   2   8      534.13      507.62       12.14 o   0.3510E-03
  -6   2   8       68.78       67.28        3.81 o   0.6283E-02
  -5   2   8       57.47       55.97        3.03 o   0.8061E-02
  -4   2   8       72.48       71.35        2.50 o   0.6097E-02
  -3   2   8      251.18      256.04        4.43 o   0.1107E-02
  -2   2   8      112.20      121.18        3.13 o   0.3370E-02
  -1   2   8       35.66       46.89        1.78 o   0.1132E-01
   0   2   8      278.03      314.83        4.82 o   0.8575E-03
   1   2   8      442.35      502.03        6.09 o   0.4066E-03
   2   2   8        4.88        4.18        0.70 o   0.1347E+00
   3   2   8       22.23       27.07        1.22 o   0.2021E-01
   4   2   8      165.35      173.55        2.76 o   0.2063E-02
   5   2   8       55.62       54.76        1.45 o   0.8751E-02
 -10   3   8     1006.35      918.12       12.65 o   0.1240E-03
  -9   3   8      304.28      294.71        7.01 o   0.8479E-03
  -8   3   8        8.41        7.91        1.18 o   0.6375E-01
  -7   3   8        2.28        0.25        0.99 o   0.4049E+00
  -6   3   8      151.85      158.06        5.56 o   0.2213E-02
  -5   3   8       61.84       64.05        2.83 o   0.7235E-02
  -4   3   8        8.22        9.85        0.99 o   0.6215E-01
  -3   3   8      390.60      359.95        5.53 o   0.6248E-03
  -2   3   8        1.06        0.01        0.58 o   0.1074E+01
  -1   3   8      110.55      123.98        3.06 o   0.3266E-02
   0   3   8       22.42       22.98        1.38 o   0.2310E-01
   1   3   8        5.82        6.16        0.90 o   0.9097E-01
   2   3   8      295.96      326.77        4.74 o   0.8044E-03
   3   3   8       14.90       18.24        1.08 o   0.3238E-01
   4   3   8      236.95      262.53        3.14 o   0.1115E-02
   5   3   8       27.84       30.19        0.94 o   0.1768E-01
 -10   4   8       32.81       26.96        1.53 o   0.1703E-01
  -9   4   8        6.17        4.55        0.83 o   0.1151E+00
  -8   4   8       17.84       21.18        2.11 o   0.2458E-01
  -7   4   8        8.72       12.13        1.43 o   0.4619E-01
  -6   4   8       64.16       70.93        3.46 o   0.6466E-02
  -5   4   8      715.92      707.78        9.07 o   0.2058E-03
  -4   4   8        4.72        3.37        0.71 o   0.1429E+00
  -3   4   8     1349.74     1287.38        9.91 o   0.6944E-04
  -2   4   8        2.90        0.08        0.67 o   0.4591E+00
  -1   4   8      345.46      356.41        5.27 o   0.6758E-03
   0   4   8        2.52        4.86        0.78 o   0.1272E+00
   1   4   8        1.81        0.34        0.56 o   0.6214E+00
   2   4   8      149.87      181.99        3.23 o   0.2010E-02
   3   4   8      107.37      109.91        2.58 o   0.3683E-02
   4   4   8       97.08       99.87        2.00 o   0.4292E-02
   5   4   8       53.66       60.42        1.25 o   0.8304E-02
 -10   5   8      382.71      419.78        7.05 o   0.5244E-03
  -9   5   8      150.54      148.93        3.73 o   0.2359E-02
  -8   5   8        6.06        4.61        1.01 o   0.1071E+00
  -7   5   8       73.62       80.75        3.95 o   0.5314E-02
  -6   5   8        5.50        5.84        1.36 o   0.8203E-01
  -5   5   8      196.30      192.82        4.54 o   0.1628E-02
  -4   5   8      508.27      507.45        6.59 o   0.3734E-03
  -3   5   8      668.84      708.37        7.02 o   0.2183E-03
  -2   5   8        5.62        3.83        0.73 o   0.1247E+00
  -1   5   8       61.75       57.23        2.26 o   0.7824E-02
   0   5   8       21.44       21.92        1.19 o   0.2507E-01
   1   5   8      512.09      534.12        6.23 o   0.3512E-03
   2   5   8       70.10       70.60        2.18 o   0.6336E-02
   3   5   8       76.73       80.06        2.18 o   0.5631E-02
   4   5   8      170.14      187.97        2.62 o   0.1816E-02
   5   5   8       14.58       15.30        0.65 o   0.3713E-01
 -10   6   8       32.03       32.36        1.65 o   0.1588E-01
  -9   6   8       36.82       32.39        1.81 o   0.1413E-01
  -8   6   8        1.13        1.43        0.81 o   0.3167E+00
  -7   6   8       12.76       10.09        1.55 o   0.4880E-01
  -6   6   8      698.38      707.31        6.67 o   0.2139E-03
  -5   6   8       68.15       80.48        2.90 o   0.5677E-02
  -4   6   8      267.69      266.02        4.70 o   0.1032E-02
  -3   6   8     1795.46     1786.26       11.52 o   0.3847E-04
  -2   6   8       84.52      104.17        2.96 o   0.4339E-02
  -1   6   8       90.11       90.07        2.89 o   0.4632E-02
   0   6   8      259.91      285.83        4.16 o   0.9928E-03
   1   6   8      156.45      158.13        3.40 o   0.2220E-02
   2   6   8       70.35       76.22        2.16 o   0.6042E-02
   3   6   8      419.74      449.64        5.04 o   0.4719E-03
   4   6   8      420.02      433.85        3.99 o   0.4973E-03
   5   6   8      694.71      758.21        4.19 o   0.1992E-03
 -10   7   8        0.47        1.70        0.30 o   0.5197E+00
  -9   7   8       24.52       20.32        1.57 o   0.2383E-01
  -8   7   8       46.18       46.64        2.51 o   0.1031E-01
  -7   7   8       58.97       59.04        2.82 o   0.7805E-02
  -6   7   8      477.93      459.00        6.70 o   0.4278E-03
  -5   7   8      145.26      174.84        3.94 o   0.2097E-02
  -4   7   8       69.33       56.83        2.28 o   0.7504E-02
  -3   7   8       34.11       38.36        1.72 o   0.1354E-01
  -2   7   8       69.83       53.55        2.64 o   0.7627E-02
  -1   7   8        2.71        1.71        0.64 o   0.2462E+00
   0   7   8      133.80      134.66        3.09 o   0.2776E-02
   1   7   8      334.21      369.49        4.95 o   0.6483E-03
   2   7   8      119.98      121.30        2.65 o   0.3177E-02
   3   7   8       60.40       59.40        1.85 o   0.7874E-02
   4   7   8       10.07       10.12        0.69 o   0.5671E-01
   5   7   8       23.04       17.83        0.75 o   0.2793E-01
  -9   8   8        8.02        5.68        0.85 o   0.7919E-01
  -8   8   8        4.69        4.04        0.84 o   0.1357E+00
  -7   8   8       19.06       13.33        1.41 o   0.3656E-01
  -6   8   8      521.34      475.49        6.86 o   0.3934E-03
  -5   8   8       32.50       41.68        1.87 o   0.1323E-01
  -4   8   8      456.96      501.54        6.02 o   0.3946E-03
  -3   8   8      205.52      191.51        4.30 o   0.1619E-02
  -2   8   8       25.73       37.78        1.62 o   0.1518E-01
  -1   8   8      198.55      202.18        4.48 o   0.1532E-02
   0   8   8       18.58       23.26        1.17 o   0.2406E-01
   1   8   8       59.65       50.24        2.08 o   0.8889E-02
   2   8   8      250.53      233.31        3.72 o   0.1225E-02
   3   8   8      349.26      358.82        4.26 o   0.6631E-03
   4   8   8      100.70       90.02        2.16 o   0.4563E-02
   5   8   8      472.08      498.69        3.37 o   0.3997E-03
  -9   9   8      162.53      161.78        3.62 o   0.2134E-02
  -8   9   8      431.35      437.41        8.30 o   0.4671E-03
  -7   9   8        0.70        0.79        0.59 o   0.6667E+00
  -6   9   8      181.72      182.16        4.42 o   0.1812E-02
  -5   9   8       72.25       69.90        2.66 o   0.6178E-02
  -4   9   8      309.31      350.64        4.85 o   0.7200E-03
  -3   9   8       15.17       11.87        1.20 o   0.4204E-01
  -2   9   8       31.71       33.79        1.77 o   0.1542E-01
  -1   9   8      217.59      187.84        4.74 o   0.1616E-02
   0   9   8        5.24        0.40        0.70 o   0.2662E+00
   1   9   8      140.66      120.95        3.17 o   0.2941E-02
   2   9   8       50.22       53.02        1.66 o   0.9237E-02
   3   9   8        7.62        7.43        0.58 o   0.7589E-01
   4   9   8       20.35       28.21        0.90 o   0.2095E-01
   5   9   8       60.42       63.67        1.16 o   0.7537E-02
  -9  10   8        1.03        0.10        0.39 o   0.1265E+01
  -8  10   8        5.28        3.84        0.68 o   0.1300E+00
  -7  10   8       15.28       21.64        1.29 o   0.2695E-01
  -6  10   8       14.52       21.28        1.27 o   0.2900E-01
  -5  10   8      910.70      923.92        9.46 o   0.1320E-03
  -4  10   8       19.94       11.50        1.15 o   0.3534E-01
  -3  10   8        4.08        5.32        0.71 o   0.1208E+00
  -2  10   8       47.11       37.61        2.18 o   0.1197E-01
  -1  10   8      212.76      224.07        4.64 o   0.1351E-02
   0  10   8      288.97      275.79        5.06 o   0.9607E-03
   1  10   8        7.00        8.31        0.86 o   0.6941E-01
   2  10   8      103.00       86.43        2.28 o   0.4594E-02
   3  10   8       18.00       19.30        0.83 o   0.3028E-01
   4  10   8       26.04       34.73        0.90 o   0.1671E-01
   5  10   8        3.52        4.31        0.31 o   0.1439E+00
  -9  11   8        8.19       10.65        1.09 o   0.5176E-01
  -8  11   8       17.86       13.03        1.23 o   0.3650E-01
  -7  11   8       40.56       40.01        2.08 o   0.1245E-01
  -6  11   8        3.05        2.41        0.78 o   0.2143E+00
  -5  11   8      408.33      443.07        5.93 o   0.4860E-03
  -4  11   8        7.60        5.11        0.88 o   0.9695E-01
  -3  11   8     1031.84      992.90       10.45 o   0.1127E-03
  -2  11   8      343.84      403.33        5.63 o   0.5920E-03
  -1  11   8       57.05       58.06        2.37 o   0.8110E-02
   0  11   8       95.57      111.60        2.70 o   0.3778E-02
   1  11   8       11.38        8.10        0.97 o   0.5928E-01
   2  11   8       57.16       70.66        1.89 o   0.6960E-02
   3  11   8        1.60        0.71        0.36 o   0.5238E+00
   4  11   8       16.76       23.52        0.75 o   0.2513E-01
   5  11   8       23.90       23.97        0.83 o   0.2218E-01
  -9  12   8        0.85        1.02        0.49 o   0.4735E+00
  -8  12   8        6.91        5.46        0.98 o   0.9019E-01
  -7  12   8        3.92        5.83        0.73 o   0.1181E+00
  -6  12   8       74.13       74.01        3.13 o   0.5906E-02
  -5  12   8       29.40       34.98        1.72 o   0.1501E-01
  -4  12   8       62.02       58.36        2.45 o   0.7814E-02
  -3  12   8       28.39       17.95        1.63 o   0.2423E-01
  -2  12   8      126.15      133.02        3.41 o   0.2901E-02
  -1  12   8       76.41       88.06        2.61 o   0.4958E-02
   0  12   8        3.06        5.39        0.53 o   0.1201E+00
   1  12   8        6.63        3.02        0.84 o   0.1379E+00
   2  12   8       15.45       13.66        0.89 o   0.3896E-01
   3  12   8      106.97       95.09        1.84 o   0.4202E-02
   4  12   8       24.35       24.98        0.87 o   0.2272E-01
   5  12   8      141.76      124.19        2.99 o   0.2990E-02
  -9  13   8        0.12        0.48        0.35 o   0.1537E+01
  -8  13   8        3.21        2.80        0.96 o   0.1767E+00
  -7  13   8       16.58       13.75        1.79 o   0.3426E-01
  -6  13   8       19.49       25.56        1.73 o   0.2221E-01
  -5  13   8       14.18       15.24        1.40 o   0.3622E-01
  -4  13   8       10.80        7.19        1.21 o   0.6352E-01
  -3  13   8      333.68      303.83        5.79 o   0.8073E-03
  -2  13   8        4.89        0.37        0.70 o   0.2618E+00
  -1  13   8       30.54       21.42        1.60 o   0.2091E-01
   0  13   8        7.72       16.20        0.78 o   0.4362E-01
   1  13   8     1319.67     1341.99        8.16 o   0.6755E-04
   2  13   8      367.28      382.87        4.13 o   0.6046E-03
   3  13   8        9.08        9.84        0.59 o   0.5747E-01
   4  13   8       18.89       23.60        0.73 o   0.2429E-01
  -9  14   8        0.12        0.27        0.47 o   0.2343E+01
  -8  14   8        3.21        3.82        0.75 o   0.1707E+00
  -7  14   8       41.27       42.68        2.60 o   0.1162E-01
  -6  14   8       22.73       26.78        1.93 o   0.2072E-01
  -5  14   8       26.59       27.96        1.73 o   0.1838E-01
  -4  14   8       25.30       30.22        1.66 o   0.1773E-01
  -3  14   8      431.87      416.89        6.65 o   0.5002E-03
  -2  14   8       59.32       60.95        2.57 o   0.7370E-02
  -1  14   8       81.39       75.81        2.68 o   0.5580E-02
   0  14   8        9.26       15.25        0.93 o   0.4077E-01
   1  14   8        5.43        4.22        0.82 o   0.1201E+00
   2  14   8      471.25      438.75        4.59 o   0.4646E-03
   3  14   8        0.91        1.19        0.35 o   0.5905E+00
   4  14   8       24.58       25.93        0.90 o   0.2207E-01
  -9  15   8       22.50       24.53        1.50 o   0.2197E-01
  -8  15   8        2.31        0.15        0.68 o   0.5242E+00
  -7  15   8       21.09       21.01        1.43 o   0.2542E-01
  -6  15   8      136.02      119.74        4.31 o   0.2937E-02
  -5  15   8        5.40        7.34        0.82 o   0.8384E-01
  -4  15   8      111.03      112.72        3.38 o   0.3436E-02
  -3  15   8      306.29      323.31        5.30 o   0.7921E-03
  -2  15   8      170.80      168.92        3.92 o   0.2026E-02
  -1  15   8        2.19        6.74        0.76 o   0.1064E+00
   0  15   8       46.98       56.95        2.02 o   0.8839E-02
   1  15   8      274.38      255.64        4.07 o   0.1066E-02
   2  15   8      137.80      140.82        2.49 o   0.2676E-02
   3  15   8        5.99        3.18        0.53 o   0.1388E+00
   4  15   8       34.27       30.52        1.07 o   0.1623E-01
  -8  16   8       12.55       14.55        1.22 o   0.3871E-01
  -7  16   8        1.15        0.01        0.57 o   0.1040E+01
  -6  16   8      655.14      587.26        9.63 o   0.2748E-03
  -5  16   8        4.64        4.65        0.78 o   0.1260E+00
  -4  16   8       13.94       15.28        1.23 o   0.3687E-01
  -3  16   8       50.24       63.01        2.23 o   0.7964E-02
  -2  16   8        2.82        1.83        0.67 o   0.2516E+00
  -1  16   8      118.55      155.09        3.63 o   0.2493E-02
   0  16   8      135.84      153.48        3.24 o   0.2415E-02
   1  16   8       12.07       24.58        0.87 o   0.2649E-01
   2  16   8      240.77      267.61        3.70 o   0.1107E-02
   3  16   8       16.31       17.40        0.88 o   0.3251E-01
   4  16   8      207.88      195.45        2.59 o   0.1647E-02
  -8  17   8        9.08        5.82        0.99 o   0.8073E-01
  -7  17   8      140.38      150.47        4.78 o   0.2379E-02
  -6  17   8       74.94       63.05        3.21 o   0.6536E-02
  -5  17   8      115.71      109.72        3.64 o   0.3517E-02
  -4  17   8       31.85       35.84        1.83 o   0.1474E-01
  -3  17   8      350.07      343.46        6.06 o   0.6790E-03
  -2  17   8        6.85        8.62        0.74 o   0.7146E-01
  -1  17   8        9.77        5.54        1.07 o   0.7658E-01
   0  17   8        4.78        2.99        0.57 o   0.1622E+00
   1  17   8       69.55       84.61        1.81 o   0.5625E-02
   2  17   8        0.64        0.57        0.40 o   0.1036E+01
   3  17   8       12.21        7.70        0.75 o   0.6261E-01
   4  17   8       11.46       11.81        0.80 o   0.4856E-01
  -8  18   8       42.29       46.51        2.34 o   0.1022E-01
  -7  18   8       60.39       56.10        2.62 o   0.7767E-02
  -6  18   8      200.90      212.00        4.17 o   0.1503E-02
  -5  18   8      161.08      160.25        4.36 o   0.2099E-02
  -4  18   8      150.20      152.93        3.88 o   0.2346E-02
  -3  18   8       33.41       28.26        1.67 o   0.1696E-01
  -2  18   8      121.98      111.38        3.44 o   0.3366E-02
  -1  18   8       83.05       86.52        2.81 o   0.4907E-02
   0  18   8       20.11       15.52        1.20 o   0.3237E-01
   1  18   8       57.45       49.56        1.77 o   0.9134E-02
   2  18   8       60.17       70.88        1.71 o   0.6986E-02
   3  18   8       57.25       53.02        1.55 o   0.8726E-02
  -8  19   8       25.40       24.92        1.69 o   0.1998E-01
  -7  19   8       93.97       91.85        3.17 o   0.4503E-02
  -6  19   8       98.62      106.56        2.81 o   0.3858E-02
  -5  19   8      158.86      146.46        4.33 o   0.2347E-02
  -4  19   8       20.33       17.83        1.64 o   0.2893E-01
  -3  19   8       53.89       57.61        2.18 o   0.8402E-02
  -2  19   8       29.50       33.83        1.68 o   0.1605E-01
  -1  19   8       73.47       78.55        2.74 o   0.5749E-02
   0  19   8       18.48       19.33        1.09 o   0.2903E-01
   1  19   8      146.97      153.67        2.96 o   0.2399E-02
   2  19   8        3.58        5.42        0.44 o   0.1198E+00
   3  19   8        8.74        9.03        0.57 o   0.6385E-01
  -7  20   8      468.80      465.55       10.45 o   0.4102E-03
  -6  20   8      174.60      186.07        3.84 o   0.1857E-02
  -5  20   8        5.90        5.57        0.93 o   0.9812E-01
  -4  20   8       10.42       11.31        1.03 o   0.4992E-01
  -3  20   8        3.43        3.84        0.64 o   0.1670E+00
  -2  20   8       19.93       27.03        1.33 o   0.2281E-01
  -1  20   8       13.87       19.35        1.07 o   0.2898E-01
   0  20   8       -0.07        0.75        0.50 o   0.1090E+01
   1  20   8       52.17       49.22        1.80 o   0.9505E-02
   2  20   8      150.62      155.52        2.55 o   0.2404E-02
   3  20   8        1.72        1.32        0.35 o   0.4239E+00
  -7  21   8      116.71      108.92        3.59 o   0.3490E-02
  -6  21   8       53.06       55.42        2.03 o   0.8512E-02
  -5  21   8      115.94      103.75        3.40 o   0.3677E-02
  -4  21   8      224.03      207.96        4.29 o   0.1436E-02
  -3  21   8       51.49       54.64        2.18 o   0.8696E-02
  -2  21   8        4.44        4.98        0.65 o   0.1143E+00
  -1  21   8      104.59      110.36        2.65 o   0.3634E-02
   0  21   8      216.47      239.34        5.17 o   0.1283E-02
   1  21   8        1.93        4.59        0.41 o   0.1511E+00
   2  21   8      146.94      153.71        2.66 o   0.2383E-02
  -6  22   8      622.17      593.57        6.50 o   0.2811E-03
  -5  22   8       79.31       87.19        2.76 o   0.4952E-02
  -4  22   8        7.33        3.99        0.90 o   0.1049E+00
  -3  22   8      130.30      139.76        3.66 o   0.2700E-02
  -2  22   8        5.26        6.68        0.83 o   0.9171E-01
  -1  22   8       61.16       59.71        2.16 o   0.7496E-02
   0  22   8       97.34       99.26        3.33 o   0.4118E-02
   1  22   8        7.06        9.62        0.60 o   0.6133E-01
   2  22   8       14.80       12.60        0.97 o   0.4400E-01
  -6  23   8        0.78        1.50        0.52 o   0.4816E+00
  -5  23   8        2.21        4.71        0.61 o   0.1369E+00
  -4  23   8       91.06       85.75        2.87 o   0.4861E-02
  -3  23   8       33.77       43.48        1.73 o   0.1263E-01
  -2  23   8       80.16       84.80        2.91 o   0.5092E-02
  -1  23   8       98.93       99.74        2.66 o   0.4172E-02
   0  23   8      127.18      147.72        3.70 o   0.2599E-02
   1  23   8      179.63      171.50        3.60 o   0.1907E-02
   2  23   8      274.19      236.77        6.29 o   0.1126E-02
  -6  24   8       34.98       20.81        4.19 o   0.1536E-01
  -5  24   8       18.33       20.04        1.41 o   0.2815E-01
  -4  24   8       41.34       46.42        2.18 o   0.1088E-01
  -3  24   8      137.75      138.61        3.66 o   0.2605E-02
  -2  24   8        0.87        1.43        0.50 o   0.4041E+00
  -1  24   8       49.49       49.31        1.82 o   0.9775E-02
   0  24   8      230.53      227.48        4.50 o   0.1297E-02
   1  24   8        4.10        3.27        0.55 o   0.1426E+00
  -5  25   8       48.42       43.64        3.20 o   0.1003E-01
  -4  25   8       14.28       12.33        1.78 o   0.3712E-01
  -3  25   8       70.13       63.22        2.64 o   0.6925E-02
  -2  25   8       10.14        8.23        0.94 o   0.6279E-01
  -1  25   8        0.72        0.25        0.48 o   0.1010E+01
   0  25   8      143.54      134.83        3.16 o   0.2725E-02
  -4  26   8       77.01       53.09        5.47 o   0.6381E-02
  -3  26   8        0.84        0.20        0.55 o   0.1186E+01
  -2  26   8        0.77        1.15        0.47 o   0.5836E+00
  -1  26   8      149.10      120.21        3.98 o   0.2823E-02
  -2  27   8       60.92       38.65        7.50 o   0.6821E-02
  -9   0   9      117.79       98.36        5.31 o   0.3631E-02
  -7   0   9      379.87      379.51       15.70 o   0.5315E-03
  -5   0   9      282.07      296.20        8.61 o   0.8628E-03
  -3   0   9       22.69       18.00        2.25 o   0.2449E-01
  -1   0   9      907.69      925.72       14.00 o   0.1319E-03
   1   0   9     1174.90     1384.05       18.16 o   0.6831E-04
   3   0   9      252.84      273.80        5.39 o   0.1053E-02
   5   0   9       49.91       62.21        1.94 o   0.7965E-02
 -10   1   9      180.85      185.54        4.62 o   0.1784E-02
  -9   1   9      672.85      660.81        9.24 o   0.2325E-03
  -8   1   9      188.53      185.29        5.55 o   0.1711E-02
  -7   1   9      336.59      321.20        9.01 o   0.7412E-03
  -6   1   9      123.59      119.13        5.00 o   0.3066E-02
  -5   1   9      326.74      324.75        6.31 o   0.7418E-03
  -4   1   9       43.51       39.28        1.82 o   0.1200E-01
  -3   1   9     1429.05     1302.59       11.72 o   0.6665E-04
  -2   1   9       15.03        8.42        1.27 o   0.4981E-01
  -1   1   9        0.56        0.11        0.74 o   0.1079E+01
   0   1   9       26.69       23.48        1.67 o   0.2132E-01
   1   1   9      621.21      697.30        8.24 o   0.2283E-03
   2   1   9      465.90      515.53        5.48 o   0.3830E-03
   3   1   9       11.12        6.43        0.89 o   0.6863E-01
   4   1   9       79.42       77.96        1.87 o   0.5654E-02
   5   1   9       25.74       30.48        0.79 o   0.1845E-01
 -10   2   9      178.21      165.38        4.54 o   0.1983E-02
  -9   2   9      607.24      574.03       11.15 o   0.2812E-03
  -8   2   9      113.26      136.28        5.35 o   0.2795E-02
  -7   2   9      235.60      230.45        6.12 o   0.1234E-02
  -6   2   9      676.74      679.25       11.59 o   0.2191E-03
  -5   2   9       91.31       84.74        3.23 o   0.4863E-02
  -4   2   9        6.78        4.07        0.77 o   0.1110E+00
  -3   2   9       27.22       22.73        1.58 o   0.2152E-01
  -2   2   9      189.52      199.87        4.32 o   0.1646E-02
  -1   2   9      616.00      633.95        7.44 o   0.2588E-03
   0   2   9      129.52      124.63        3.79 o   0.3002E-02
   1   2   9       46.85       43.06        2.17 o   0.1111E-01
   2   2   9      182.25      201.54        3.45 o   0.1669E-02
   3   2   9       26.32       27.41        1.20 o   0.1929E-01
   4   2   9       13.76       15.56        0.80 o   0.3675E-01
   5   2   9        3.20        1.71        0.32 o   0.2512E+00
 -10   3   9       56.16       61.73        2.44 o   0.7710E-02
  -9   3   9      284.37      257.07        6.35 o   0.1031E-02
  -8   3   9       37.19       35.73        2.57 o   0.1298E-01
  -7   3   9      120.37      111.61        5.40 o   0.3157E-02
  -6   3   9      341.35      357.88        8.65 o   0.6524E-03
  -5   3   9        1.48        0.79        0.56 o   0.5344E+00
  -4   3   9      490.71      468.18        6.49 o   0.4126E-03
  -3   3   9      569.63      533.07        6.86 o   0.3307E-03
  -2   3   9        8.77        4.24        0.97 o   0.9386E-01
  -1   3   9      311.78      330.55        5.51 o   0.7523E-03
   0   3   9      144.11      150.25        3.78 o   0.2394E-02
   1   3   9      584.68      595.52        6.82 o   0.2858E-03
   2   3   9        1.25        1.58        0.49 o   0.3785E+00
   3   3   9      232.57      256.34        3.45 o   0.1160E-02
   4   3   9       74.32       73.01        1.86 o   0.6161E-02
 -10   4   9      105.51      103.64        3.29 o   0.3821E-02
  -9   4   9      240.15      221.30        4.41 o   0.1303E-02
  -8   4   9       76.43       77.26        3.41 o   0.5594E-02
  -7   4   9        1.63        0.11        0.98 o   0.5139E+00
  -6   4   9       27.13       26.67        2.26 o   0.1835E-01
  -5   4   9      139.39      137.26        4.23 o   0.2666E-02
  -4   4   9      369.51      304.41        5.81 o   0.7608E-03
  -3   4   9       87.68       85.41        2.96 o   0.4972E-02
  -2   4   9        6.45        0.83        1.13 o   0.1691E+00
  -1   4   9      370.81      344.23        5.25 o   0.6786E-03
   0   4   9        6.82        4.24        1.02 o   0.1044E+00
   1   4   9      146.84      146.89        3.57 o   0.2439E-02
   2   4   9      135.24      143.46        2.79 o   0.2631E-02
   3   4   9       34.55       40.13        1.33 o   0.1335E-01
   4   4   9      223.96      264.89        2.98 o   0.1159E-02
  -9   5   9       52.91       69.77        2.05 o   0.7075E-02
  -8   5   9      181.25      178.22        5.29 o   0.1810E-02
  -7   5   9        4.03        2.27        0.83 o   0.1877E+00
  -6   5   9      110.98      115.25        4.09 o   0.3325E-02
  -5   5   9       47.91       40.96        2.33 o   0.1152E-01
  -4   5   9      444.33      450.25        6.02 o   0.4577E-03
  -3   5   9      309.93      303.79        6.09 o   0.8283E-03
  -2   5   9        5.37        2.94        1.02 o   0.1398E+00
  -1   5   9        3.63        8.20        0.78 o   0.8482E-01
   0   5   9      208.56      224.01        4.19 o   0.1382E-02
   1   5   9       10.08       11.99        1.02 o   0.4989E-01
   2   5   9       35.02       32.94        1.44 o   0.1547E-01
   3   5   9      155.60      168.00        2.71 o   0.2117E-02
   4   5   9       84.16       82.90        1.76 o   0.5207E-02
  -9   6   9       98.21       91.96        2.69 o   0.4573E-02
  -8   6   9      155.24      163.33        3.92 o   0.2147E-02
  -7   6   9       31.87       26.81        2.25 o   0.1750E-01
  -6   6   9       84.43       78.40        3.51 o   0.5186E-02
  -5   6   9      122.55      132.44        3.78 o   0.2885E-02
  -4   6   9       66.73       56.91        2.34 o   0.7546E-02
  -3   6   9        4.37        4.87        0.79 o   0.1246E+00
  -2   6   9      493.57      468.96        7.20 o   0.4102E-03
  -1   6   9      134.23      140.85        3.39 o   0.2649E-02
   0   6   9       12.23        9.00        1.43 o   0.5180E-01
   1   6   9      359.08      346.90        5.67 o   0.6700E-03
   2   6   9       62.09       71.23        1.79 o   0.6773E-02
   3   6   9        3.41        2.14        0.42 o   0.2401E+00
   4   6   9      358.06      408.37        3.36 o   0.5830E-03
  -9   7   9        3.00        5.86        0.54 o   0.1200E+00
  -8   7   9       14.02       14.72        1.24 o   0.3685E-01
  -7   7   9        1.47        1.19        0.60 o   0.3615E+00
  -6   7   9        4.94        2.50        0.95 o   0.1507E+00
  -5   7   9       65.43       65.94        2.56 o   0.6903E-02
  -4   7   9      972.91     1036.47       10.91 o   0.1109E-03
  -3   7   9        4.49        1.74        0.80 o   0.1966E+00
  -2   7   9       48.47       44.42        2.64 o   0.1034E-01
  -1   7   9      306.38      297.57        4.75 o   0.8775E-03
   0   7   9      436.67      412.39        5.69 o   0.5036E-03
   1   7   9        1.35        2.85        0.50 o   0.2587E+00
   2   7   9       38.93       49.54        1.29 o   0.1045E-01
   3   7   9      125.01      116.05        2.25 o   0.3252E-02
   4   7   9       10.13        6.27        0.52 o   0.7701E-01
  -9   8   9       33.82       28.84        1.70 o   0.1680E-01
  -8   8   9      106.94      120.57        3.14 o   0.3335E-02
  -7   8   9       35.73       37.21        2.10 o   0.1366E-01
  -6   8   9       91.04       85.43        3.40 o   0.4657E-02
  -5   8   9      186.83      201.07        4.26 o   0.1625E-02
  -4   8   9      206.84      191.82        4.36 o   0.1590E-02
  -3   8   9      558.53      606.95        8.49 o   0.2843E-03
  -2   8   9      117.23      102.37        3.71 o   0.3723E-02
  -1   8   9      692.94      698.98        7.91 o   0.2169E-03
   0   8   9       17.35       26.39        1.26 o   0.2309E-01
   1   8   9      245.49      270.49        4.38 o   0.1063E-02
   2   8   9       -0.27        0.00        0.35 o   0.3424E+01
   3   8   9        0.95        1.05        0.35 o   0.5180E+00
   4   8   9      303.39      340.71        2.62 o   0.7695E-03
  -9   9   9       19.47       27.86        1.23 o   0.2147E-01
  -8   9   9       36.71       30.22        1.96 o   0.1617E-01
  -7   9   9       87.62       97.08        3.25 o   0.4458E-02
  -6   9   9       26.04       27.20        1.86 o   0.1911E-01
  -5   9   9       13.89       17.26        1.19 o   0.3346E-01
  -4   9   9      736.33      733.99        8.31 o   0.1959E-03
  -3   9   9      538.26      617.77        8.95 o   0.2856E-03
  -2   9   9       73.79       63.05        3.11 o   0.6515E-02
  -1   9   9      140.60      141.14        4.07 o   0.2574E-02
   0   9   9      194.87      190.74        4.19 o   0.1674E-02
   1   9   9        3.90        2.14        0.56 o   0.2100E+00
   2   9   9        1.62        1.19        0.37 o   0.4382E+00
   3   9   9        3.73        1.72        0.43 o   0.2384E+00
   4   9   9       25.36       25.25        0.77 o   0.2067E-01
  -9  10   9        8.97        7.23        1.29 o   0.6693E-01
  -8  10   9      154.09      144.68        4.29 o   0.2360E-02
  -7  10   9       45.55       50.72        2.29 o   0.9494E-02
  -6  10   9        7.04        4.47        1.04 o   0.1011E+00
  -5  10   9      433.07      410.09        7.34 o   0.5025E-03
  -4  10   9       74.41       75.74        2.85 o   0.5813E-02
  -3  10   9       19.10       18.45        1.66 o   0.2675E-01
  -2  10   9       27.94       33.69        1.89 o   0.1539E-01
  -1  10   9       25.51       27.35        1.74 o   0.1926E-01
   0  10   9      587.13      522.82        7.33 o   0.3294E-03
   1  10   9       70.16       67.75        2.07 o   0.6580E-02
   2  10   9      100.66      103.12        2.04 o   0.4208E-02
   3  10   9       23.98       24.97        1.01 o   0.2149E-01
   4  10   9        8.77        8.78        0.53 o   0.6400E-01
  -9  11   9       12.98       15.49        1.18 o   0.3699E-01
  -8  11   9        2.86        2.07        0.95 o   0.2345E+00
  -7  11   9       73.82       72.28        3.13 o   0.6026E-02
  -6  11   9       66.69       46.08        2.72 o   0.8756E-02
  -5  11   9       62.46       64.32        2.93 o   0.6960E-02
  -4  11   9      817.87      909.53        9.88 o   0.1448E-03
  -3  11   9       78.67       74.70        3.28 o   0.5756E-02
  -2  11   9        2.11        0.01        0.71 o   0.5947E+00
  -1  11   9      145.85      163.49        3.79 o   0.2251E-02
   0  11   9      168.95      138.70        3.62 o   0.2404E-02
   1  11   9      135.76      163.23        2.83 o   0.2287E-02
   2  11   9       18.88       14.21        0.89 o   0.3365E-01
   3  11   9        0.68        0.16        0.32 o   0.1419E+01
   4  11   9       15.34       14.75        0.78 o   0.3682E-01
  -9  12   9        3.61        3.42        0.60 o   0.1544E+00
  -8  12   9      254.31      261.12        8.47 o   0.1012E-02
  -7  12   9       64.95       62.58        3.12 o   0.7025E-02
  -6  12   9        1.81        1.03        0.94 o   0.3272E+00
  -5  12   9      113.60      104.13        3.95 o   0.3570E-02
  -4  12   9      273.51      302.50        5.97 o   0.8807E-03
  -3  12   9       30.75       22.14        1.93 o   0.2015E-01
  -2  12   9      160.57      212.84        4.20 o   0.1644E-02
  -1  12   9        4.85        8.45        0.86 o   0.7861E-01
   0  12   9      880.96      767.84        8.13 o   0.1699E-03
   1  12   9       39.18       32.64        1.58 o   0.1454E-01
   2  12   9       17.55       18.11        0.93 o   0.3201E-01
   3  12   9        1.00        1.30        0.31 o   0.4493E+00
   4  12   9        4.01        3.63        0.51 o   0.1401E+00
  -9  13   9       55.69       62.51        4.27 o   0.6896E-02
  -8  13   9      123.88      136.75        5.64 o   0.2686E-02
  -7  13   9      120.04      112.45        4.05 o   0.3358E-02
  -6  13   9      527.79      458.11        9.79 o   0.3961E-03
  -5  13   9       76.94       78.13        3.04 o   0.5494E-02
  -4  13   9      405.01      442.44        7.34 o   0.4857E-03
  -3  13   9       23.37       21.28        1.75 o   0.2282E-01
  -2  13   9       25.86       21.59        1.63 o   0.2159E-01
  -1  13   9        9.28        7.62        1.02 o   0.6558E-01
   0  13   9      338.33      324.36        5.32 o   0.7545E-03
   1  13   9      232.69      269.82        3.92 o   0.1086E-02
   2  13   9       92.45       83.97        2.18 o   0.4842E-02
   3  13   9        4.59        4.05        0.47 o   0.1337E+00
  -8  14   9       36.49       48.51        2.34 o   0.1040E-01
  -7  14   9       78.23       81.38        3.18 o   0.5421E-02
  -6  14   9        5.37        6.64        0.92 o   0.8560E-01
  -5  14   9      102.09      124.44        3.42 o   0.3348E-02
  -4  14   9        1.22        0.16        0.74 o   0.6681E+00
  -3  14   9       73.15       79.14        3.12 o   0.5637E-02
  -2  14   9       32.04       26.16        1.69 o   0.1819E-01
  -1  14   9       14.10       18.80        1.28 o   0.3031E-01
   0  14   9      550.17      626.22        7.04 o   0.2834E-03
   1  14   9       48.08       60.16        1.59 o   0.8196E-02
   2  14   9       54.63       52.88        1.63 o   0.8767E-02
   3  14   9       71.86       78.85        2.00 o   0.5652E-02
  -8  15   9       66.38       71.44        2.95 o   0.6461E-02
  -7  15   9        3.47        1.76        0.75 o   0.2245E+00
  -6  15   9       86.39       92.77        3.23 o   0.4555E-02
  -5  15   9       50.79       49.37        2.73 o   0.9456E-02
  -4  15   9       17.55       12.39        1.50 o   0.3617E-01
  -3  15   9       24.73       12.96        1.83 o   0.2882E-01
  -2  15   9        0.31        0.15        0.54 o   0.1745E+01
  -1  15   9      178.43      192.04        4.24 o   0.1758E-02
   0  15   9      485.71      524.82        6.86 o   0.3631E-03
   1  15   9       59.41       61.30        1.73 o   0.7498E-02
   2  15   9       23.56       18.78        1.04 o   0.2637E-01
   3  15   9      400.08      384.18        4.45 o   0.5728E-03
  -8  16   9        1.55        4.64        0.48 o   0.1535E+00
  -7  16   9        3.98        3.28        0.88 o   0.1752E+00
  -6  16   9      319.95      375.33        6.83 o   0.6486E-03
  -5  16   9       61.48       56.39        3.16 o   0.7764E-02
  -4  16   9        2.71        3.66        0.67 o   0.1582E+00
  -3  16   9        3.08        2.97        0.70 o   0.1754E+00
  -2  16   9      191.98      160.42        4.12 o   0.1996E-02
  -1  16   9        1.34        1.06        0.52 o   0.4254E+00
   0  16   9      153.39      194.79        3.23 o   0.1828E-02
   1  16   9       11.07        9.67        0.71 o   0.5222E-01
   2  16   9       61.96       63.12        1.70 o   0.7510E-02
   3  16   9       36.46       37.16        1.24 o   0.1362E-01
  -8  17   9       48.94       39.58        3.92 o   0.1002E-01
  -7  17   9       20.07       19.08        1.31 o   0.2764E-01
  -6  17   9       23.07       21.23        1.62 o   0.2436E-01
  -5  17   9        5.98        3.43        0.89 o   0.1275E+00
  -4  17   9        9.11        9.06        1.09 o   0.6230E-01
  -3  17   9       34.87       47.64        1.95 o   0.1111E-01
  -2  17   9        1.33        0.74        0.63 o   0.5756E+00
  -1  17   9       34.69       29.97        1.77 o   0.1608E-01
   0  17   9      116.53      132.83        2.77 o   0.3013E-02
   1  17   9       82.19       83.42        1.88 o   0.5133E-02
   2  17   9       76.52       94.44        1.95 o   0.4740E-02
   3  17   9      143.45      161.52        4.20 o   0.2201E-02
  -7  18   9      156.92      178.98        3.75 o   0.1966E-02
  -6  18   9       20.52       19.31        1.60 o   0.2617E-01
  -5  18   9        1.00        2.73        0.66 o   0.2797E+00
  -4  18   9        4.41        7.31        0.86 o   0.9069E-01
  -3  18   9       88.52       98.88        2.84 o   0.4396E-02
  -2  18   9      140.89      161.85        3.62 o   0.2284E-02
  -1  18   9       25.35       23.45        1.41 o   0.2256E-01
   0  18   9      103.68       96.94        3.16 o   0.4051E-02
   1  18   9       54.83       55.77        1.72 o   0.8579E-02
   2  18   9       23.70       28.87        1.01 o   0.1939E-01
  -7  19   9       75.30       73.15        3.13 o   0.5777E-02
  -6  19   9        7.19       10.87        0.90 o   0.5785E-01
  -5  19   9       18.15       16.13        1.82 o   0.2914E-01
  -4  19   9       10.30       11.52        1.19 o   0.4988E-01
  -3  19   9       26.15       31.53        1.70 o   0.1707E-01
  -2  19   9       38.55       36.45        1.80 o   0.1376E-01
  -1  19   9        6.84        7.80        0.72 o   0.7413E-01
   0  19   9        0.36        0.96        0.49 o   0.7345E+00
   1  19   9       27.51       29.56        1.30 o   0.1764E-01
   2  19   9       90.91       98.13        2.33 o   0.4400E-02
  -7  20   9      116.06      117.47        7.18 o   0.2941E-02
  -6  20   9        3.18        2.59        0.61 o   0.2121E+00
  -5  20   9       28.01       27.77        1.95 o   0.1772E-01
  -4  20   9       38.66       32.07        2.10 o   0.1419E-01
  -3  20   9       62.33       76.00        3.12 o   0.6190E-02
  -2  20   9       80.66      100.57        2.88 o   0.4412E-02
  -1  20   9      130.20      126.45        3.34 o   0.2985E-02
   0  20   9       62.70       85.51        2.61 o   0.5604E-02
   1  20   9       23.37       31.64        1.16 o   0.1733E-01
   2  20   9       23.51       24.49        1.58 o   0.2224E-01
  -6  21   9        1.69        2.46        0.58 o   0.2541E+00
  -5  21   9       14.96       13.14        1.34 o   0.3896E-01
  -4  21   9        1.14        1.97        0.51 o   0.3794E+00
  -3  21   9       11.31       10.70        1.25 o   0.4679E-01
  -2  21   9        0.64        2.52        0.55 o   0.2920E+00
  -1  21   9        1.33        0.26        0.42 o   0.8787E+00
   0  21   9      183.84      194.87        4.40 o   0.1677E-02
   1  21   9        2.08        1.89        0.45 o   0.2721E+00
  -6  22   9       -0.29        0.32        0.91 o   0.7143E+00
  -5  22   9      122.16      109.40        4.93 o   0.3374E-02
  -4  22   9       13.18        7.04        1.38 o   0.5337E-01
  -3  22   9      156.94      165.08        4.29 o   0.2107E-02
  -2  22   9      214.87      251.10        5.04 o   0.1190E-02
  -1  22   9       39.77       52.80        1.75 o   0.9797E-02
   0  22   9      237.49      231.78        4.28 o   0.1278E-02
   1  22   9        2.90        2.40        0.70 o   0.2290E+00
  -5  23   9       11.97       15.35        1.96 o   0.3562E-01
  -4  23   9        5.31        4.41        0.83 o   0.1232E+00
  -3  23   9      254.14      265.31        5.30 o   0.1074E-02
  -2  23   9        3.23        6.33        0.59 o   0.1113E+00
  -1  23   9        8.79       10.92        0.92 o   0.5314E-01
   0  23   9       -0.08        0.27        0.48 o   0.1830E+01
  -4  24   9       59.11       44.12        3.79 o   0.8950E-02
  -3  24   9       72.81       63.49        2.88 o   0.6583E-02
  -2  24   9        4.66        1.06        0.67 o   0.2285E+00
  -1  24   9      158.68      174.46        4.15 o   0.2000E-02
  -8   0  10        2.06        2.70        0.86 o   0.2150E+00
  -6   0  10      229.31      205.02        7.28 o   0.1380E-02
  -4   0  10       10.16        7.44        1.53 o   0.5872E-01
  -2   0  10      168.70      103.09        7.34 o   0.2716E-02
   0   0  10        1.07        3.27        0.79 o   0.2052E+00
   2   0  10      238.68      247.60        7.91 o   0.1142E-02
   4   0  10        4.06        5.62        0.43 o   0.1148E+00
  -9   1  10        3.16        1.94        0.73 o   0.2261E+00
  -8   1  10        6.59        1.84        1.03 o   0.1619E+00
  -7   1  10        2.04        1.69        0.98 o   0.2620E+00
  -6   1  10       28.66       22.69        1.92 o   0.2032E-01
  -5   1  10      252.00      208.11        4.89 o   0.1342E-02
  -4   1  10      114.11      107.56        3.16 o   0.3612E-02
  -3   1  10        4.32        8.95        0.70 o   0.7922E-01
  -2   1  10       21.56       22.90        1.70 o   0.2128E-01
  -1   1  10       46.18       41.50        2.54 o   0.1103E-01
   0   1  10      618.64      676.18        6.08 o   0.2398E-03
   1   1  10        2.55        2.65        0.58 o   0.2217E+00
   2   1  10      196.75      220.67        3.53 o   0.1470E-02
   3   1  10       12.55       10.18        0.86 o   0.5039E-01
   4   1  10       10.74       12.66        0.55 o   0.4552E-01
  -9   2  10        5.62        8.09        0.72 o   0.7982E-01
  -8   2  10      122.82      118.89        4.04 o   0.3196E-02
  -7   2  10      106.23      118.97        3.66 o   0.3364E-02
  -6   2  10      345.02      322.10        5.39 o   0.7409E-03
  -5   2  10      245.74      230.46        5.10 o   0.1229E-02
  -4   2  10       96.84       82.16        3.05 o   0.4794E-02
  -3   2  10       25.87       20.94        1.94 o   0.2235E-01
  -2   2  10        1.77        0.58        0.86 o   0.4128E+00
  -1   2  10       99.22       79.24        3.62 o   0.4890E-02
   0   2  10       38.58       38.44        1.84 o   0.1291E-01
   1   2  10        8.19        2.73        0.70 o   0.1300E+00
   2   2  10       45.12       42.88        1.58 o   0.1160E-01
   3   2  10       36.73       39.07        1.47 o   0.1343E-01
   4   2  10      161.00      161.38        3.29 o   0.2170E-02
  -9   3  10       18.63       22.75        1.29 o   0.2388E-01
  -8   3  10      122.15      111.63        3.50 o   0.3321E-02
  -7   3  10       17.22       21.26        1.41 o   0.2656E-01
  -6   3  10      117.92      113.06        3.88 o   0.3422E-02
  -5   3  10      133.04      137.10        3.07 o   0.2749E-02
  -4   3  10      529.66      528.27        6.80 o   0.3441E-03
  -3   3  10      653.70      581.77        7.69 o   0.2729E-03
  -2   3  10       -1.32        0.06        0.78 o   0.6848E+00
  -1   3  10      210.34      178.72        5.06 o   0.1695E-02
   0   3  10        6.42        9.52        0.64 o   0.6419E-01
   1   3  10       20.44       24.21        1.14 o   0.2404E-01
   2   3  10        6.27        4.85        0.55 o   0.1068E+00
   3   3  10      229.43      230.64        3.40 o   0.1303E-02
   4   3  10        5.07        5.25        0.76 o   0.1076E+00
  -9   4  10       19.27       13.11        1.29 o   0.3493E-01
  -8   4  10        7.53        8.42        0.89 o   0.6849E-01
  -7   4  10       10.80       10.82        1.28 o   0.4846E-01
  -6   4  10        6.77       11.43        1.04 o   0.5264E-01
  -5   4  10        7.92       10.60        0.92 o   0.5346E-01
  -4   4  10      311.09      289.18        5.01 o   0.8917E-03
  -3   4  10      313.88      338.17        5.26 o   0.7359E-03
  -2   4  10      205.54      207.53        3.84 o   0.1522E-02
  -1   4  10       92.46       81.28        3.30 o   0.5046E-02
   0   4  10       60.86       63.26        2.28 o   0.7378E-02
   1   4  10       93.01      106.82        2.37 o   0.4041E-02
   2   4  10       25.53       31.78        1.08 o   0.1795E-01
   3   4  10       77.26       80.90        1.75 o   0.5535E-02
  -9   5  10       44.75       40.78        1.91 o   0.1163E-01
  -8   5  10       62.34       52.72        2.44 o   0.8190E-02
  -7   5  10        3.40        3.71        0.74 o   0.1411E+00
  -6   5  10       18.73       19.98        1.54 o   0.2753E-01
  -5   5  10       13.69       15.53        1.21 o   0.3567E-01
  -4   5  10      659.77      663.25        7.58 o   0.2361E-03
  -3   5  10      433.49      496.20        7.27 o   0.4096E-03
  -2   5  10       50.43       50.09        2.67 o   0.9517E-02
  -1   5  10       41.54       34.94        2.38 o   0.1303E-01
   0   5  10      334.51      344.82        5.78 o   0.6971E-03
   1   5  10      268.61      286.44        3.96 o   0.9728E-03
   2   5  10       22.18       30.10        1.18 o   0.1894E-01
   3   5  10       81.23       99.60        1.89 o   0.4445E-02
  -9   6  10       26.74       38.53        1.63 o   0.1465E-01
  -8   6  10       30.10       31.95        1.67 o   0.1619E-01
  -7   6  10       90.39      101.84        2.78 o   0.4131E-02
  -6   6  10       93.50       74.88        3.17 o   0.5361E-02
  -5   6  10       14.01       14.68        1.29 o   0.3818E-01
  -4   6  10       30.24       27.68        1.63 o   0.1816E-01
  -3   6  10      257.22      246.49        5.34 o   0.1125E-02
  -2   6  10        0.14        0.57        0.77 o   0.7239E+00
  -1   6  10        7.81       10.95        1.08 o   0.5365E-01
   0   6  10        2.91        0.88        0.57 o   0.3548E+00
   1   6  10      199.26      180.02        3.53 o   0.1770E-02
   2   6  10       36.36       34.27        1.36 o   0.1461E-01
   3   6  10      281.06      285.70        3.45 o   0.9463E-03
  -9   7  10       21.89       28.70        2.93 o   0.1759E-01
  -8   7  10        1.81        1.04        0.57 o   0.4163E+00
  -7   7  10       97.16       86.28        3.14 o   0.4537E-02
  -6   7  10      111.53      112.82        3.41 o   0.3511E-02
  -5   7  10       65.58       69.01        2.70 o   0.6365E-02
  -4   7  10      506.35      488.68        6.25 o   0.3879E-03
  -3   7  10      722.92      722.38        9.48 o   0.2002E-03
  -2   7  10      150.19      156.46        4.16 o   0.2288E-02
  -1   7  10        0.49        1.96        0.77 o   0.3241E+00
   0   7  10      199.01      209.91        4.34 o   0.1512E-02
   1   7  10      237.55      245.24        4.31 o   0.1227E-02
   2   7  10        9.65       15.08        0.67 o   0.4422E-01
   3   7  10      437.53      473.59        4.55 o   0.4337E-03
  -9   8  10       56.26       48.75        4.48 o   0.8162E-02
  -8   8  10      236.95      253.23        5.02 o   0.1149E-02
  -7   8  10       22.50       22.12        1.40 o   0.2342E-01
  -6   8  10       17.73       13.02        1.59 o   0.3479E-01
  -5   8  10        4.34        1.01        0.92 o   0.2348E+00
  -4   8  10       69.01       67.63        2.99 o   0.6454E-02
  -3   8  10      125.43      106.61        3.71 o   0.3389E-02
  -2   8  10      160.83      155.69        4.51 o   0.2220E-02
  -1   8  10       33.63       35.91        2.22 o   0.1393E-01
   0   8  10      235.54      224.97        3.94 o   0.1303E-02
   1   8  10       12.57       14.36        0.97 o   0.4048E-01
   2   8  10       46.14       47.21        1.56 o   0.1021E-01
   3   8  10       71.97       81.48        1.61 o   0.5568E-02
  -9   9  10       47.79       50.12        3.95 o   0.8440E-02
  -8   9  10       22.12       34.38        2.28 o   0.1662E-01
  -7   9  10        1.01        0.82        0.75 o   0.4796E+00
  -6   9  10        3.45        2.40        0.83 o   0.1934E+00
  -5   9  10      161.19      164.56        5.10 o   0.2056E-02
  -4   9  10       60.52       59.63        2.83 o   0.7600E-02
  -3   9  10      617.28      608.71        9.42 o   0.2660E-03
  -2   9  10      193.79      156.92        4.51 o   0.1961E-02
  -1   9  10        3.06        2.78        0.70 o   0.1905E+00
   0   9  10      156.95      154.79        3.23 o   0.2280E-02
   1   9  10      116.41      131.01        2.49 o   0.2975E-02
   2   9  10       74.51       71.99        2.17 o   0.6244E-02
   3   9  10       88.81       91.29        2.08 o   0.4662E-02
  -9  10  10       33.62       43.03        3.08 o   0.1178E-01
  -8  10  10       87.92      109.39        3.43 o   0.3959E-02
  -7  10  10      321.34      318.03        8.30 o   0.7619E-03
  -6  10  10       48.32       62.86        2.84 o   0.8043E-02
  -5  10  10      133.19      135.96        4.72 o   0.2690E-02
  -4  10  10      132.08      137.79        4.71 o   0.2673E-02
  -3  10  10      262.69      288.67        5.68 o   0.9600E-03
  -2  10  10       39.85       53.94        2.11 o   0.9671E-02
  -1  10  10       35.54       40.13        2.06 o   0.1254E-01
   0  10  10       14.12        7.72        0.92 o   0.5655E-01
   1  10  10       27.74       23.90        1.24 o   0.2068E-01
   2  10  10       32.35       38.25        1.41 o   0.1424E-01
   3  10  10      207.35      204.63        5.16 o   0.1494E-02
  -8  11  10        2.76        2.37        0.58 o   0.2010E+00
  -7  11  10       52.41       39.61        2.67 o   0.1068E-01
  -6  11  10      107.38       92.52        4.25 o   0.4065E-02
  -5  11  10       83.90       63.47        3.79 o   0.5938E-02
  -4  11  10        0.80        0.91        0.87 o   0.4482E+00
  -3  11  10      793.38      808.74        9.54 o   0.1684E-03
  -2  11  10       56.58       57.01        2.44 o   0.8116E-02
  -1  11  10       25.87       22.62        1.47 o   0.2188E-01
   0  11  10       15.94       22.12        0.95 o   0.2676E-01
   1  11  10        1.21        0.35        0.50 o   0.7247E+00
   2  11  10        1.80        3.38        0.36 o   0.2082E+00
   3  11  10        4.73        5.68        0.47 o   0.1037E+00
  -8  12  10        0.85        1.05        0.33 o   0.5806E+00
  -7  12  10      611.58      570.59        9.18 o   0.2862E-03
  -6  12  10      237.87      246.71        6.76 o   0.1160E-02
  -5  12  10       26.42       22.13        2.50 o   0.2022E-01
  -4  12  10       22.44       26.20        2.00 o   0.2010E-01
  -3  12  10        3.72        0.25        0.98 o   0.3071E+00
  -2  12  10        0.16        0.10        0.62 o   0.1672E+01
  -1  12  10        1.19        0.07        0.52 o   0.1049E+01
   0  12  10      105.82      102.76        2.92 o   0.3876E-02
   1  12  10        5.30        5.40        0.58 o   0.9993E-01
   2  12  10        1.04        2.27        0.31 o   0.3443E+00
   3  12  10        1.71        0.89        0.61 o   0.4913E+00
  -8  13  10       21.55       19.02        1.93 o   0.2616E-01
  -7  13  10      179.24      171.25        5.65 o   0.1891E-02
  -6  13  10      452.67      472.32        9.14 o   0.4126E-03
  -5  13  10      762.76      782.74       13.25 o   0.1729E-03
  -4  13  10        4.71        9.44        1.04 o   0.6832E-01
  -3  13  10        9.26        4.08        1.01 o   0.8618E-01
  -2  13  10       96.73       99.75        3.15 o   0.4066E-02
  -1  13  10        8.85        6.49        0.92 o   0.7451E-01
   0  13  10      105.62      144.00        2.89 o   0.2857E-02
   1  13  10      464.15      384.25        4.71 o   0.5279E-03
   2  13  10        5.67        8.57        0.54 o   0.7354E-01
  -8  14  10       15.17       11.72        1.61 o   0.4006E-01
  -7  14  10      334.40      395.31        7.43 o   0.5895E-03
  -6  14  10       81.14      102.38        3.69 o   0.4322E-02
  -5  14  10      198.84      242.13        7.42 o   0.1271E-02
  -4  14  10       67.45       84.23        3.36 o   0.5463E-02
  -3  14  10        3.46        3.96        0.60 o   0.1479E+00
  -2  14  10        6.22        6.14        0.81 o   0.8839E-01
  -1  14  10        4.62        6.87        0.59 o   0.8983E-01
   0  14  10       16.58       16.97        1.27 o   0.3263E-01
   1  14  10        4.96        3.71        0.52 o   0.1508E+00
   2  14  10      192.06      183.91        2.83 o   0.1788E-02
  -8  15  10       13.08       16.10        2.00 o   0.3241E-01
  -7  15  10       77.40       88.03        3.34 o   0.4910E-02
  -6  15  10      277.77      310.29        8.03 o   0.8320E-03
  -5  15  10      149.11      177.17        6.25 o   0.1939E-02
  -4  15  10      332.41      304.43        6.24 o   0.7852E-03
  -3  15  10        0.67        1.53        0.51 o   0.4376E+00
  -2  15  10      106.92      108.12        3.34 o   0.3622E-02
  -1  15  10       -0.22        0.05        0.48 o   0.2711E+01
   0  15  10      133.69      152.13        3.57 o   0.2432E-02
   1  15  10       88.93       94.54        2.04 o   0.4558E-02
   2  15  10        7.09       11.58        0.88 o   0.5249E-01
  -7  16  10      328.35      378.09        8.45 o   0.6331E-03
  -6  16  10        3.03        2.83        0.98 o   0.1579E+00
  -5  16  10       69.91       62.31        4.10 o   0.6473E-02
  -4  16  10      101.79      102.75        3.31 o   0.3927E-02
  -3  16  10        2.93        2.18        0.56 o   0.2479E+00
  -2  16  10       78.89       86.34        2.69 o   0.4969E-02
  -1  16  10       42.33       38.70        2.18 o   0.1238E-01
   0  16  10       32.65       32.33        1.65 o   0.1553E-01
   1  16  10        4.00        3.83        0.52 o   0.1497E+00
   2  16  10       29.18       34.80        2.10 o   0.1486E-01
  -7  17  10       26.97       29.65        3.09 o   0.1574E-01
  -6  17  10      337.60      340.60        8.16 o   0.6852E-03
  -5  17  10        0.96        2.97        0.56 o   0.2593E+00
  -4  17  10      127.31      158.72        3.58 o   0.2404E-02
  -3  17  10        8.84       10.02        0.84 o   0.5566E-01
  -2  17  10       86.40      100.94        3.70 o   0.4240E-02
  -1  17  10       10.97       20.40        1.13 o   0.3167E-01
   0  17  10        9.13       10.03        0.84 o   0.5654E-01
   1  17  10       65.42       78.00        2.29 o   0.5961E-02
  -7  18  10      190.25      209.61        8.63 o   0.1423E-02
  -6  18  10        3.84        5.55        0.79 o   0.1041E+00
  -5  18  10       13.96       11.24        1.48 o   0.4199E-01
  -4  18  10       97.85      104.06        3.49 o   0.3946E-02
  -3  18  10       56.66       46.32        2.17 o   0.9752E-02
  -2  18  10        0.33        1.71        0.53 o   0.3805E+00
  -1  18  10      198.77      217.25        3.84 o   0.1479E-02
   0  18  10        1.68        0.46        0.38 o   0.7236E+00
   1  18  10       34.40       35.84        1.83 o   0.1408E-01
  -6  19  10       30.50       29.34        1.85 o   0.1632E-01
  -5  19  10        0.98        1.69        0.52 o   0.3675E+00
  -4  19  10       24.88       39.40        1.57 o   0.1475E-01
  -3  19  10      188.23      218.10        4.26 o   0.1511E-02
  -2  19  10        4.56        7.06        0.67 o   0.9231E-01
  -1  19  10       15.05       18.69        1.08 o   0.3092E-01
   0  19  10        1.50        2.46        0.41 o   0.3044E+00
  -6  20  10        4.80        5.43        1.10 o   0.1013E+00
  -5  20  10       40.06       53.85        2.22 o   0.9517E-02
  -4  20  10        2.82        4.57        0.76 o   0.1426E+00
  -3  20  10        2.29        5.98        0.62 o   0.1165E+00
  -2  20  10       25.07       38.62        1.76 o   0.1471E-01
  -1  20  10       54.27       73.90        2.20 o   0.6596E-02
   0  20  10       34.10       39.76        1.78 o   0.1304E-01
  -5  21  10       15.18       13.94        1.64 o   0.3780E-01
  -4  21  10       73.00       75.21        3.22 o   0.5653E-02
  -3  21  10        7.24        9.27        0.85 o   0.6644E-01
  -2  21  10        9.67       10.95        1.23 o   0.4981E-01
  -1  21  10       25.22       11.18        2.13 o   0.3085E-01
  -4  22  10      111.55      106.45        5.12 o   0.3503E-02
  -3  22  10        2.14        0.02        0.68 o   0.6049E+00
  -2  22  10       80.60       71.66        3.73 o   0.5557E-02
  -9   0  11      113.17       91.33        5.77 o   0.3736E-02
  -7   0  11       63.03       67.97        4.30 o   0.6419E-02
  -5   0  11       27.53       27.27        2.47 o   0.1851E-01
  -3   0  11        5.91        7.57        1.12 o   0.6985E-01
  -1   0  11       17.36       32.56        1.63 o   0.1883E-01
   1   0  11       -0.66        0.17        0.58 o   0.1305E+01
  -9   1  11      247.48      250.74        6.05 o   0.1101E-02
  -8   1  11       58.26       59.15        3.83 o   0.7390E-02
  -7   1  11      586.54      532.35       10.82 o   0.3150E-03
  -6   1  11        1.83        0.20        0.84 o   0.5302E+00
  -5   1  11       79.52       67.55        2.87 o   0.6109E-02
  -4   1  11       23.88       19.59        1.44 o   0.2466E-01
  -3   1  11        0.24        1.72        0.55 o   0.4682E+00
  -2   1  11      181.08      183.66        4.35 o   0.1779E-02
  -1   1  11       79.70       88.63        2.63 o   0.4921E-02
   0   1  11       20.49       18.22        1.17 o   0.2784E-01
   1   1  11       28.92       17.51        1.44 o   0.2485E-01
   2   1  11       49.42       41.74        1.51 o   0.1124E-01
  -9   2  11      247.42      250.28        5.99 o   0.1134E-02
  -8   2  11      183.97      198.43        6.66 o   0.1595E-02
  -7   2  11     1063.16     1201.59       18.07 o   0.8563E-04
  -6   2  11        3.79        1.08        1.02 o   0.2164E+00
  -5   2  11       11.73       10.62        1.12 o   0.4689E-01
  -4   2  11       28.18       26.50        1.57 o   0.1860E-01
  -3   2  11        2.39        1.09        0.81 o   0.3060E+00
  -2   2  11      101.26       97.33        3.24 o   0.4057E-02
  -1   2  11       81.79       80.51        3.14 o   0.5404E-02
   0   2  11      287.21      227.82        6.00 o   0.1146E-02
   1   2  11       35.41       29.99        1.44 o   0.1613E-01
   2   2  11        4.94        6.59        0.50 o   0.9124E-01
  -9   3  11      116.22      107.44        5.71 o   0.3257E-02
  -8   3  11       47.27       41.69        3.41 o   0.1022E-01
  -7   3  11       20.89       13.77        2.15 o   0.3035E-01
  -6   3  11      116.35       92.24        4.39 o   0.3891E-02
  -5   3  11      208.73      219.01        3.96 o   0.1445E-02
  -4   3  11      539.45      472.80        6.61 o   0.3860E-03
  -3   3  11        3.44        4.07        0.83 o   0.1458E+00
  -2   3  11       64.93       44.64        2.61 o   0.9112E-02
  -1   3  11        2.00        0.39        0.63 o   0.4917E+00
   0   3  11      165.69      159.94        4.15 o   0.2112E-02
   1   3  11       65.97       82.82        1.92 o   0.5709E-02
   2   3  11        6.41        3.74        0.49 o   0.1258E+00
  -9   4  11       13.40        9.20        2.02 o   0.4480E-01
  -8   4  11        3.04        3.11        0.89 o   0.1713E+00
  -7   4  11      219.64      225.22        7.73 o   0.1282E-02
  -6   4  11        7.85        5.11        1.21 o   0.8239E-01
  -5   4  11        1.65        1.29        0.52 o   0.3800E+00
  -4   4  11      235.27      228.68        4.56 o   0.1260E-02
  -3   4  11       75.83       98.27        2.93 o   0.4650E-02
  -2   4  11       33.67       23.44        2.18 o   0.1873E-01
  -1   4  11       10.34       14.19        1.08 o   0.4112E-01
   0   4  11        7.20        9.39        0.74 o   0.6100E-01
   1   4  11      186.53      181.05        3.20 o   0.1829E-02
   2   4  11       86.31       89.83        2.39 o   0.4837E-02
  -8   5  11        0.73        0.71        0.73 o   0.4802E+00
  -7   5  11       36.94       36.26        2.60 o   0.1281E-01
  -6   5  11       20.24       16.77        1.88 o   0.2808E-01
  -5   5  11      112.37      130.99        2.83 o   0.3075E-02
  -4   5  11      330.44      346.52        5.86 o   0.7082E-03
  -3   5  11       12.68       18.54        1.13 o   0.3241E-01
  -2   5  11       28.43       27.67        1.96 o   0.1819E-01
  -1   5  11       13.21       17.04        1.12 o   0.3438E-01
   0   5  11        5.24        6.44        0.65 o   0.9377E-01
   1   5  11        3.50        0.99        0.48 o   0.3128E+00
   2   5  11       96.74      106.33        2.48 o   0.3972E-02
  -8   6  11       23.40       16.87        2.07 o   0.2668E-01
  -7   6  11       44.93       39.35        3.32 o   0.1138E-01
  -6   6  11       18.23       15.64        1.69 o   0.3076E-01
  -5   6  11       34.98       41.12        1.77 o   0.1270E-01
  -4   6  11      294.94      262.51        5.46 o   0.9641E-03
  -3   6  11       20.28       30.69        1.38 o   0.1932E-01
  -2   6  11      135.64       97.25        4.69 o   0.3410E-02
  -1   6  11       32.17       27.88        1.85 o   0.1694E-01
   0   6  11       91.02      114.66        2.65 o   0.3742E-02
   1   6  11      141.59      137.23        2.66 o   0.2680E-02
   2   6  11      181.35      166.02        3.31 o   0.1995E-02
  -8   7  11       67.90       62.37        3.45 o   0.6726E-02
  -7   7  11       56.67       54.93        3.70 o   0.7780E-02
  -6   7  11        0.97        6.24        0.71 o   0.1274E+00
  -5   7  11        9.48        6.97        0.96 o   0.7055E-01
  -4   7  11      154.25      153.64        3.92 o   0.2279E-02
  -3   7  11       30.26       33.37        1.88 o   0.1574E-01
  -2   7  11      215.85      180.53        5.13 o   0.1631E-02
  -1   7  11        8.11        4.97        1.01 o   0.9009E-01
   0   7  11       63.65       66.86        2.41 o   0.6720E-02
   1   7  11        6.27        2.55        0.63 o   0.1459E+00
   2   7  11      293.00      308.53        4.09 o   0.8539E-03
  -8   8  11       35.73       27.58        2.40 o   0.1636E-01
  -7   8  11      381.11      422.26        9.60 o   0.5149E-03
  -6   8  11        4.70        8.25        0.97 o   0.7235E-01
  -5   8  11       27.68       25.11        1.81 o   0.1917E-01
  -4   8  11      218.40      175.58        5.73 o   0.1646E-02
  -3   8  11       43.99       27.77        2.14 o   0.1484E-01
  -2   8  11       54.47       52.18        2.60 o   0.8594E-02
  -1   8  11       58.38       42.62        2.33 o   0.9964E-02
   0   8  11      138.74      123.81        4.17 o   0.2849E-02
   1   8  11       49.05       61.03        1.63 o   0.8205E-02
   2   8  11      176.62      185.72        4.46 o   0.1782E-02
  -8   9  11       30.14       26.01        2.17 o   0.1848E-01
  -7   9  11       71.11       69.38        3.94 o   0.5967E-02
  -6   9  11       -0.38        0.17        0.64 o   0.1115E+01
  -5   9  11       25.99       30.85        1.88 o   0.1684E-01
  -4   9  11        0.55        0.24        0.48 o   0.1305E+01
  -3   9  11       37.48       35.01        1.93 o   0.1376E-01
  -2   9  11        2.18        1.97        0.55 o   0.2898E+00
  -1   9  11      140.40      118.85        3.57 o   0.2985E-02
   0   9  11       58.25       66.49        3.95 o   0.6535E-02
   1   9  11        4.37        4.19        0.59 o   0.1397E+00
   2   9  11       96.35       99.86        3.12 o   0.4129E-02
  -8  10  11       28.06       26.25        1.97 o   0.1874E-01
  -7  10  11       44.30       59.66        3.01 o   0.8434E-02
  -6  10  11       43.34       43.63        2.73 o   0.1057E-01
  -5  10  11        0.29        0.00        0.58 o   0.1932E+01
  -4  10  11       61.83       66.97        2.96 o   0.6857E-02
  -3  10  11       32.41       26.39        1.81 o   0.1755E-01
  -2  10  11        5.70        6.50        0.85 o   0.8277E-01
  -1  10  11       43.32       39.41        2.16 o   0.1185E-01
   0  10  11       34.92       25.76        2.27 o   0.1718E-01
   1  10  11      184.35      160.14        4.19 o   0.2016E-02
  -8  11  11        1.44        0.13        0.91 o   0.5808E+00
  -7  11  11        9.48        6.64        1.32 o   0.7020E-01
  -6  11  11        9.07       16.43        1.47 o   0.3765E-01
  -5  11  11        1.82        7.01        0.63 o   0.1054E+00
  -4  11  11      173.99      176.87        4.86 o   0.1882E-02
  -3  11  11       91.23       94.62        3.48 o   0.4446E-02
  -2  11  11      132.01      102.92        3.51 o   0.3521E-02
  -1  11  11      282.67      238.96        6.47 o   0.1082E-02
   0  11  11      196.33      208.70        6.87 o   0.1467E-02
   1  11  11       82.11       88.55        2.75 o   0.4998E-02
  -7  12  11        7.27        9.23        1.14 o   0.6008E-01
  -6  12  11        8.00        5.17        1.40 o   0.8545E-01
  -5  12  11      142.50      131.18        4.76 o   0.2704E-02
  -4  12  11       98.12       68.69        3.57 o   0.5435E-02
  -3  12  11      234.84      252.35        5.50 o   0.1146E-02
  -2  12  11      539.83      470.65        9.47 o   0.3778E-03
  -1  12  11       95.64       97.34        3.32 o   0.4203E-02
   0  12  11       83.52       94.08        4.33 o   0.4468E-02
   1  12  11        3.65        4.53        0.62 o   0.1302E+00
  -7  13  11        4.98        1.54        1.48 o   0.1427E+00
  -6  13  11       90.57       76.23        4.68 o   0.4961E-02
  -5  13  11        1.26        0.70        0.84 o   0.4277E+00
  -4  13  11      445.14      437.25        7.56 o   0.4678E-03
  -3  13  11       33.48       33.63        2.02 o   0.1466E-01
  -2  13  11      299.30      299.33        6.79 o   0.8517E-03
  -1  13  11      134.56      121.56        3.59 o   0.3014E-02
   0  13  11      171.75      171.68        5.83 o   0.1880E-02
   1  13  11       61.85       74.67        2.58 o   0.6346E-02
  -7  14  11       21.21       31.05        2.62 o   0.1750E-01
  -6  14  11       14.20       13.90        1.45 o   0.3755E-01
  -5  14  11        1.86        1.65        0.56 o   0.2969E+00
  -4  14  11        0.70        0.06        0.56 o   0.1376E+01
  -3  14  11        7.02        3.52        0.86 o   0.1192E+00
  -2  14  11        9.94       14.21        0.98 o   0.4374E-01
  -1  14  11       15.99       17.56        1.18 o   0.3151E-01
   0  14  11       16.38       21.16        1.04 o   0.2889E-01
   1  14  11        2.78        6.15        0.96 o   0.1148E+00
  -7  15  11       54.35       60.00        3.86 o   0.7181E-02
  -6  15  11       24.66       38.06        1.82 o   0.1491E-01
  -5  15  11        5.40        1.19        0.90 o   0.1788E+00
  -4  15  11      239.60      269.56        5.09 o   0.1079E-02
  -3  15  11       49.42       37.97        2.28 o   0.1148E-01
  -2  15  11        5.80        4.29        0.69 o   0.1167E+00
  -1  15  11        4.48        4.95        0.64 o   0.1186E+00
   0  15  11       52.70       63.22        2.00 o   0.7809E-02
  -6  16  11       49.12       47.64        3.02 o   0.9495E-02
  -5  16  11      110.06      113.83        4.44 o   0.3388E-02
  -4  16  11        3.66        0.83        0.81 o   0.2885E+00
  -3  16  11       11.08       11.06        1.02 o   0.4866E-01
  -2  16  11       73.78       87.37        3.28 o   0.5018E-02
  -1  16  11      120.85      121.51        3.04 o   0.3136E-02
   0  16  11       31.12       32.81        2.36 o   0.1458E-01
  -6  17  11        3.19        0.10        0.90 o   0.3628E+00
  -5  17  11       18.93       25.17        1.82 o   0.2205E-01
  -4  17  11      133.57      147.06        4.04 o   0.2502E-02
  -3  17  11        1.09        0.91        0.70 o   0.5202E+00
  -2  17  11        6.90        6.16        0.87 o   0.8506E-01
  -1  17  11        4.78        7.14        0.61 o   0.9801E-01
   0  17  11        5.90       11.83        1.49 o   0.5343E-01
  -5  18  11      195.78      228.34        7.01 o   0.1336E-02
  -4  18  11       18.51       14.91        1.72 o   0.3161E-01
  -3  18  11        0.31        0.19        0.54 o   0.1620E+01
  -2  18  11        2.24        0.07        0.59 o   0.6186E+00
  -1  18  11       -0.54        0.11        0.71 o   0.1088E+01
  -4  19  11       94.92      103.99        4.66 o   0.3950E-02
  -3  19  11       11.14        4.55        1.24 o   0.7713E-01
  -2  19  11       24.35       28.96        1.79 o   0.1864E-01
  -8   0  12       32.62       37.76        3.16 o   0.1299E-01
  -6   0  12      184.64      170.26        6.38 o   0.1810E-02
  -4   0  12      306.68      307.17        9.36 o   0.7887E-03
  -2   0  12       93.98      112.31        4.56 o   0.3602E-02
   0   0  12      256.56      205.63        6.73 o   0.1295E-02
  -8   1  12       79.22       53.08        3.42 o   0.7201E-02
  -7   1  12       34.70       31.02        2.77 o   0.1498E-01
  -6   1  12      269.75      259.92        5.44 o   0.1035E-02
  -5   1  12       45.96       36.90        2.04 o   0.1233E-01
  -4   1  12        5.58        1.72        1.06 o   0.1731E+00
  -3   1  12       36.16       18.08        1.95 o   0.2090E-01
  -2   1  12       91.01       60.22        2.88 o   0.6179E-02
  -1   1  12       15.93       14.38        1.31 o   0.3437E-01
   0   1  12      139.87      144.22        3.47 o   0.2517E-02
   1   1  12       10.59       15.94        0.99 o   0.3760E-01
  -8   2  12       33.07       35.66        3.11 o   0.1380E-01
  -7   2  12      148.74      121.42        5.50 o   0.2682E-02
  -6   2  12      531.48      494.64        7.77 o   0.3662E-03
  -5   2  12       11.54        4.68        1.09 o   0.7717E-01
  -4   2  12        1.28        0.03        0.69 o   0.8360E+00
  -3   2  12        0.49        0.49        0.61 o   0.8074E+00
  -2   2  12      175.00      156.97        3.96 o   0.2172E-02
  -1   2  12       22.82        6.70        1.52 o   0.4343E-01
   0   2  12       18.85       20.70        1.27 o   0.2669E-01
   1   2  12       91.79       64.30        2.87 o   0.6031E-02
  -8   3  12        0.13        0.92        0.68 o   0.6247E+00
  -7   3  12        1.55        4.53        0.69 o   0.1576E+00
  -6   3  12       31.22       24.62        2.59 o   0.1820E-01
  -5   3  12       18.66       21.20        1.31 o   0.2539E-01
  -4   3  12      272.29      250.77        5.12 o   0.1100E-02
  -3   3  12        4.19        8.25        0.81 o   0.7957E-01
  -2   3  12       22.87       26.87        1.68 o   0.1964E-01
  -1   3  12        5.59        7.85        0.70 o   0.7773E-01
   0   3  12       24.96       11.65        1.41 o   0.3251E-01
   1   3  12       23.61       40.15        1.45 o   0.1461E-01
  -8   4  12        1.39        0.67        0.80 o   0.4959E+00
  -7   4  12       38.37       36.08        2.53 o   0.1270E-01
  -6   4  12       22.94       18.79        2.17 o   0.2415E-01
  -5   4  12      219.76      180.99        3.87 o   0.1687E-02
  -4   4  12       20.14        7.98        1.42 o   0.4298E-01
  -3   4  12       27.32       21.23        1.87 o   0.2211E-01
  -2   4  12       79.85       56.20        3.13 o   0.7082E-02
  -1   4  12        1.01        0.47        0.69 o   0.6470E+00
   0   4  12       10.57       14.47        0.90 o   0.4231E-01
   1   4  12        7.10       10.26        0.80 o   0.5965E-01
  -7   5  12       14.34       14.02        1.54 o   0.3581E-01
  -6   5  12       33.19       19.46        2.59 o   0.1946E-01
  -5   5  12      417.73      439.66        8.26 o   0.4726E-03
  -4   5  12       25.55       15.49        1.65 o   0.2765E-01
  -3   5  12        9.39        2.58        1.04 o   0.1041E+00
  -2   5  12        0.38        2.49        0.74 o   0.2847E+00
  -1   5  12       25.12       19.66        1.97 o   0.2326E-01
   0   5  12       29.18       36.67        1.80 o   0.1469E-01
   1   5  12       72.17       56.48        3.55 o   0.7176E-02
  -7   6  12       63.75       62.53        3.12 o   0.6960E-02
  -6   6  12       14.22       18.22        1.66 o   0.3046E-01
  -5   6  12        8.07       10.56        1.04 o   0.6051E-01
  -4   6  12      103.08       83.70        3.86 o   0.4486E-02
  -3   6  12       82.28       74.10        3.48 o   0.5504E-02
  -2   6  12       18.82        9.92        1.65 o   0.4038E-01
  -1   6  12      179.03      102.09        5.93 o   0.2807E-02
   0   6  12      165.59      145.82        5.17 o   0.2245E-02
   1   6  12        8.91        3.63        1.20 o   0.9425E-01
  -7   7  12       10.35        2.89        1.23 o   0.9592E-01
  -6   7  12       -0.31        1.04        0.37 o   0.7098E+00
  -5   7  12      449.29      499.58        6.94 o   0.4006E-03
  -4   7  12       12.17        8.88        1.08 o   0.5413E-01
  -3   7  12        2.86        0.55        0.69 o   0.3866E+00
  -2   7  12       82.77       71.58        3.39 o   0.5717E-02
  -1   7  12       87.04       85.49        4.09 o   0.4652E-02
   0   7  12       16.91       11.37        1.57 o   0.3925E-01
   1   7  12       23.30       13.56        1.90 o   0.2951E-01
  -7   8  12       59.27       60.25        4.13 o   0.6868E-02
  -6   8  12       71.02       56.82        3.87 o   0.6922E-02
  -5   8  12        0.82        2.05        0.59 o   0.3570E+00
  -4   8  12        2.08        4.36        0.66 o   0.1557E+00
  -3   8  12        2.58        0.63        0.68 o   0.4224E+00
  -2   8  12       37.73       58.75        2.04 o   0.9296E-02
  -1   8  12        3.80        8.12        0.63 o   0.8424E-01
   0   8  12        2.26        0.81        0.75 o   0.3858E+00
  -7   9  12        0.18        0.05        0.51 o   0.2801E+01
  -6   9  12        5.46        0.64        1.09 o   0.2006E+00
  -5   9  12      515.38      525.10       11.11 o   0.3424E-03
  -4   9  12       19.15       21.72        1.46 o   0.2512E-01
  -3   9  12       14.15       11.17        1.25 o   0.4310E-01
  -2   9  12       38.03       24.00        2.24 o   0.1699E-01
  -1   9  12        4.56        4.89        0.88 o   0.1092E+00
   0   9  12      478.19      377.23        8.34 o   0.5116E-03
  -7  10  12       27.76       27.21        2.67 o   0.1812E-01
  -6  10  12       87.25       72.54        4.11 o   0.5295E-02
  -5  10  12       30.83       32.45        2.69 o   0.1516E-01
  -4  10  12        4.12        0.87        0.75 o   0.2722E+00
  -3  10  12        6.76        6.53        0.89 o   0.8725E-01
  -2  10  12       36.27       39.77        2.16 o   0.1260E-01
  -1  10  12      308.30      322.45        7.36 o   0.7738E-03
   0  10  12       66.44       44.90        2.84 o   0.8841E-02
  -6  11  12       21.27       13.00        1.94 o   0.3228E-01
  -5  11  12      751.02      721.98       13.20 o   0.1930E-03
  -4  11  12       47.01       56.77        2.13 o   0.8976E-02
  -3  11  12       19.90       12.07        1.43 o   0.3652E-01
  -2  11  12       24.44       25.59        1.71 o   0.2061E-01
  -1  11  12      199.93      170.77        5.71 o   0.1769E-02
   0  11  12      391.58      374.47        8.76 o   0.5758E-03
  -6  12  12       77.03       83.58        3.59 o   0.5035E-02
  -5  12  12        5.47        8.54        1.24 o   0.6568E-01
  -4  12  12       15.57       11.81        1.20 o   0.3985E-01
  -3  12  12        0.29        0.15        0.36 o   0.2068E+01
  -2  12  12       19.82       20.06        1.91 o   0.2511E-01
  -1  12  12     1311.39     1264.85       15.16 o   0.7258E-04
  -6  13  12       32.01       17.81        2.20 o   0.2208E-01
  -5  13  12       47.82       64.51        2.94 o   0.7754E-02
  -4  13  12       42.16       25.44        1.87 o   0.1645E-01
  -3  13  12        5.48        7.39        0.69 o   0.8969E-01
  -2  13  12        7.07       10.39        1.12 o   0.5793E-01
  -1  13  12        2.01        1.77        0.53 o   0.2894E+00
  -5  14  12       33.27       34.63        2.31 o   0.1424E-01
  -4  14  12       26.14       14.17        1.69 o   0.2889E-01
  -3  14  12      152.95      140.46        3.47 o   0.2486E-02
  -2  14  12       45.33       33.62        2.57 o   0.1244E-01
  -4  15  12       22.66       29.04        2.82 o   0.1773E-01
  -3  15  12        6.44        5.50        0.86 o   0.9328E-01
  -2  15  12       20.88       32.86        1.66 o   0.1775E-01
  -5   0  13       32.08       45.33        3.12 o   0.1099E-01
  -3   0  13        1.09        6.62        2.03 o   0.8311E-01
  -1   0  13       59.67       54.85        4.15 o   0.7351E-02
  -5   1  13        6.10        3.32        1.48 o   0.1073E+00
  -4   1  13       89.13       60.94        3.23 o   0.6232E-02
  -3   1  13      118.75       92.26        4.90 o   0.3654E-02
  -2   1  13        4.00        2.49        0.72 o   0.1806E+00
  -1   1  13      111.59      122.25        4.08 o   0.3191E-02
  -6   2  13        1.28        0.19        0.75 o   0.6756E+00
  -5   2  13       24.91       20.30        2.85 o   0.2028E-01
  -4   2  13        6.57        4.92        1.11 o   0.9212E-01
  -3   2  13        0.41        0.03        0.56 o   0.1624E+01
  -2   2  13        7.45        0.24        0.91 o   0.1899E+00
  -1   2  13      241.06      197.35        6.02 o   0.1418E-02
  -6   3  13        7.56       10.74        1.40 o   0.5248E-01
  -5   3  13       41.56       52.00        3.70 o   0.9097E-02
  -4   3  13      116.63       93.04        3.64 o   0.3910E-02
  -3   3  13        2.91        0.96        0.59 o   0.3426E+00
  -2   3  13        7.86        4.20        1.03 o   0.9974E-01
  -1   3  13       73.64       41.80        3.31 o   0.8711E-02
  -6   4  13       24.61       21.09        2.48 o   0.2206E-01
  -5   4  13        1.21        0.01        1.05 o   0.5670E+00
  -4   4  13        1.87        1.79        0.91 o   0.2732E+00
  -3   4  13       29.16       13.90        2.05 o   0.2725E-01
  -2   4  13       94.91       80.94        3.09 o   0.4959E-02
  -1   4  13      159.96      144.50        6.73 o   0.2235E-02
  -6   5  13       18.63       26.78        2.15 o   0.2050E-01
  -5   5  13      233.84      263.65        8.57 o   0.1054E-02
  -4   5  13      530.51      531.26        9.46 o   0.3361E-03
  -3   5  13        5.78        8.78        0.71 o   0.6839E-01
  -2   5  13       68.82       74.08        2.58 o   0.6134E-02
  -1   5  13      157.73      106.99        6.45 o   0.2806E-02
  -6   6  13        0.47        4.54        0.34 o   0.2148E+00
  -5   6  13       14.20       10.26        2.09 o   0.4081E-01
  -4   6  13       15.54       18.31        1.28 o   0.2997E-01
  -3   6  13       38.72       30.88        1.90 o   0.1519E-01
  -2   6  13        3.25        0.52        0.66 o   0.3849E+00
  -6   7  13       31.67       37.32        2.74 o   0.1366E-01
  -5   7  13      273.57      256.30        8.97 o   0.1000E-02
  -4   7  13      551.91      592.57        9.42 o   0.2919E-03
  -3   7  13        6.77        7.04        0.81 o   0.8046E-01
  -2   7  13        1.20        0.05        0.46 o   0.1084E+01
  -5   8  13        0.95        1.15        0.55 o   0.4673E+00
  -4   8  13       51.96       45.00        2.06 o   0.1017E-01
  -3   8  13       16.77       30.73        1.47 o   0.2008E-01
  -2   8  13        4.41        7.01        0.72 o   0.9190E-01
  -5   9  13      161.25      131.13        6.45 o   0.2450E-02
  -4   9  13      472.70      498.86        7.58 o   0.3868E-03
  -3   9  13       47.05       55.93        2.37 o   0.8763E-02
  -2   9  13       17.40       12.95        2.21 o   0.3227E-01
  -4  10  13        8.07        9.41        1.49 o   0.5805E-01
