# Supplementary material for: Surface analysis of cannabigerol cocrystals: linking crystal structure to enhanced properties
Source: IUCrJ. 2025 Feb 27;12(Pt 2):141–54. doi: 10.1107/S2052252525001009 (PMC11878449; doi:10.1107/S2052252525001009)
Supplement: Supplementary file 3 [file m-12-00141-CBG_Isup3.hkl]

data_CBG_I 
#  xcalibur in  D:\CBG\CBG_IND\auto  At 10:
_audit_creation_date        "21-09-14"
_audit_creation_method      CRYSTALS 

_cell_length_a                    4.50730(10)
_cell_angle_alpha                 90
_cell_length_b                    11.49010(10)
_cell_angle_beta                  90
_cell_length_c                    36.7494(3)
_cell_angle_gamma                 90
loop_
 _symmetry_equiv_pos_as_xyz
 'x,y,z'
 '-x+1/2,-y,z+1/2'
 'x+1/2,-y+1/2,-z'
 '-x,y+1/2,-z+1/2'

# NOTE FO on scale of Fc,      0.11857
# Status flags: 
#    o - used in refinement 
#    < - excluded by I/sigmaI cutoff 
#    l - excluded at low resolution  
#    h - excluded at high resolution  
#    x - excluded for another reason  

loop_
_refln_index_h
_refln_index_k
_refln_index_l
_refln_F_squared_meas
_refln_F_squared_calc
_refln_F_squared_sigma
_refln_observed_status
_refln_refinement_weight
   2   0   0      499.61      470.67        9.67 o   0.9458E-03
   4   0   0       83.00       43.49        8.96 o   0.5186E-02
   1   1   0     3725.46     3936.92       21.46 o   0.7314E-04
   2   1   0     1721.40     1682.65       10.87 o   0.2290E-03
   3   1   0      636.36      688.91        8.58 o   0.6691E-03
   4   1   0       18.88        9.95        2.64 o   0.3265E-01
   5   1   0      175.97      103.34        7.36 o   0.3310E-02
   0   2   0     3364.61     3416.45       20.28 o   0.8704E-04
   1   2   0        1.79        0.52        0.41 o   0.5730E+00
   2   2   0       74.19       65.74        2.41 o   0.7422E-02
   3   2   0      157.07      150.12        4.81 o   0.3186E-02
   4   2   0      156.42      157.91        7.55 o   0.2789E-02
   5   2   0      414.45      239.39       12.65 o   0.1310E-02
   1   3   0     3050.50     3209.99       17.86 o   0.9906E-04
   2   3   0      683.73      711.87        7.82 o   0.6462E-03
   3   3   0      359.27      362.03        5.86 o   0.1322E-02
   4   3   0       68.33        5.16        4.01 o   0.1554E-01
   5   3   0      501.32      382.19       11.55 o   0.1005E-02
   0   4   0       29.29       29.04        1.50 o   0.1785E-01
   1   4   0      236.74      277.99        3.67 o   0.1886E-02
   2   4   0      601.91      482.86        8.80 o   0.8709E-03
   3   4   0       19.96       17.85        1.48 o   0.2750E-01
   4   4   0       57.33       46.43        3.72 o   0.8994E-02
   5   4   0       61.96       35.69        4.09 o   0.1024E-01
   1   5   0      523.48      491.19        5.12 o   0.9525E-03
   2   5   0       27.57       32.02        1.73 o   0.1678E-01
   3   5   0      144.28      144.54        3.64 o   0.3428E-02
   4   5   0       20.39       20.47        1.93 o   0.2299E-01
   5   5   0       25.82        0.02        2.33 o   0.4632E-01
   0   6   0       39.31       27.47        2.68 o   0.1522E-01
   1   6   0       16.13        4.23        0.96 o   0.6167E-01
   2   6   0       74.91       61.99        2.86 o   0.7468E-02
   3   6   0      171.06      170.43        3.96 o   0.2937E-02
   4   6   0      267.62      216.56        5.76 o   0.2044E-02
   5   6   0       32.04        2.46        3.78 o   0.2663E-01
   1   7   0       15.42       10.82        1.51 o   0.4008E-01
   2   7   0      784.51      749.65        8.36 o   0.5843E-03
   3   7   0       19.51        9.52        2.09 o   0.3364E-01
   4   7   0      111.87      132.10        3.79 o   0.3896E-02
   0   8   0      401.46      419.33       10.55 o   0.1054E-02
   1   8   0       14.32        9.58        1.45 o   0.4387E-01
   2   8   0       61.83       42.07        2.96 o   0.9890E-02
   3   8   0       76.82       79.87        3.55 o   0.6112E-02
   4   8   0      129.60      131.04        5.03 o   0.3549E-02
   1   9   0      206.35      214.77        5.09 o   0.2272E-02
   2   9   0      346.02      359.82        7.78 o   0.1288E-02
   3   9   0       17.98       29.76        2.08 o   0.1878E-01
   4   9   0      208.44      169.75        7.03 o   0.2486E-02
   0  10   0     3062.20     3034.73       38.71 o   0.9211E-04
   1  10   0       19.97       15.06        1.95 o   0.2840E-01
   2  10   0       10.51       11.38        1.63 o   0.4275E-01
   3  10   0      181.26      194.79        5.39 o   0.2508E-02
   1  11   0        4.29        0.04        1.27 o   0.2319E+00
   2  11   0        8.27       11.14        1.14 o   0.4871E-01
   3  11   0       93.29       93.64        6.59 o   0.4464E-02
   0  12   0       38.12       42.54        3.42 o   0.1143E-01
   1  12   0       26.49       18.61        2.28 o   0.2205E-01
   2  12   0        0.06        0.48        0.67 o   0.9161E+00
   3  12   0        4.80        2.09        1.32 o   0.1361E+00
   1  13   0       43.36       31.27        2.50 o   0.1355E-01
   2  13   0       -0.71        0.01        0.62 o   0.1183E+01
   0  14   0      143.04      127.55        5.73 o   0.3429E-02
   1  14   0       19.80       22.77        2.47 o   0.2147E-01
   1   0   1        4.05        3.62        0.42 o   0.1435E+00
   2   0   1        5.70        7.33        0.69 o   0.7639E-01
   3   0   1        7.78       11.16        0.89 o   0.5145E-01
   4   0   1      225.54      270.90        9.24 o   0.1702E-02
   5   0   1       48.99       58.57        2.58 o   0.9030E-02
  -5   1   1      258.80      224.95        6.59 o   0.1964E-02
  -4   1   1       79.27       81.70        5.25 o   0.5490E-02
  -3   1   1      120.58      136.71        3.77 o   0.3750E-02
  -2   1   1       10.34       11.64        0.86 o   0.4606E-01
  -1   1   1     5118.26     5184.79       27.41 o   0.4683E-04
   0   1   1      693.96      715.72        6.10 o   0.6447E-03
   1   1   1     5098.88     5184.16       27.31 o   0.4693E-04
   2   1   1        9.53       11.65        0.90 o   0.4702E-01
   3   1   1      117.87      136.54        3.69 o   0.3787E-02
   4   1   1      101.13       81.56        5.54 o   0.5020E-02
   5   1   1      256.18      224.45        6.58 o   0.1974E-02
  -5   2   1      444.85      426.84        9.50 o   0.1019E-02
  -4   2   1      166.41      105.50        8.45 o   0.3185E-02
  -3   2   1      155.04      164.12        4.55 o   0.3027E-02
  -2   2   1      635.62      613.01        6.81 o   0.7462E-03
  -1   2   1      332.29      330.10        4.69 o   0.1487E-02
   0   2   1     5932.62     5933.59       22.01 o   0.3727E-04
   1   2   1      330.91      328.49        4.67 o   0.1494E-02
   2   2   1      625.33      613.31        6.54 o   0.7525E-03
   3   2   1      154.69      164.25        5.05 o   0.2984E-02
   4   2   1      155.11      105.54        8.64 o   0.3228E-02
   5   2   1      450.43      426.29       10.88 o   0.9877E-03
  -5   3   1      394.02      255.21       10.32 o   0.1406E-02
  -4   3   1      346.33      375.93        9.97 o   0.1186E-02
  -3   3   1       22.81       20.53        1.80 o   0.2294E-01
  -2   3   1     1262.33     1162.04       11.83 o   0.3447E-03
  -1   3   1     1627.99     1690.59       12.41 o   0.2307E-03
   0   3   1      324.90      312.24        2.80 o   0.1585E-02
   1   3   1     1632.16     1689.43       11.92 o   0.2313E-03
   2   3   1     1239.34     1162.21       11.87 o   0.3472E-03
   3   3   1       22.15       20.46        1.60 o   0.2358E-01
   4   3   1      355.71      375.77        8.60 o   0.1214E-02
   5   3   1      325.98      255.72        8.99 o   0.1565E-02
  -5   4   1       73.85       68.62        3.36 o   0.6857E-02
  -4   4   1      102.19       97.18        4.68 o   0.4802E-02
  -3   4   1      108.16       99.27        3.32 o   0.4877E-02
  -2   4   1     1281.23     1125.72       11.65 o   0.3518E-03
  -1   4   1      157.29      124.54        2.97 o   0.3759E-02
   0   4   1      439.03      438.99        4.32 o   0.1105E-02
   1   4   1      159.70      123.33        3.00 o   0.3756E-02
   2   4   1     1264.56     1126.46       13.77 o   0.3469E-03
   3   4   1      110.59       99.31        3.42 o   0.4823E-02
   4   4   1      102.96       96.97        4.71 o   0.4791E-02
   5   4   1       71.15       68.66        3.32 o   0.6950E-02
  -5   5   1       67.27       59.68        2.99 o   0.7909E-02
  -4   5   1        3.94        0.19        1.16 o   0.2415E+00
  -3   5   1      236.53      240.67        4.62 o   0.2055E-02
  -2   5   1       95.67       89.96        3.08 o   0.5464E-02
  -1   5   1      974.54      950.83        7.76 o   0.4569E-03
   0   5   1     2461.02     2397.29       12.77 o   0.1442E-03
   1   5   1      973.32      951.90        7.31 o   0.4582E-03
   2   5   1       96.90       90.28        3.59 o   0.5332E-02
   3   5   1      237.11      240.43        4.65 o   0.2053E-02
   4   5   1        4.38        0.16        1.17 o   0.2280E+00
   5   5   1       65.38       59.52        3.22 o   0.7906E-02
  -5   6   1       63.93       54.52        4.99 o   0.7436E-02
  -4   6   1      157.23      125.39        4.90 o   0.3504E-02
  -3   6   1       78.76       83.32        2.92 o   0.6097E-02
  -2   6   1       36.68       39.03        2.09 o   0.1319E-01
  -1   6   1      113.52      117.43        2.64 o   0.4410E-02
   0   6   1      265.09      296.57        4.56 o   0.1717E-02
   1   6   1      112.50      117.92        2.84 o   0.4390E-02
   2   6   1       41.18       40.62        2.07 o   0.1242E-01
   3   6   1       82.05       83.60        2.79 o   0.6033E-02
   4   6   1      158.11      125.46        4.62 o   0.3529E-02
   5   6   1       65.65       54.79        5.18 o   0.7253E-02
  -4   7   1       36.57        6.71        2.39 o   0.2739E-01
  -3   7   1      301.95      298.81        6.04 o   0.1586E-02
  -2   7   1      179.73      167.18        3.97 o   0.2876E-02
  -1   7   1       47.55       40.66        2.83 o   0.1132E-01
   0   7   1      260.27      241.12        5.05 o   0.1973E-02
   1   7   1       48.50       40.26        2.42 o   0.1159E-01
   2   7   1      181.47      167.53        4.03 o   0.2859E-02
   3   7   1      305.35      298.60        6.02 o   0.1581E-02
   4   7   1       34.76        6.21        2.33 o   0.2901E-01
  -4   8   1      115.80       60.47        4.65 o   0.5847E-02
  -3   8   1       81.77       89.29        3.71 o   0.5598E-02
  -2   8   1      298.65      307.13        5.96 o   0.1564E-02
  -1   8   1      623.88      644.52        8.69 o   0.7036E-03
   0   8   1       60.43       65.15        2.52 o   0.7956E-02
   1   8   1      627.99      640.02        9.56 o   0.6976E-03
   2   8   1      298.12      310.22        6.39 o   0.1542E-02
   3   8   1       84.82       88.85        3.68 o   0.5560E-02
   4   8   1      115.81       60.16        4.28 o   0.5977E-02
  -4   9   1      135.59      117.65        5.14 o   0.3724E-02
  -3   9   1       48.43       51.22        2.90 o   0.9669E-02
  -2   9   1      203.08      216.32        5.59 o   0.2246E-02
  -1   9   1      425.26      437.67        7.14 o   0.1073E-02
   0   9   1      788.02      773.43        9.48 o   0.5650E-03
   1   9   1      431.08      442.23        7.37 o   0.1057E-02
   2   9   1      203.16      216.43        5.57 o   0.2247E-02
   3   9   1       51.31       50.51        3.82 o   0.9043E-02
   4   9   1      214.46      117.69        7.17 o   0.2893E-02
  -3  10   1       88.96       48.96        4.39 o   0.7231E-02
  -2  10   1      103.53      104.29        4.21 o   0.4623E-02
  -1  10   1      326.61      322.54        6.54 o   0.1459E-02
   0  10   1      313.50      291.57        8.46 o   0.1502E-02
   1  10   1      328.67      320.86        6.59 o   0.1459E-02
   2  10   1      108.98      104.35        4.30 o   0.4530E-02
   3  10   1       74.94       48.87        3.55 o   0.8164E-02
  -3  11   1      141.75      119.79        5.74 o   0.3570E-02
  -2  11   1        1.61        2.41        1.03 o   0.1927E+00
  -1  11   1      258.82      263.35        5.46 o   0.1831E-02
   0  11   1     1033.46      977.83       13.31 o   0.4133E-03
   1  11   1      249.94      263.26        6.01 o   0.1831E-02
   2  11   1        3.68        2.44        1.28 o   0.1407E+00
   3  11   1      137.06      120.17        5.64 o   0.3616E-02
  -3  12   1       25.79       21.90        2.25 o   0.2008E-01
  -2  12   1       11.33        9.68        1.37 o   0.4676E-01
  -1  12   1       92.43      101.28        4.35 o   0.4819E-02
   0  12   1       16.11       13.04        1.64 o   0.3434E-01
   1  12   1       89.23      101.17        3.68 o   0.5000E-02
   2  12   1       11.46       10.10        1.27 o   0.4608E-01
   3  12   1       26.74       22.67        2.24 o   0.1950E-01
  -2  13   1        2.20        3.07        0.73 o   0.1766E+00
  -1  13   1       24.71       26.11        1.92 o   0.1893E-01
   0  13   1        1.29        0.07        0.63 o   0.7762E+00
   1  13   1       24.20       26.12        1.92 o   0.1904E-01
   2  13   1        2.83        3.10        0.84 o   0.1600E+00
  -1  14   1        3.24        2.25        1.10 o   0.1655E+00
   0  14   1       43.86       45.90        2.29 o   0.1086E-01
   1  14   1        5.61        2.43        2.11 o   0.9085E-01
   1   0   2     2821.97     3023.88       14.95 o   0.1084E-03
   2   0   2       38.88       25.23        1.63 o   0.1720E-01
   3   0   2       38.19       45.84        1.97 o   0.1197E-01
   4   0   2       32.37        1.33        3.43 o   0.2957E-01
   5   0   2       98.94        0.14        3.95 x   0.0000E+00
  -5   1   2      236.26      134.04        7.22 o   0.2642E-02
  -4   1   2      268.14      301.65        8.75 o   0.1542E-02
  -3   1   2       46.31       54.32        2.43 o   0.9854E-02
  -2   1   2      696.19      713.46        6.97 o   0.6438E-03
  -1   1   2     9175.97     9111.28       43.88 o   0.1813E-04
   0   1   2      208.44      224.99        2.50 o   0.2324E-02
   1   1   2     9172.41     9119.43       49.98 o   0.1792E-04
   2   1   2      675.09      704.61        7.44 o   0.6539E-03
   3   1   2       49.21       53.74        2.36 o   0.9779E-02
   4   1   2      274.14      300.74        8.14 o   0.1560E-02
   5   1   2      240.88      133.91        6.43 o   0.2698E-02
  -5   2   2      268.75       67.70        8.85 x   0.0000E+00
  -4   2   2      430.22      427.97       12.54 o   0.9758E-03
  -3   2   2      607.30      606.33        8.59 o   0.7455E-03
  -2   2   2      309.46      335.60        4.98 o   0.1490E-02
  -1   2   2     9034.82     9219.30       49.18 o   0.1813E-04
   0   2   2     8994.94     8751.48       38.48 o   0.1871E-04
   1   2   2     9154.17     9204.93       49.80 o   0.1802E-04
   2   2   2      310.09      335.05        4.66 o   0.1498E-02
   3   2   2      589.15      606.78        9.92 o   0.7393E-03
   4   2   2      432.35      431.74       10.33 o   0.1019E-02
   5   2   2      206.35       58.48        6.42 o   0.3889E-02
  -5   3   2      182.61       98.32        5.97 o   0.3576E-02
  -4   3   2       83.34       56.59        8.00 o   0.5261E-02
  -3   3   2      313.84      312.98        5.51 o   0.1534E-02
  -2   3   2      634.29      630.53        8.18 o   0.7155E-03
  -1   3   2      775.66      801.25        8.02 o   0.5649E-03
   0   3   2      877.97      890.29        5.69 o   0.5058E-03
   1   3   2      761.32      792.28        7.71 o   0.5750E-03
   2   3   2      614.45      627.99        8.15 o   0.7259E-03
   3   3   2      314.53      314.28        5.67 o   0.1525E-02
   4   3   2       89.85       56.89        4.65 o   0.6565E-02
   5   3   2      161.10       98.54        5.58 o   0.3827E-02
  -5   4   2       67.86       27.49        3.30 o   0.1117E-01
  -4   4   2       68.38       57.04        3.91 o   0.7680E-02
  -3   4   2      251.60      257.74        5.23 o   0.1888E-02
  -2   4   2       24.75       27.79        1.57 o   0.1929E-01
  -1   4   2      316.08      307.01        4.04 o   0.1591E-02
   0   4   2       45.41       29.11        1.28 o   0.1516E-01
   1   4   2      316.80      308.68        4.29 o   0.1579E-02
   2   4   2       26.76       27.52        2.03 o   0.1837E-01
   3   4   2      243.17      253.97        5.21 o   0.1928E-02
   4   4   2       65.49       56.80        3.58 o   0.7962E-02
   5   4   2       86.84       28.28        4.80 o   0.8718E-02
  -5   5   2       93.55       67.79        3.51 o   0.6233E-02
  -4   5   2       32.13       33.16        2.42 o   0.1453E-01
  -3   5   2      145.93      144.29        3.63 o   0.3426E-02
  -2   5   2      598.79      576.76        8.52 o   0.7793E-03
  -1   5   2      431.37      393.48        5.31 o   0.1184E-02
   0   5   2       75.35       85.11        1.92 o   0.6380E-02
   1   5   2      426.51      389.87        4.72 o   0.1205E-02
   2   5   2      596.56      576.77        8.96 o   0.7757E-03
   3   5   2      143.69      144.99        3.62 o   0.3434E-02
   4   5   2       35.52       33.26        2.66 o   0.1383E-01
   5   5   2       88.87       66.46        3.48 o   0.6431E-02
  -5   6   2       73.92       47.94        4.27 o   0.7940E-02
  -4   6   2      191.06      168.40        5.06 o   0.2716E-02
  -3   6   2      180.61      190.66        4.21 o   0.2630E-02
  -2   6   2       71.88       56.69        3.06 o   0.8023E-02
  -1   6   2     2321.17     2182.48       14.34 o   0.1594E-03
   0   6   2       41.25       49.00        1.90 o   0.1115E-01
   1   6   2     2268.59     2177.91       13.96 o   0.1616E-03
   2   6   2       68.40       56.38        2.76 o   0.8314E-02
   3   6   2      180.69      191.33        4.05 o   0.2632E-02
   4   6   2      183.19      169.72        5.05 o   0.2743E-02
   5   6   2       51.89       47.19        3.20 o   0.9713E-02
  -4   7   2       60.32       52.16        2.82 o   0.8980E-02
  -3   7   2      154.62      154.12        4.68 o   0.3123E-02
  -2   7   2      114.93      100.89        3.08 o   0.4774E-02
  -1   7   2      444.54      441.82        8.60 o   0.1029E-02
   0   7   2     1280.26     1262.50       11.69 o   0.3218E-03
   1   7   2      461.63      444.77        7.70 o   0.1027E-02
   2   7   2      114.68      100.76        3.07 o   0.4783E-02
   3   7   2      155.64      155.71        4.31 o   0.3129E-02
   4   7   2       65.27       52.65        2.97 o   0.8621E-02
  -4   8   2      160.85      160.43        5.50 o   0.2901E-02
  -3   8   2      287.34      345.67        6.52 o   0.1431E-02
  -2   8   2      122.24      110.23        4.16 o   0.4262E-02
  -1   8   2      714.75      757.08        9.23 o   0.5931E-03
   0   8   2       32.13       32.28        1.82 o   0.1550E-01
   1   8   2      730.03      759.23        8.79 o   0.5903E-03
   2   8   2      118.71      109.52        4.08 o   0.4333E-02
   3   8   2      294.19      343.83        6.91 o   0.1416E-02
   4   8   2      138.06      160.06        5.85 o   0.3002E-02
  -4   9   2      151.62      109.42        5.95 o   0.3662E-02
  -3   9   2      187.05      187.32        5.36 o   0.2555E-02
  -2   9   2       48.48       55.62        2.74 o   0.9217E-02
  -1   9   2      256.22      265.11        6.01 o   0.1816E-02
   0   9   2      159.35      144.73        4.54 o   0.3264E-02
   1   9   2      259.64      264.76        5.43 o   0.1832E-02
   2   9   2       47.95       56.71        2.98 o   0.9016E-02
   3   9   2      178.61      186.60        6.32 o   0.2525E-02
   4   9   2      140.52      109.24        5.10 o   0.3904E-02
  -3  10   2       35.21       39.02        2.93 o   0.1253E-01
  -2  10   2       73.07       62.60        3.47 o   0.7235E-02
  -1  10   2      202.65      205.04        5.14 o   0.2357E-02
   0  10   2     1009.32     1045.75       12.64 o   0.3986E-03
   1  10   2      202.55      205.29        5.19 o   0.2353E-02
   2  10   2       75.47       62.89        3.44 o   0.7151E-02
   3  10   2       36.21       38.92        2.53 o   0.1280E-01
  -3  11   2       41.59       36.29        3.07 o   0.1223E-01
  -2  11   2      111.13      106.59        4.80 o   0.4329E-02
  -1  11   2      187.65      189.34        4.91 o   0.2560E-02
   0  11   2        9.34        1.82        1.87 o   0.8634E-01
   1  11   2      195.24      188.95        5.61 o   0.2484E-02
   2  11   2      111.53      108.16        4.12 o   0.4401E-02
   3  11   2       38.70       36.15        2.65 o   0.1293E-01
  -3  12   2       27.32       22.56        2.83 o   0.1868E-01
  -2  12   2       11.97       12.11        2.24 o   0.3664E-01
  -1  12   2       51.46       50.41        3.28 o   0.9413E-02
   0  12   2      108.41      119.38        4.23 o   0.4182E-02
   1  12   2       56.13       49.94        3.12 o   0.9297E-02
   2  12   2       11.16       12.04        1.70 o   0.4070E-01
   3  12   2       55.48       23.02        4.10 o   0.1239E-01
  -2  13   2        8.86       10.42        1.33 o   0.4854E-01
  -1  13   2       21.31       18.67        1.98 o   0.2446E-01
   0  13   2        3.05        1.14        0.82 o   0.2455E+00
   1  13   2       20.76       18.96        1.76 o   0.2494E-01
   2  13   2        8.05       10.15        1.26 o   0.5106E-01
  -1  14   2       46.59       42.81        3.83 o   0.1021E-01
   0  14   2        7.51        3.92        1.15 o   0.8843E-01
   1  14   2       47.26       42.53        3.73 o   0.1027E-01
   1   0   3     2077.69     2181.76       12.16 o   0.1681E-03
   2   0   3        1.24        0.00        0.41 o   0.1054E+01
   3   0   3      167.42      182.28        4.36 o   0.2782E-02
   4   0   3      158.14      160.31        6.18 o   0.2895E-02
   5   0   3      338.62      362.32        7.50 o   0.1292E-02
  -5   1   3      212.46      187.96        5.96 o   0.2373E-02
  -4   1   3      106.59       84.26        5.83 o   0.4727E-02
  -3   1   3       28.49       34.01        1.92 o   0.1586E-01
  -2   1   3      976.67      934.31        8.05 o   0.4612E-03
  -1   1   3     2362.82     2479.23       17.12 o   0.1397E-03
   0   1   3       36.37       36.96        0.86 o   0.1454E-01
   1   1   3     2340.08     2482.43       14.66 o   0.1417E-03
   2   1   3      955.59      936.75        8.34 o   0.4632E-03
   3   1   3       28.46       33.93        1.89 o   0.1592E-01
   4   1   3      102.73       84.12        5.18 o   0.4956E-02
   5   1   3      213.45      187.15        6.66 o   0.2326E-02
  -5   2   3      238.45      238.63        8.25 o   0.1848E-02
  -4   2   3      148.16       38.79        7.93 o   0.4906E-02
  -3   2   3       48.47       43.07        2.59 o   0.1087E-01
  -2   2   3       39.92       37.54        1.79 o   0.1346E-01
  -1   2   3     1579.60     1651.66       11.05 o   0.2398E-03
   0   2   3      215.38      223.76        2.97 o   0.2303E-02
   1   2   3     1599.98     1648.40       12.79 o   0.2367E-03
   2   2   3       42.67       37.65        1.87 o   0.1308E-01
   3   2   3       44.69       42.52        2.77 o   0.1112E-01
   4   2   3       81.84       39.08        4.71 o   0.8264E-02
   5   2   3      233.63      238.11        7.62 o   0.1897E-02
  -5   3   3      110.69       79.89        5.45 o   0.4884E-02
  -4   3   3      306.33      297.75        9.30 o   0.1450E-02
  -3   3   3        5.58        4.68        0.99 o   0.1013E+00
  -2   3   3        1.18        0.63        0.57 o   0.5116E+00
  -1   3   3       83.73       75.59        1.85 o   0.6713E-02
   0   3   3       12.21       12.89        0.66 o   0.4170E-01
   1   3   3       85.42       76.26        2.49 o   0.6508E-02
   2   3   3        1.73        0.62        0.50 o   0.4540E+00
   3   3   3        6.57        4.88        0.93 o   0.9416E-01
   4   3   3      304.46      298.54        7.55 o   0.1515E-02
   5   3   3      111.79       80.11        5.38 o   0.4879E-02
  -5   4   3      179.02      169.19        5.11 o   0.2752E-02
  -4   4   3       14.82       11.48        2.11 o   0.3480E-01
  -3   4   3      350.37      361.55        6.17 o   0.1335E-02
  -2   4   3      378.88      328.85        6.21 o   0.1382E-02
  -1   4   3      802.30      811.68        5.83 o   0.5608E-03
   0   4   3       22.78       18.03        0.93 o   0.2709E-01
   1   4   3      811.56      812.37        6.74 o   0.5545E-03
   2   4   3      363.61      326.20        7.16 o   0.1386E-02
   3   4   3      356.14      362.51        6.31 o   0.1322E-02
   4   4   3       15.82       11.29        2.02 o   0.3477E-01
   5   4   3      178.59      169.65        5.21 o   0.2741E-02
  -5   5   3       70.51       39.95        3.63 o   0.9173E-02
  -4   5   3       72.96       56.37        3.58 o   0.7635E-02
  -3   5   3       14.31        8.94        1.30 o   0.4533E-01
  -2   5   3      906.18      851.47       10.57 o   0.4960E-03
  -1   5   3     1572.34     1441.08       10.79 o   0.2689E-03
   0   5   3       49.66       50.53        1.61 o   0.1043E-01
   1   5   3     1553.62     1441.82        9.23 o   0.2725E-03
   2   5   3      903.22      853.03       11.22 o   0.4925E-03
   3   5   3       15.60        8.76        1.29 o   0.4416E-01
   4   5   3       69.94       57.44        3.54 o   0.7686E-02
   5   5   3       41.55       40.02        3.24 o   0.1136E-01
  -5   6   3       41.43       20.71        3.29 o   0.1600E-01
  -4   6   3      178.63      156.78        4.63 o   0.2925E-02
  -3   6   3      122.69      130.59        3.49 o   0.3875E-02
  -2   6   3      199.83      217.27        5.08 o   0.2289E-02
  -1   6   3       19.86        8.87        1.65 o   0.3801E-01
   0   6   3      142.48      121.27        3.30 o   0.3953E-02
   1   6   3       15.94        8.89        1.23 o   0.4408E-01
   2   6   3      201.87      213.82        5.06 o   0.2307E-02
   3   6   3      128.54      131.21        3.52 o   0.3803E-02
   4   6   3      166.85      156.54        5.22 o   0.2946E-02
   5   6   3       25.26       20.82        2.30 o   0.2132E-01
  -4   7   3       95.99       46.48        4.15 o   0.7314E-02
  -3   7   3       42.50       35.85        2.18 o   0.1310E-01
  -2   7   3      107.32      106.53        3.07 o   0.4749E-02
  -1   7   3     1080.90     1053.46       12.28 o   0.3904E-03
   0   7   3      517.84      523.53        7.21 o   0.8887E-03
   1   7   3     1081.36     1050.20       11.15 o   0.3954E-03
   2   7   3       99.71      107.45        3.00 o   0.4846E-02
   3   7   3       47.21       35.79        2.63 o   0.1228E-01
   4   7   3       70.85       45.16        2.97 o   0.9043E-02
  -4   8   3      233.27       64.06        7.35 o   0.3487E-02
  -3   8   3      177.42      194.21        5.27 o   0.2542E-02
  -2   8   3      362.08      369.21        6.71 o   0.1281E-02
  -1   8   3       18.09       11.35        1.58 o   0.3592E-01
   0   8   3        6.33        7.23        0.97 o   0.6920E-01
   1   8   3       16.02       10.73        1.40 o   0.3963E-01
   2   8   3      358.12      370.02        7.01 o   0.1277E-02
   3   8   3      186.35      192.29        5.84 o   0.2480E-02
   4   8   3      158.56       64.81        5.58 o   0.4627E-02
  -4   9   3       83.06       60.45        3.96 o   0.6827E-02
  -3   9   3        3.63        3.43        1.10 o   0.1299E+00
  -2   9   3      260.73      264.01        6.02 o   0.1811E-02
  -1   9   3      326.54      319.12        6.55 o   0.1464E-02
   0   9   3     1492.67     1457.03       13.45 o   0.2664E-03
   1   9   3      319.02      320.32        6.04 o   0.1486E-02
   2   9   3      270.29      262.64        7.35 o   0.1739E-02
   3   9   3        5.50        3.36        1.73 o   0.9480E-01
   4   9   3       69.72       60.98        2.88 o   0.7619E-02
  -3  10   3       16.54       10.44        2.09 o   0.3597E-01
  -2  10   3      127.25      123.46        4.22 o   0.3894E-02
  -1  10   3      169.02      172.11        4.48 o   0.2869E-02
   0  10   3      171.86      162.10        5.47 o   0.2873E-02
   1  10   3      175.56      175.07        4.62 o   0.2793E-02
   2  10   3      120.85      123.46        4.28 o   0.3951E-02
   3  10   3       13.88       10.34        1.50 o   0.4189E-01
  -3  11   3      108.92       87.19        4.40 o   0.4978E-02
  -2  11   3       21.52       22.15        2.46 o   0.2119E-01
  -1  11   3      141.20      131.73        4.25 o   0.3607E-02
   0  11   3      170.77      158.05        5.28 o   0.2948E-02
   1  11   3      142.59      131.43        4.78 o   0.3539E-02
   2  11   3       22.11       22.27        2.34 o   0.2121E-01
   3  11   3       99.33       88.83        3.83 o   0.5207E-02
  -3  12   3      214.43      198.77        6.33 o   0.2258E-02
  -2  12   3      204.13      201.97        6.02 o   0.2304E-02
  -1  12   3       47.00       39.42        3.17 o   0.1115E-01
   0  12   3      285.52      288.62        6.87 o   0.1619E-02
   1  12   3       43.75       37.80        2.64 o   0.1212E-01
   2  12   3      207.91      204.60        5.45 o   0.2306E-02
   3  12   3      213.27      199.77        7.51 o   0.2175E-02
  -2  13   3       40.46       36.18        2.61 o   0.1270E-01
  -1  13   3       39.14       33.65        2.87 o   0.1315E-01
   0  13   3       89.11       80.80        3.52 o   0.5778E-02
   1  13   3       39.08       33.99        2.36 o   0.1355E-01
   2  13   3       40.32       36.33        2.61 o   0.1269E-01
  -1  14   3       13.08       13.17        1.55 o   0.3661E-01
   0  14   3       31.02       28.09        2.06 o   0.1673E-01
   1  14   3       16.32       13.39        3.13 o   0.2701E-01
   0   0   4      924.44      943.85        6.59 o   0.4683E-03
   1   0   4     8951.71     8885.81       36.71 o   0.1911E-04
   2   0   4      203.37      166.35        3.58 o   0.2838E-02
   3   0   4       -0.94        1.04        0.78 o   0.3790E+00
   4   0   4      244.61      227.06        7.16 o   0.1960E-02
   5   0   4       59.47        3.74        3.12 o   0.1882E-01
  -5   1   4      125.31       81.51        5.25 o   0.4711E-02
  -4   1   4      115.74      124.72        5.71 o   0.3761E-02
  -3   1   4       27.14       36.35        2.35 o   0.1444E-01
  -2   1   4     2005.60     1964.06       12.11 o   0.1878E-03
  -1   1   4     3293.85     3339.96       22.59 o   0.9025E-04
   0   1   4      752.67      759.59        5.10 o   0.6046E-03
   1   1   4     3295.93     3331.36       15.08 o   0.9281E-04
   2   1   4     1982.38     1956.56       13.30 o   0.1882E-03
   3   1   4       26.51       35.95        1.95 o   0.1501E-01
   4   1   4      120.20      123.93        4.70 o   0.3888E-02
   5   1   4      116.04       82.52        4.40 o   0.5015E-02
  -5   2   4      128.41       22.29        6.14 o   0.6694E-02
  -4   2   4      378.28      401.61       10.35 o   0.1101E-02
  -3   2   4      167.08      178.85        4.72 o   0.2790E-02
  -2   2   4      378.13      375.62        5.28 o   0.1293E-02
  -1   2   4      825.41      863.30        7.00 o   0.5274E-03
   0   2   4     3704.95     3847.81       20.54 o   0.7457E-04
   1   2   4      839.02      866.51        8.26 o   0.5176E-03
   2   2   4      383.97      376.53        5.68 o   0.1277E-02
   3   2   4      173.92      180.23        4.50 o   0.2757E-02
   4   2   4      368.23      402.82       10.39 o   0.1107E-02
   5   2   4      100.38       22.88        4.60 o   0.8643E-02
  -5   3   4       58.88       30.23        4.00 o   0.1095E-01
  -4   3   4       61.76       37.29        4.69 o   0.9331E-02
  -3   3   4      103.49      103.45        3.33 o   0.4853E-02
  -2   3   4      102.52       98.48        3.06 o   0.5077E-02
  -1   3   4      151.17      147.38        2.66 o   0.3443E-02
   0   3   4     1052.89     1066.56        6.14 o   0.4103E-03
   1   3   4      151.65      149.84        3.39 o   0.3352E-02
   2   3   4      104.53       97.81        3.09 o   0.5061E-02
   3   3   4      102.19      102.29        3.11 o   0.4941E-02
   4   3   4       46.49       37.49        3.14 o   0.1168E-01
   5   3   4       55.26       29.48        3.29 o   0.1207E-01
  -5   4   4      100.90       79.37        3.88 o   0.5568E-02
  -4   4   4      107.70      111.98        4.53 o   0.4291E-02
  -3   4   4       67.80       70.52        2.67 o   0.7250E-02
  -2   4   4      271.11      264.98        5.50 o   0.1810E-02
  -1   4   4      580.43      544.86        4.89 o   0.8578E-03
   0   4   4     1405.63     1371.17        8.33 o   0.2963E-03
   1   4   4      576.91      551.94        6.43 o   0.8396E-03
   2   4   4      265.26      263.41        6.11 o   0.1807E-02
   3   4   4       67.46       69.70        2.81 o   0.7274E-02
   4   4   4      112.45      112.27        4.65 o   0.4209E-02
   5   4   4       87.84       78.14        3.95 o   0.5878E-02
  -5   5   4       59.91       39.35        4.10 o   0.9400E-02
  -4   5   4       11.08        6.01        1.94 o   0.5479E-01
  -3   5   4       64.05       65.01        2.40 o   0.7704E-02
  -2   5   4       46.96       47.35        2.42 o   0.1053E-01
  -1   5   4     3383.05     3221.25       15.83 o   0.9531E-04
   0   5   4      228.07      223.63        3.31 o   0.2234E-02
   1   5   4     3362.87     3224.11       16.07 o   0.9543E-04
   2   5   4       45.70       47.13        2.38 o   0.1067E-01
   3   5   4       59.32       64.01        2.41 o   0.7963E-02
   4   5   4       15.58        6.22        1.89 o   0.4731E-01
   5   5   4       42.47       39.82        2.63 o   0.1163E-01
  -5   6   4       47.94       41.15        3.27 o   0.1078E-01
  -4   6   4      225.74      220.09        5.48 o   0.2134E-02
  -3   6   4      172.80      166.86        4.02 o   0.2948E-02
  -2   6   4      894.13      927.23       10.30 o   0.4684E-03
  -1   6   4      759.94      709.97        8.35 o   0.6189E-03
   0   6   4      233.90      207.87        3.87 o   0.2299E-02
   1   6   4      759.61      710.00        7.00 o   0.6271E-03
   2   6   4      920.49      927.39       11.66 o   0.4571E-03
   3   6   4      173.02      170.57        3.98 o   0.2908E-02
   4   6   4      221.84      219.47        5.76 o   0.2135E-02
   5   6   4       35.15       40.34        2.63 o   0.1252E-01
  -4   7   4      177.06      137.63        5.19 o   0.3134E-02
  -3   7   4       10.06        9.44        1.17 o   0.5283E-01
  -2   7   4      353.13      309.80        5.58 o   0.1482E-02
  -1   7   4       76.02       62.03        3.25 o   0.7350E-02
   0   7   4      980.38      967.21       10.26 o   0.4401E-03
   1   7   4       73.62       63.76        2.89 o   0.7440E-02
   2   7   4      353.15      313.43        5.70 o   0.1469E-02
   3   7   4       13.03        9.76        1.48 o   0.4554E-01
   4   7   4      163.96      137.10        4.68 o   0.3283E-02
  -4   8   4      437.29      455.39       10.47 o   0.9628E-03
  -3   8   4        9.94        0.48        2.15 o   0.8834E-01
  -2   8   4       35.28       35.04        2.05 o   0.1436E-01
  -1   8   4      226.17      232.26        4.92 o   0.2108E-02
   0   8   4     1108.47     1063.69       10.88 o   0.3878E-03
   1   8   4      227.15      231.46        4.89 o   0.2111E-02
   2   8   4       36.60       35.02        2.28 o   0.1400E-01
   3   8   4        9.42        0.50        1.62 o   0.1106E+00
   4   8   4      413.09      454.18        9.02 o   0.1009E-02
  -4   9   4       29.47       11.28        2.40 o   0.2595E-01
  -3   9   4       52.05       42.93        3.26 o   0.1034E-01
  -2   9   4      144.05      143.04        4.31 o   0.3392E-02
  -1   9   4      452.81      438.71        7.17 o   0.1050E-02
   0   9   4      500.08      456.28        8.18 o   0.9721E-03
   1   9   4      445.50      438.53        7.52 o   0.1050E-02
   2   9   4      144.80      141.86        4.79 o   0.3353E-02
   3   9   4       49.01       42.65        3.74 o   0.1024E-01
   4   9   4       24.80       11.38        1.74 o   0.3031E-01
  -3  10   4       30.71       20.70        2.61 o   0.1932E-01
  -2  10   4       28.29       36.71        2.04 o   0.1474E-01
  -1  10   4       29.41       20.72        2.12 o   0.2066E-01
   0  10   4      184.66      178.36        5.39 o   0.2643E-02
   1  10   4       27.16       20.79        2.09 o   0.2131E-01
   2  10   4       27.25       36.57        2.17 o   0.1481E-01
   3  10   4       21.59       20.76        2.16 o   0.2274E-01
  -3  11   4      219.14      186.54        6.12 o   0.2365E-02
  -2  11   4      130.17      133.71        5.17 o   0.3552E-02
  -1  11   4      234.43      235.44        6.03 o   0.2016E-02
   0  11   4       53.90       46.24        3.02 o   0.9972E-02
   1  11   4      242.76      234.04        6.60 o   0.1972E-02
   2  11   4      130.44      132.79        5.04 o   0.3582E-02
   3  11   4      177.60      186.19        5.49 o   0.2584E-02
  -3  12   4       61.44       50.53        4.19 o   0.8243E-02
  -2  12   4       35.39       33.78        3.17 o   0.1337E-01
  -1  12   4      159.89      150.45        5.61 o   0.3043E-02
   0  12   4       40.15       38.81        2.65 o   0.1228E-01
   1  12   4      160.47      150.44        4.89 o   0.3111E-02
   2  12   4       36.51       33.48        2.78 o   0.1374E-01
   3  12   4       98.50       51.27        5.21 o   0.6431E-02
  -2  13   4       17.88       20.00        2.08 o   0.2474E-01
  -1  13   4       31.05       27.84        2.59 o   0.1604E-01
   0  13   4       52.26       52.21        2.74 o   0.9363E-02
   1  13   4       32.16       27.70        2.18 o   0.1643E-01
   2  13   4       16.75       19.96        1.47 o   0.2669E-01
  -1  14   4      127.10      116.39        4.47 o   0.3975E-02
   0  14   4       16.46       13.40        1.87 o   0.3220E-01
   1  14   4      128.79      115.89        8.63 o   0.3263E-02
   1   0   5     2012.88     2027.93       14.21 o   0.1804E-03
   2   0   5        7.94       14.94        0.72 o   0.4018E-01
   3   0   5      120.38      116.68        4.55 o   0.4119E-02
   4   0   5        7.04        0.12        1.98 o   0.1170E+00
   5   0   5       37.77       23.86        2.63 o   0.1685E-01
  -5   1   5      117.52       60.49        5.08 o   0.5630E-02
  -4   1   5       14.35       11.18        2.39 o   0.3515E-01
  -3   1   5      202.49      238.78        7.44 o   0.2011E-02
  -2   1   5      227.66      236.99        3.93 o   0.2139E-02
  -1   1   5     3292.88     3414.49       22.96 o   0.8837E-04
   0   1   5       85.92       89.74        2.05 o   0.5899E-02
   1   1   5     3302.51     3417.08       16.24 o   0.9030E-04
   2   1   5      224.59      236.40        4.37 o   0.2136E-02
   3   1   5      200.94      239.85        5.30 o   0.2126E-02
   4   1   5       12.22       11.17        1.79 o   0.4067E-01
   5   1   5      107.45       59.98        4.70 o   0.5998E-02
  -5   2   5      156.79      142.89        5.58 o   0.3134E-02
  -4   2   5      339.87      289.05       11.21 o   0.1359E-02
  -3   2   5      763.78      712.02       10.97 o   0.5941E-03
  -2   2   5      204.59      196.65        3.85 o   0.2513E-02
  -1   2   5      288.33      303.59        4.38 o   0.1663E-02
   0   2   5     2814.66     2995.48       18.58 o   0.1081E-03
   1   2   5      293.72      301.01        4.37 o   0.1663E-02
   2   2   5      192.01      196.85        4.62 o   0.2523E-02
   3   2   5      736.21      710.64        8.56 o   0.6206E-03
   4   2   5      305.20      287.82        8.02 o   0.1542E-02
   5   2   5      145.08      143.13        6.81 o   0.3059E-02
  -5   3   5      182.10       51.84        7.07 o   0.4266E-02
  -4   3   5      123.71      133.18        5.92 o   0.3464E-02
  -3   3   5      453.15      425.25        7.39 o   0.1071E-02
  -2   3   5      717.17      697.23        8.68 o   0.6378E-03
  -1   3   5     1581.99     1541.93       10.07 o   0.2556E-03
   0   3   5      795.46      790.05        5.38 o   0.5751E-03
   1   3   5     1553.06     1537.51       10.62 o   0.2574E-03
   2   3   5      686.14      694.64        8.17 o   0.6534E-03
   3   3   5      449.93      426.84        6.34 o   0.1088E-02
   4   3   5      122.71      132.98        4.82 o   0.3625E-02
   5   3   5      156.32       51.79        5.36 o   0.5093E-02
  -5   4   5       39.42        0.98        2.64 o   0.3053E-01
  -4   4   5       69.95       67.28        3.86 o   0.6789E-02
  -3   4   5      282.37      277.11        5.88 o   0.1715E-02
  -2   4   5      405.84      411.84        6.76 o   0.1149E-02
  -1   4   5       55.92       47.68        1.49 o   0.1036E-01
   0   4   5     4127.07     3968.34       16.45 o   0.7090E-04
   1   4   5       56.60       48.04        1.85 o   0.1014E-01
   2   4   5      388.78      411.46        6.42 o   0.1173E-02
   3   4   5      281.37      278.12        5.82 o   0.1715E-02
   4   4   5       75.89       67.86        3.74 o   0.6626E-02
   5   4   5       35.30        1.06        2.28 o   0.3508E-01
  -5   5   5       57.82       38.07        3.97 o   0.9938E-02
  -4   5   5       70.64       69.81        3.52 o   0.6920E-02
  -3   5   5      109.86      100.93        3.25 o   0.4781E-02
  -2   5   5      417.23      415.55        6.60 o   0.1138E-02
  -1   5   5      201.10      180.57        3.48 o   0.2690E-02
   0   5   5        1.74        3.37        0.49 o   0.1872E+00
   1   5   5      199.03      179.84        3.60 o   0.2701E-02
   2   5   5      415.87      413.06        7.03 o   0.1136E-02
   3   5   5      112.24      100.11        3.19 o   0.4778E-02
   4   5   5       78.74       70.24        3.74 o   0.6586E-02
   5   5   5       41.69       38.33        2.58 o   0.1225E-01
  -5   6   5       14.68        0.45        3.19 o   0.5025E-01
  -4   6   5      187.10      177.19        4.98 o   0.2651E-02
  -3   6   5       78.11       82.09        3.11 o   0.6093E-02
  -2   6   5       16.21       12.55        1.43 o   0.3688E-01
  -1   6   5      326.90      311.57        6.08 o   0.1510E-02
   0   6   5      865.11      777.88        8.30 o   0.5525E-03
   1   6   5      324.95      310.81        4.76 o   0.1549E-02
   2   6   5       13.35       11.86        1.34 o   0.4124E-01
   3   6   5       82.58       82.67        2.91 o   0.6004E-02
   4   6   5      177.08      175.37        5.16 o   0.2704E-02
   5   6   5       10.56        0.45        1.52 o   0.1060E+00
  -4   7   5      194.76      172.21        5.41 o   0.2649E-02
  -3   7   5       11.36        6.04        1.49 o   0.5932E-01
  -2   7   5      495.29      485.83        6.80 o   0.9556E-03
  -1   7   5      466.82      442.47        7.54 o   0.1028E-02
   0   7   5      184.95      202.42        4.43 o   0.2502E-02
   1   7   5      475.81      440.78        6.91 o   0.1033E-02
   2   7   5      494.44      488.86        6.57 o   0.9549E-03
   3   7   5       14.12        6.13        1.60 o   0.5251E-01
   4   7   5      189.54      169.54        5.02 o   0.2730E-02
  -4   8   5      204.43      134.28        6.10 o   0.2903E-02
  -3   8   5       51.45       61.10        3.40 o   0.8245E-02
  -2   8   5        9.81       15.52        1.30 o   0.3750E-01
  -1   8   5      192.34      206.95        4.83 o   0.2407E-02
   0   8   5       36.79       28.35        2.13 o   0.1599E-01
   1   8   5      193.64      207.59        4.49 o   0.2415E-02
   2   8   5       11.66       15.45        1.41 o   0.3567E-01
   3   8   5       57.67       61.36        3.24 o   0.8028E-02
   4   8   5      181.01      135.45        5.92 o   0.3047E-02
  -4   9   5       39.83       30.13        2.75 o   0.1416E-01
  -3   9   5      210.47      209.18        7.24 o   0.2171E-02
  -2   9   5      177.77      190.59        5.46 o   0.2569E-02
  -1   9   5      284.73      296.20        5.73 o   0.1633E-02
   0   9   5       48.45       39.44        2.64 o   0.1149E-01
   1   9   5      281.28      295.18        5.98 o   0.1636E-02
   2   9   5      183.66      189.31        5.37 o   0.2561E-02
   3   9   5      204.56      207.08        7.47 o   0.2187E-02
   4   9   5       47.19       30.71        2.35 o   0.1352E-01
  -3  10   5      111.31      117.33        4.58 o   0.4139E-02
  -2  10   5       19.43       18.85        1.86 o   0.2603E-01
  -1  10   5     1133.71     1137.48       12.14 o   0.3602E-03
   0  10   5     1232.59     1246.68       13.31 o   0.3221E-03
   1  10   5     1134.78     1142.76       12.49 o   0.3577E-03
   2  10   5       19.56       18.84        2.00 o   0.2563E-01
   3  10   5      109.20      119.15        4.19 o   0.4181E-02
  -3  11   5      265.09      280.63        8.96 o   0.1598E-02
  -2  11   5       13.82        9.09        1.87 o   0.4273E-01
  -1  11   5      111.17       99.48        3.97 o   0.4687E-02
   0  11   5      110.80      108.55        4.01 o   0.4475E-02
   1  11   5      116.39      101.49        4.05 o   0.4546E-02
   2  11   5       11.01        8.98        1.54 o   0.4906E-01
   3  11   5      265.71      284.59        6.16 o   0.1696E-02
  -3  12   5       88.61       84.25        4.94 o   0.5277E-02
  -2  12   5       69.02       70.65        3.42 o   0.6895E-02
  -1  12   5       44.52       41.76        3.02 o   0.1124E-01
   0  12   5       39.03       52.51        2.48 o   0.1036E-01
   1  12   5       43.87       40.10        2.69 o   0.1181E-01
   2  12   5       70.71       71.63        3.17 o   0.6863E-02
   3  12   5       88.13       82.96        4.76 o   0.5382E-02
  -2  13   5       30.16       27.29        2.62 o   0.1637E-01
  -1  13   5       41.57       40.11        2.95 o   0.1161E-01
   0  13   5      152.62      167.45        4.55 o   0.2965E-02
   1  13   5       41.50       40.02        2.41 o   0.1203E-01
   2  13   5       26.01       27.48        2.46 o   0.1729E-01
  -1  14   5      112.89      104.73        4.88 o   0.4308E-02
   0  14   5      212.55      198.78        6.13 o   0.2282E-02
   1  14   5      102.37      105.18        7.66 o   0.3835E-02
   0   0   6     5369.66     5454.56       40.51 o   0.4070E-04
   1   0   6    13942.06    13353.21       64.04 o   0.8966E-05
   2   0   6       50.18       44.89        1.94 o   0.1094E-01
   3   0   6        0.94        1.09        0.64 o   0.4637E+00
   4   0   6      148.40      138.99        5.20 o   0.3330E-02
   5   0   6       94.84      102.40        3.93 o   0.4837E-02
  -5   1   6      165.80      185.96        5.84 o   0.2571E-02
  -4   1   6        4.23        4.68        1.41 o   0.9592E-01
  -3   1   6      336.06      324.96        9.56 o   0.1339E-02
  -2   1   6     2107.12     2168.93       14.40 o   0.1673E-03
  -1   1   6     1281.76     1363.32        9.71 o   0.3064E-03
   0   1   6      169.36      162.79        2.46 o   0.3130E-02
   1   1   6     1280.26     1359.39        8.46 o   0.3094E-03
   2   1   6     2095.06     2172.12       14.51 o   0.1674E-03
   3   1   6      329.22      326.29        7.14 o   0.1422E-02
   4   1   6        4.80        4.69        1.33 o   0.9464E-01
   5   1   6      185.71      187.05        7.81 o   0.2321E-02
  -5   2   6      108.96       78.68        5.60 o   0.4971E-02
  -4   2   6      113.13      109.39        5.42 o   0.4118E-02
  -3   2   6      102.48       96.05        3.80 o   0.4987E-02
  -2   2   6      339.93      333.16        6.38 o   0.1419E-02
  -1   2   6     3298.07     3514.02       17.04 o   0.8795E-04
   0   2   6     7900.94     7731.90       47.96 o   0.2338E-04
   1   2   6     3344.23     3517.33       18.53 o   0.8693E-04
   2   2   6      346.81      335.02        6.32 o   0.1406E-02
   3   2   6       97.38       97.65        3.08 o   0.5148E-02
   4   2   6       91.93      108.38        4.47 o   0.4580E-02
   5   2   6       96.23       79.65        4.77 o   0.5389E-02
  -5   3   6      603.34      616.59       12.68 o   0.6837E-03
  -4   3   6       65.85       66.48        4.05 o   0.7017E-02
  -3   3   6       55.60       50.34        2.61 o   0.9499E-02
  -2   3   6      317.72      322.89        6.19 o   0.1489E-02
  -1   3   6      357.47      362.57        3.92 o   0.1367E-02
   0   3   6     3542.94     3671.52       16.17 o   0.8178E-04
   1   3   6      359.92      367.18        4.75 o   0.1339E-02
   2   3   6      322.97      322.94        5.84 o   0.1490E-02
   3   3   6       56.03       50.30        2.43 o   0.9560E-02
   4   3   6       63.35       67.16        3.49 o   0.7270E-02
   5   3   6      557.60      612.19       12.57 o   0.7056E-03
  -5   4   6      170.37      162.03        7.19 o   0.2658E-02
  -4   4   6      250.30      233.31        6.82 o   0.1936E-02
  -3   4   6      472.11      448.53        7.36 o   0.1023E-02
  -2   4   6       77.40       87.06        2.93 o   0.5985E-02
  -1   4   6        3.43        2.07        0.49 o   0.1995E+00
   0   4   6       56.55       64.70        1.54 o   0.8426E-02
   1   4   6        2.89        1.82        0.55 o   0.2256E+00
   2   4   6       78.18       85.83        2.72 o   0.6067E-02
   3   4   6      450.39      444.47        7.10 o   0.1050E-02
   4   4   6      243.82      232.77        6.84 o   0.1955E-02
   5   4   6      127.28      160.45        5.83 o   0.3051E-02
  -5   5   6       57.29       42.36        2.73 o   0.1036E-01
  -4   5   6       77.92       71.91        3.69 o   0.6513E-02
  -3   5   6       38.99       37.47        1.98 o   0.1324E-01
  -2   5   6       55.10       57.34        2.40 o   0.8971E-02
  -1   5   6      215.48      203.45        3.81 o   0.2406E-02
   0   5   6     3806.21     3342.35       17.99 o   0.8637E-04
   1   5   6      219.83      206.01        3.80 o   0.2371E-02
   2   5   6       53.70       57.35        2.56 o   0.8977E-02
   3   5   6       38.51       38.80        2.00 o   0.1299E-01
   4   5   6       86.46       72.69        3.90 o   0.6188E-02
   5   5   6       48.94       43.62        2.75 o   0.1076E-01
  -5   6   6       55.17       46.07        5.10 o   0.8347E-02
  -4   6   6       56.49       26.86        2.77 o   0.1297E-01
  -3   6   6      495.09      487.47        7.87 o   0.9344E-03
  -2   6   6       18.83       18.69        1.36 o   0.2718E-01
  -1   6   6       20.42       15.47        1.56 o   0.2923E-01
   0   6   6      630.44      613.33        7.68 o   0.7403E-03
   1   6   6       22.33       15.49        1.34 o   0.2872E-01
   2   6   6       19.89       18.95        1.47 o   0.2626E-01
   3   6   6      483.03      487.53        6.90 o   0.9551E-03
   4   6   6       34.46       26.75        2.45 o   0.1629E-01
   5   6   6       42.82       46.85        2.88 o   0.1050E-01
  -4   7   6      175.13      147.89        5.13 o   0.3029E-02
  -3   7   6      227.26      250.66        5.24 o   0.1965E-02
  -2   7   6      439.95      435.15        6.44 o   0.1076E-02
  -1   7   6      170.25      155.76        4.53 o   0.3043E-02
   0   7   6      154.89      139.92        4.06 o   0.3429E-02
   1   7   6      175.11      154.71        4.19 o   0.3054E-02
   2   7   6      435.30      439.23        6.18 o   0.1077E-02
   3   7   6      236.89      250.26        5.77 o   0.1920E-02
   4   7   6      147.65      146.50        5.32 o   0.3204E-02
  -4   8   6      163.24      160.95        5.39 o   0.2902E-02
  -3   8   6      106.68      109.26        4.33 o   0.4433E-02
  -2   8   6       64.06       79.23        2.75 o   0.6746E-02
  -1   8   6      380.73      374.54        7.22 o   0.1239E-02
   0   8   6       15.30       14.15        1.32 o   0.3513E-01
   1   8   6      376.68      372.85        6.09 o   0.1271E-02
   2   8   6       63.59       79.89        3.37 o   0.6555E-02
   3   8   6      114.34      107.83        4.50 o   0.4343E-02
   4   8   6      148.18      162.09        5.31 o   0.2983E-02
  -4   9   6      117.00       97.77        4.57 o   0.4544E-02
  -3   9   6       53.94       50.53        4.18 o   0.8622E-02
  -2   9   6      186.12      210.18        5.53 o   0.2356E-02
  -1   9   6      390.34      395.49        6.71 o   0.1192E-02
   0   9   6      572.55      568.61        8.82 o   0.7885E-03
   1   9   6      390.01      394.71        6.82 o   0.1192E-02
   2   9   6      184.10      207.45        5.33 o   0.2397E-02
   3   9   6       50.34       50.77        3.64 o   0.9108E-02
   4   9   6       84.71       99.01        3.76 o   0.5157E-02
  -3  10   6       49.39       48.73        3.76 o   0.9396E-02
  -2  10   6       60.19       67.75        3.07 o   0.7506E-02
  -1  10   6      391.97      353.55        7.47 o   0.1268E-02
   0  10   6      160.30      137.40        5.05 o   0.3275E-02
   1  10   6      387.18      352.49        8.03 o   0.1262E-02
   2  10   6       60.77       68.06        3.40 o   0.7345E-02
   3  10   6       50.42       48.41        3.11 o   0.9783E-02
  -3  11   6       45.32       18.56        3.21 o   0.1601E-01
  -2  11   6       87.91       73.63        3.94 o   0.6050E-02
  -1  11   6      230.95      227.97        5.64 o   0.2085E-02
   0  11   6        2.29        0.95        0.84 o   0.3138E+00
   1  11   6      226.42      226.22        5.62 o   0.2110E-02
   2  11   6       88.17       73.02        3.99 o   0.6057E-02
   3  11   6       36.68       18.77        2.17 o   0.1935E-01
  -2  12   6       40.33       31.02        2.61 o   0.1398E-01
  -1  12   6      128.04      122.30        6.15 o   0.3607E-02
   0  12   6       54.17       53.94        2.93 o   0.8966E-02
   1  12   6      124.46      122.53        4.32 o   0.3907E-02
   2  12   6       37.26       31.51        2.50 o   0.1437E-01
  -2  13   6       68.39       63.51        3.86 o   0.7179E-02
  -1  13   6       17.26       18.38        1.94 o   0.2667E-01
   0  13   6       21.11       13.30        1.89 o   0.2907E-01
   1  13   6       16.41       18.91        1.51 o   0.2768E-01
   2  13   6       73.38       63.72        4.00 o   0.6952E-02
   0  14   6      105.07       96.41        4.25 o   0.4728E-02
   1   0   7     3909.01     4063.99       18.21 o   0.7042E-04
   2   0   7      219.55      220.96        3.96 o   0.2244E-02
   3   0   7        0.10        1.42        0.71 o   0.4680E+00
   4   0   7        1.49        1.11        1.13 o   0.2702E+00
   5   0   7       45.11       53.12        3.00 o   0.9620E-02
  -5   1   7       25.73       12.97        2.15 o   0.2747E-01
  -4   1   7       57.43       66.34        3.34 o   0.7616E-02
  -3   1   7      155.94      171.41        5.15 o   0.2918E-02
  -2   1   7       28.13       25.59        1.68 o   0.1879E-01
  -1   1   7      488.48      502.93        5.22 o   0.9590E-03
   0   1   7     2255.00     2273.85       11.38 o   0.1567E-03
   1   1   7      485.74      504.79        4.72 o   0.9630E-03
   2   1   7       27.05       25.38        1.55 o   0.1929E-01
   3   1   7      154.35      171.11        5.20 o   0.2926E-02
   4   1   7       55.81       66.03        3.19 o   0.7760E-02
   5   1   7       20.60       13.27        2.41 o   0.2882E-01
  -5   2   7       43.53       31.45        3.00 o   0.1335E-01
  -4   2   7      171.72      167.51        7.14 o   0.2615E-02
  -3   2   7       22.40       25.17        1.87 o   0.2004E-01
  -2   2   7      104.31      112.95        3.53 o   0.4517E-02
  -1   2   7     5125.04     5098.89       23.90 o   0.4869E-04
   0   2   7      991.09     1039.44        6.43 o   0.4278E-03
   1   2   7     5159.88     5093.34       25.56 o   0.4839E-04
   2   2   7      106.63      113.29        3.33 o   0.4506E-02
   3   2   7       20.41       24.85        1.51 o   0.2126E-01
   4   2   7      154.39      166.80        5.11 o   0.2898E-02
   5   2   7       32.70       31.67        2.81 o   0.1488E-01
  -5   3   7      211.60       97.79        9.07 o   0.2883E-02
  -4   3   7        3.08        5.39        1.90 o   0.7846E-01
  -3   3   7      110.66      113.48        3.66 o   0.4364E-02
  -2   3   7      141.93      143.89        4.14 o   0.3422E-02
  -1   3   7      369.17      356.20        4.23 o   0.1364E-02
   0   3   7      444.62      450.89        3.82 o   0.1085E-02
   1   3   7      360.30      356.23        4.86 o   0.1365E-02
   2   3   7      137.37      142.59        3.59 o   0.3530E-02
   3   3   7      110.02      112.33        3.11 o   0.4473E-02
   4   3   7        4.18        5.33        1.30 o   0.8752E-01
   5   3   7      142.34       98.54        4.39 o   0.4179E-02
  -5   4   7       89.17       59.37        5.25 o   0.6261E-02
  -4   4   7      491.77      475.16       10.34 o   0.9121E-03
  -3   4   7       24.88       21.69        1.71 o   0.2224E-01
  -2   4   7     1086.97     1056.45       11.44 o   0.3928E-03
  -1   4   7      969.00      908.55        7.29 o   0.4756E-03
   0   4   7      161.21      166.20        2.62 o   0.3124E-02
   1   4   7      970.97      905.54        8.19 o   0.4732E-03
   2   4   7     1090.32     1057.96        9.98 o   0.3968E-03
   3   4   7       22.33       21.64        1.70 o   0.2312E-01
   4   4   7      456.14      477.41        9.22 o   0.9514E-03
   5   4   7       62.99       58.60        3.26 o   0.8000E-02
  -5   5   7       75.89       84.83        4.02 o   0.5773E-02
  -4   5   7      141.42      147.89        5.55 o   0.3205E-02
  -3   5   7      152.02      153.08        3.69 o   0.3262E-02
  -2   5   7      265.42      280.10        5.21 o   0.1758E-02
  -1   5   7      168.03      137.80        3.80 o   0.3379E-02
   0   5   7       15.50        4.05        1.19 o   0.6246E-01
   1   5   7      169.73      138.75        3.54 o   0.3374E-02
   2   5   7      264.63      276.93        5.64 o   0.1759E-02
   3   5   7      149.99      152.49        3.81 o   0.3275E-02
   4   5   7      154.91      149.87        5.13 o   0.3135E-02
   5   5   7       84.69       84.62        4.47 o   0.5482E-02
  -5   6   7       15.94        8.52        2.84 o   0.3320E-01
  -4   6   7      237.65      228.54        5.72 o   0.2050E-02
  -3   6   7      164.49      176.12        5.07 o   0.2796E-02
  -2   6   7       74.87       90.91        2.72 o   0.5849E-02
  -1   6   7      375.92      323.08        6.62 o   0.1391E-02
   0   6   7       54.49       64.58        2.27 o   0.8231E-02
   1   6   7      367.46      323.66        5.27 o   0.1434E-02
   2   6   7       76.52       93.04        2.68 o   0.5729E-02
   3   6   7      169.84      176.32        4.40 o   0.2816E-02
   4   6   7      234.43      227.40        5.90 o   0.2056E-02
   5   6   7        7.38        8.58        1.72 o   0.5071E-01
  -4   7   7      192.80      148.76        5.35 o   0.2870E-02
  -3   7   7       69.68       73.91        3.56 o   0.6743E-02
  -2   7   7      593.03      605.67        7.32 o   0.7589E-03
  -1   7   7      201.88      201.86        4.94 o   0.2402E-02
   0   7   7      469.13      456.26        7.88 o   0.9995E-03
   1   7   7      207.64      202.44        4.62 o   0.2392E-02
   2   7   7      595.20      608.12        7.27 o   0.7562E-03
   3   7   7       80.23       74.46        3.43 o   0.6458E-02
   4   7   7      149.23      147.50        5.84 o   0.3094E-02
  -4   8   7       24.37        4.09        2.01 o   0.4015E-01
  -3   8   7       35.81       39.28        2.94 o   0.1246E-01
  -2   8   7      697.95      731.74        9.25 o   0.6136E-03
  -1   8   7      128.04      129.65        4.03 o   0.3781E-02
   0   8   7      156.42      130.26        4.19 o   0.3530E-02
   1   8   7      129.13      128.13        3.58 o   0.3848E-02
   2   8   7      700.63      731.49       11.09 o   0.5991E-03
   3   8   7       34.11       39.46        2.84 o   0.1268E-01
   4   8   7       25.30        4.10        2.32 o   0.3728E-01
  -4   9   7      135.61      119.64        4.83 o   0.3801E-02
  -3   9   7      215.29      201.97        7.27 o   0.2208E-02
  -2   9   7      193.03      190.56        5.99 o   0.2461E-02
  -1   9   7       70.16       67.16        3.20 o   0.7238E-02
   0   9   7      108.29      118.03        3.82 o   0.4276E-02
   1   9   7       69.35       66.08        3.02 o   0.7396E-02
   2   9   7      194.05      192.52        5.78 o   0.2456E-02
   3   9   7      212.94      199.67        7.04 o   0.2247E-02
   4   9   7      121.04      120.69        3.96 o   0.4044E-02
  -3  10   7       88.50       88.98        4.61 o   0.5248E-02
  -2  10   7      102.20      103.03        4.26 o   0.4676E-02
  -1  10   7      209.19      217.89        5.70 o   0.2213E-02
   0  10   7      116.87      122.25        4.30 o   0.4037E-02
   1  10   7      211.04      219.53        5.57 o   0.2203E-02
   2  10   7       95.43      103.78        4.57 o   0.4692E-02
   3  10   7       83.28       89.61        3.95 o   0.5485E-02
  -3  11   7       88.97       71.79        6.21 o   0.5375E-02
  -2  11   7      125.83      129.47        4.64 o   0.3746E-02
  -1  11   7      317.51      318.21        6.99 o   0.1468E-02
   0  11   7        1.60        0.02        0.86 o   0.5654E+00
   1  11   7      327.65      322.33        7.63 o   0.1421E-02
   2  11   7      118.17      128.52        4.57 o   0.3844E-02
   3  11   7       62.00       73.28        2.67 o   0.7185E-02
  -2  12   7       89.27       95.73        3.77 o   0.5181E-02
  -1  12   7      306.79      314.67        8.39 o   0.1444E-02
   0  12   7        6.65        4.81        1.03 o   0.8742E-01
   1  12   7      297.54      310.10        6.24 o   0.1543E-02
   2  12   7       91.20       96.30        3.56 o   0.5169E-02
  -2  13   7        4.76        2.46        1.10 o   0.1361E+00
  -1  13   7       50.99       46.70        3.26 o   0.9722E-02
   0  13   7       33.67       37.01        2.43 o   0.1353E-01
   1  13   7       47.16       45.39        2.72 o   0.1046E-01
   2  13   7        4.49        2.53        1.12 o   0.1369E+00
   0  14   7       24.14       18.13        2.08 o   0.2409E-01
   0   0   8      321.03      363.92        3.93 o   0.1407E-02
   1   0   8      417.29      438.96        4.13 o   0.1132E-02
   2   0   8       30.07       15.08        1.64 o   0.2563E-01
   3   0   8      345.19      325.24        7.49 o   0.1386E-02
   4   0   8       11.51       14.33        1.59 o   0.3621E-01
   5   0   8        3.90        1.40        1.23 o   0.1775E+00
  -5   1   8        3.42        1.29        1.20 o   0.1782E+00
  -4   1   8       59.28       60.85        3.19 o   0.7928E-02
  -3   1   8       87.50       92.17        3.50 o   0.5457E-02
  -2   1   8      232.96      241.65        4.38 o   0.2064E-02
  -1   1   8     1477.00     1546.93       11.31 o   0.2599E-03
   0   1   8     5460.09     5356.95       23.77 o   0.4422E-04
   1   1   8     1481.80     1551.60        9.20 o   0.2619E-03
   2   1   8      230.85      244.52        4.58 o   0.2046E-02
   3   1   8       87.54       93.05        3.51 o   0.5422E-02
   4   1   8       60.89       60.53        3.33 o   0.7833E-02
   5   1   8        0.08        1.36        1.17 o   0.2852E+00
  -5   2   8       39.50       35.23        2.77 o   0.1296E-01
  -4   2   8      266.18      287.97        9.27 o   0.1569E-02
  -3   2   8      538.27      495.05        8.36 o   0.8994E-03
  -2   2   8      565.95      592.61        8.38 o   0.7804E-03
  -1   2   8     1263.28     1271.78       10.42 o   0.3251E-03
   0   2   8      560.17      577.39        4.52 o   0.8345E-03
   1   2   8     1292.92     1278.48        9.22 o   0.3233E-03
   2   2   8      578.71      591.44        8.04 o   0.7789E-03
   3   2   8      521.27      498.41        7.15 o   0.9214E-03
   4   2   8      273.21      290.11        6.34 o   0.1669E-02
   5   2   8       32.90       36.09        2.70 o   0.1357E-01
  -5   3   8      350.02      351.98       10.77 o   0.1201E-02
  -4   3   8       93.19      102.41        4.49 o   0.4722E-02
  -3   3   8       33.28       30.86        1.96 o   0.1592E-01
  -2   3   8      171.39      172.03        4.57 o   0.2857E-02
  -1   3   8     1291.96     1291.63        9.34 o   0.3200E-03
   0   3   8      720.79      761.48        5.59 o   0.6134E-03
   1   3   8     1278.64     1293.91       10.90 o   0.3176E-03
   2   3   8      172.33      169.68        4.06 o   0.2914E-02
   3   3   8       30.08       29.84        1.62 o   0.1714E-01
   4   3   8       89.55      103.28        4.12 o   0.4824E-02
   5   3   8      324.54      348.49        7.39 o   0.1337E-02
  -5   4   8       91.51       70.37        5.31 o   0.5691E-02
  -4   4   8       48.96       19.46        3.33 o   0.1499E-01
  -3   4   8       34.50       41.46        1.90 o   0.1285E-01
  -2   4   8      268.02      226.91        5.20 o   0.2021E-02
  -1   4   8     1729.11     1703.51       10.60 o   0.2263E-03
   0   4   8      245.52      245.85        3.37 o   0.2036E-02
   1   4   8     1743.15     1707.42       11.96 o   0.2236E-03
   2   4   8      265.01      227.38        4.81 o   0.2043E-02
   3   4   8       35.55       42.54        2.02 o   0.1245E-01
   4   4   8       34.95       19.57        2.81 o   0.1823E-01
   5   4   8       61.77       69.00        3.16 o   0.7315E-02
  -5   5   8       74.76       76.06        2.91 o   0.6526E-02
  -4   5   8      372.89      343.97        8.01 o   0.1293E-02
  -3   5   8       31.19       31.21        1.85 o   0.1633E-01
  -2   5   8      210.98      204.15        4.71 o   0.2375E-02
  -1   5   8     1187.98     1129.93       10.04 o   0.3648E-03
   0   5   8     1750.93     1649.58       12.80 o   0.2290E-03
   1   5   8     1200.37     1128.02       10.00 o   0.3639E-03
   2   5   8      206.02      204.17        4.77 o   0.2391E-02
   3   5   8       33.54       31.72        1.89 o   0.1574E-01
   4   5   8      368.13      343.67        7.90 o   0.1302E-02
   5   5   8       63.95       78.17        3.04 o   0.6678E-02
  -4   6   8       64.66       53.49        3.03 o   0.8547E-02
  -3   6   8      373.01      417.90        7.09 o   0.1150E-02
  -2   6   8      363.11      378.33        5.79 o   0.1283E-02
  -1   6   8      502.59      474.67        6.45 o   0.9718E-03
   0   6   8      158.59      176.56        3.90 o   0.2924E-02
   1   6   8      500.95      474.26        6.26 o   0.9757E-03
   2   6   8      371.25      375.27        5.79 o   0.1280E-02
   3   6   8      377.12      418.82        6.75 o   0.1150E-02
   4   6   8       62.51       53.05        3.08 o   0.8668E-02
   5   6   8        0.10        3.09        0.94 o   0.2045E+00
  -4   7   8      240.59      235.65        5.93 o   0.1987E-02
  -3   7   8      391.51      427.46        8.07 o   0.1098E-02
  -2   7   8       67.12       68.21        2.55 o   0.7370E-02
  -1   7   8      428.66      454.39        8.72 o   0.1020E-02
   0   7   8      199.03      160.34        5.72 o   0.2746E-02
   1   7   8      437.51      456.38        7.46 o   0.1031E-02
   2   7   8       66.39       69.82        2.47 o   0.7306E-02
   3   7   8      407.16      426.71        7.25 o   0.1100E-02
   4   7   8      235.14      234.40        6.91 o   0.1959E-02
  -4   8   8      138.06      146.27        4.51 o   0.3369E-02
  -3   8   8      182.11      201.49        6.14 o   0.2396E-02
  -2   8   8      292.17      274.31        6.62 o   0.1673E-02
  -1   8   8      231.58      243.83        5.17 o   0.2015E-02
   0   8   8        4.12        1.06        0.86 o   0.2114E+00
   1   8   8      232.19      242.79        4.82 o   0.2033E-02
   2   8   8      292.19      276.21        6.79 o   0.1659E-02
   3   8   8      181.22      200.25        6.14 o   0.2409E-02
   4   8   8      124.07      146.71        5.24 o   0.3386E-02
  -4   9   8       37.71       36.51        2.53 o   0.1307E-01
  -3   9   8      126.80      138.48        5.57 o   0.3441E-02
  -2   9   8      479.80      523.00        8.50 o   0.8859E-03
  -1   9   8      228.72      230.59        5.71 o   0.2066E-02
   0   9   8      269.21      270.31        6.03 o   0.1763E-02
   1   9   8      234.99      231.19        5.56 o   0.2051E-02
   2   9   8      477.75      519.93        9.11 o   0.8823E-03
   3   9   8      120.64      139.02        5.28 o   0.3520E-02
   4   9   8       40.99       37.12        2.31 o   0.1277E-01
  -3  10   8      136.92      137.84        5.52 o   0.3387E-02
  -2  10   8      146.87      169.82        5.09 o   0.2962E-02
  -1  10   8      378.85      377.22        7.76 o   0.1220E-02
   0  10   8      289.18      278.55        6.40 o   0.1672E-02
   1  10   8      381.91      375.75        7.53 o   0.1225E-02
   2  10   8      152.23      167.36        5.78 o   0.2895E-02
   3  10   8      126.58      136.85        4.74 o   0.3583E-02
  -3  11   8       92.57       91.14        4.33 o   0.5090E-02
  -2  11   8       64.38       66.67        3.55 o   0.7277E-02
  -1  11   8      103.10      108.66        3.84 o   0.4577E-02
   0  11   8      172.69      195.74        4.82 o   0.2572E-02
   1  11   8      103.77      107.93        4.34 o   0.4503E-02
   2  11   8       70.10       67.99        3.58 o   0.6995E-02
   3  11   8       95.50       92.30        3.26 o   0.5215E-02
  -2  12   8       75.38       63.49        4.32 o   0.6745E-02
  -1  12   8      240.46      240.36        6.75 o   0.1928E-02
   0  12   8       52.16       43.13        2.85 o   0.1048E-01
   1  12   8      248.40      241.77        6.04 o   0.1935E-02
   2  12   8       75.80       63.30        3.15 o   0.7167E-02
  -2  13   8       46.84       41.55        3.76 o   0.1035E-01
  -1  13   8      133.58      139.35        5.81 o   0.3320E-02
   0  13   8        0.09        1.34        0.77 o   0.4539E+00
   1  13   8      135.83      140.61        4.47 o   0.3442E-02
   2  13   8       46.13       41.42        3.13 o   0.1091E-01
   0  14   8        1.90        3.88        0.87 o   0.1481E+00
   1   0   9      966.31     1003.30        7.67 o   0.4408E-03
   2   0   9      389.20      416.38        5.97 o   0.1172E-02
   3   0   9       92.47       88.48        3.09 o   0.5638E-02
   4   0   9        6.82        4.66        1.47 o   0.8081E-01
   5   0   9       17.35       16.51        1.99 o   0.2824E-01
  -5   1   9       16.91       13.29        1.99 o   0.3233E-01
  -4   1   9       27.07       37.62        2.17 o   0.1450E-01
  -3   1   9       10.13       11.42        1.21 o   0.4464E-01
  -2   1   9       97.56       92.14        3.12 o   0.5344E-02
  -1   1   9      926.79      934.21        8.74 o   0.4691E-03
   0   1   9       80.14       94.93        1.86 o   0.5836E-02
   1   1   9      942.75      937.49        7.42 o   0.4695E-03
   2   1   9       96.91       92.75        2.87 o   0.5378E-02
   3   1   9        9.56       11.33        1.07 o   0.4633E-01
   4   1   9       27.15       37.12        2.26 o   0.1453E-01
   5   1   9       14.89       13.57        1.95 o   0.3351E-01
  -5   2   9       34.08       46.76        3.06 o   0.1109E-01
  -4   2   9       12.34        2.34        2.42 o   0.6182E-01
  -3   2   9      361.29      353.50        6.67 o   0.1318E-02
  -2   2   9      322.90      309.33        5.71 o   0.1533E-02
  -1   2   9     5567.57     5506.75       30.87 o   0.4270E-04
   0   2   9      696.50      747.84        5.31 o   0.6314E-03
   1   2   9     5542.77     5511.83       22.75 o   0.4357E-04
   2   2   9      326.43      308.07        5.67 o   0.1533E-02
   3   2   9      354.25      352.02        5.51 o   0.1356E-02
   4   2   9        7.35        2.41        1.53 o   0.1037E+00
   5   2   9       31.90       46.45        3.15 o   0.1124E-01
  -5   3   9       69.21       59.41        4.74 o   0.7005E-02
  -4   3   9       51.28       46.87        3.54 o   0.9641E-02
  -3   3   9      346.37      366.37        6.23 o   0.1313E-02
  -2   3   9     2450.39     2352.17       20.25 o   0.1426E-03
  -1   3   9      141.01      145.19        3.43 o   0.3509E-02
   0   3   9        7.26        7.13        0.58 o   0.7398E-01
   1   3   9      132.67      145.64        2.87 o   0.3617E-02
   2   3   9     2477.62     2358.06       17.15 o   0.1440E-03
   3   3   9      353.46      367.88        5.45 o   0.1317E-02
   4   3   9       44.23       46.77        2.86 o   0.1056E-01
   5   3   9       59.24       59.68        2.68 o   0.8234E-02
  -5   4   9      127.25      102.56        5.99 o   0.4020E-02
  -4   4   9      276.30      293.03        7.64 o   0.1574E-02
  -3   4   9       13.18       14.04        1.20 o   0.3792E-01
  -2   4   9      353.71      356.71        5.63 o   0.1352E-02
  -1   4   9      526.95      512.18        6.27 o   0.9131E-03
   0   4   9     1439.80     1387.62        9.02 o   0.2909E-03
   1   4   9      533.08      510.38        6.68 o   0.9070E-03
   2   4   9      344.31      355.79        5.99 o   0.1359E-02
   3   4   9       13.43       13.71        1.23 o   0.3815E-01
   4   4   9      261.74      292.42        6.90 o   0.1630E-02
   5   4   9      107.56      102.34        4.98 o   0.4454E-02
  -5   5   9       94.51       81.39        4.68 o   0.5379E-02
  -4   5   9       66.92       60.37        3.47 o   0.7691E-02
  -3   5   9       90.25       97.41        3.02 o   0.5280E-02
  -2   5   9      141.04      152.86        3.99 o   0.3314E-02
  -1   5   9      590.39      564.03        6.72 o   0.8103E-03
   0   5   9      651.95      662.12        8.31 o   0.6862E-03
   1   5   9      607.52      565.62        7.28 o   0.7953E-03
   2   5   9      136.17      152.83        4.07 o   0.3343E-02
   3   5   9       93.79       97.99        2.88 o   0.5219E-02
   4   5   9       67.32       61.32        3.49 o   0.7597E-02
   5   5   9       78.98       81.14        3.98 o   0.5901E-02
  -4   6   9       42.20       43.05        2.42 o   0.1141E-01
  -3   6   9       35.96       35.18        2.21 o   0.1424E-01
  -2   6   9       70.03       73.00        2.59 o   0.6959E-02
  -1   6   9       52.03       62.79        2.66 o   0.8390E-02
   0   6   9      649.50      658.34        9.08 o   0.6835E-03
   1   6   9       52.21       62.36        2.04 o   0.8631E-02
   2   6   9       70.25       71.45        2.30 o   0.7117E-02
   3   6   9       40.80       35.36        2.42 o   0.1343E-01
   4   6   9       44.77       43.23        3.05 o   0.1076E-01
  -4   7   9       61.97       52.19        3.02 o   0.8720E-02
  -3   7   9      288.36      300.79        7.08 o   0.1570E-02
  -2   7   9      167.41      164.42        4.53 o   0.2948E-02
  -1   7   9      269.38      282.11        7.93 o   0.1639E-02
   0   7   9        4.81        3.80        1.21 o   0.1099E+00
   1   7   9      273.12      282.41        6.37 o   0.1693E-02
   2   7   9      166.39      161.80        3.96 o   0.3027E-02
   3   7   9      297.03      300.36        6.59 o   0.1573E-02
   4   7   9       60.49       51.05        3.84 o   0.8481E-02
  -4   8   9       20.06        1.63        1.86 o   0.5579E-01
  -3   8   9       84.08       92.00        4.65 o   0.5208E-02
  -2   8   9      167.82      143.20        5.08 o   0.3180E-02
  -1   8   9      115.26      118.39        3.68 o   0.4182E-02
   0   8   9        1.10        0.09        0.81 o   0.6809E+00
   1   8   9      114.24      117.47        3.41 o   0.4249E-02
   2   8   9      168.02      142.44        4.50 o   0.3245E-02
   3   8   9       83.78       91.79        4.19 o   0.5332E-02
   4   8   9       28.68        1.87        2.79 o   0.3579E-01
  -4   9   9        8.99        7.44        1.26 o   0.6020E-01
  -3   9   9       15.11        9.09        2.18 o   0.3941E-01
  -2   9   9      262.61      242.11        6.30 o   0.1897E-02
  -1   9   9      512.66      515.83        8.59 o   0.8791E-03
   0   9   9       94.47       86.46        3.64 o   0.5473E-02
   1   9   9      507.44      513.03        8.24 o   0.8901E-03
   2   9   9      264.67      244.66        6.39 o   0.1876E-02
   3   9   9       11.51        9.34        1.87 o   0.4506E-01
   4   9   9        7.81        7.44        1.10 o   0.6451E-01
  -3  10   9       89.57       83.76        4.46 o   0.5401E-02
  -2  10   9      101.74      121.15        4.45 o   0.4179E-02
  -1  10   9      395.33      419.88        7.93 o   0.1114E-02
   0  10   9        4.10        0.62        1.16 o   0.2101E+00
   1  10   9      404.94      422.90        7.77 o   0.1103E-02
   2  10   9      102.63      121.61        5.00 o   0.4071E-02
   3  10   9       86.11       82.27        3.87 o   0.5679E-02
  -3  11   9       17.62       21.24        1.97 o   0.2407E-01
  -2  11   9      295.78      319.10        6.96 o   0.1498E-02
  -1  11   9      218.05      217.44        5.55 o   0.2187E-02
   0  11   9       34.04       35.15        2.34 o   0.1402E-01
   1  11   9      232.13      218.85        5.99 o   0.2111E-02
   2  11   9      308.59      317.23        7.28 o   0.1473E-02
   3  11   9       16.74       22.29        1.32 o   0.2489E-01
  -2  12   9      195.56      220.71        5.45 o   0.2250E-02
  -1  12   9      127.77      125.11        4.86 o   0.3753E-02
   0  12   9        3.09        3.22        0.90 o   0.1511E+00
   1  12   9      123.76      123.63        4.05 o   0.3927E-02
   2  12   9      206.90      222.23        4.80 o   0.2235E-02
  -2  13   9        8.01        9.82        1.57 o   0.5110E-01
  -1  13   9       12.54       11.38        1.84 o   0.3875E-01
   0  13   9        9.26       16.50        1.36 o   0.3532E-01
   1  13   9        9.18       11.60        1.30 o   0.4482E-01
   2  13   9        6.88        9.82        1.25 o   0.5558E-01
   0  14   9       76.04       62.65        4.00 o   0.6989E-02
   0   0  10     1709.21     1863.39       16.54 o   0.2038E-03
   1   0  10     3569.47     3520.79       16.58 o   0.8500E-04
   2   0  10     1146.14     1063.70        9.71 o   0.3904E-03
   3   0  10      111.90      111.51        3.38 o   0.4568E-02
   4   0  10       23.22       30.21        2.46 o   0.1680E-01
   5   0  10       54.39       61.13        2.87 o   0.8312E-02
  -5   1  10       85.62       85.32        3.98 o   0.5503E-02
  -4   1  10       23.29       25.62        2.07 o   0.1994E-01
  -3   1  10      126.78      129.36        3.67 o   0.3868E-02
  -2   1  10     3887.23     3837.59       24.89 o   0.7367E-04
  -1   1  10      451.03      465.56        5.32 o   0.1037E-02
   0   1  10        6.24        5.12        0.60 o   0.9292E-01
   1   1  10      464.93      463.72        4.83 o   0.1034E-02
   2   1  10     3909.30     3847.70       21.24 o   0.7422E-04
   3   1  10      126.91      131.12        3.38 o   0.3864E-02
   4   1  10       21.54       25.90        2.10 o   0.2021E-01
   5   1  10       91.12       86.02        5.11 o   0.5091E-02
  -5   2  10       42.39       33.80        3.44 o   0.1241E-01
  -4   2  10      353.28      372.90        8.73 o   0.1222E-02
  -3   2  10      262.68      260.66        5.25 o   0.1862E-02
  -2   2  10      123.86      117.07        4.19 o   0.4086E-02
  -1   2  10      402.29      375.73        5.63 o   0.1253E-02
   0   2  10      995.86     1089.10        7.19 o   0.4107E-03
   1   2  10      391.90      378.25        4.66 o   0.1276E-02
   2   2  10      122.35      116.74        3.30 o   0.4224E-02
   3   2  10      257.49      260.89        4.54 o   0.1898E-02
   4   2  10      369.84      371.80        7.83 o   0.1229E-02
   5   2  10       40.61       33.92        2.91 o   0.1311E-01
  -5   3  10       29.24       18.96        2.63 o   0.2132E-01
  -4   3  10      315.09      318.47        8.03 o   0.1429E-02
  -3   3  10       62.64       64.48        2.67 o   0.7761E-02
  -2   3  10      315.73      308.84        7.30 o   0.1506E-02
  -1   3  10     1688.01     1622.48       12.49 o   0.2358E-03
   0   3  10      730.52      788.75        6.39 o   0.5906E-03
   1   3  10     1657.04     1615.31       10.52 o   0.2410E-03
   2   3  10      322.12      306.20        5.77 o   0.1550E-02
   3   3  10       61.80       63.74        2.33 o   0.7957E-02
   4   3  10      307.86      320.19        7.11 o   0.1464E-02
   5   3  10       25.90       19.82        1.77 o   0.2379E-01
  -5   4  10       81.99       87.59        3.91 o   0.5530E-02
  -4   4  10      110.81      101.27        5.27 o   0.4404E-02
  -3   4  10       44.18       44.02        1.99 o   0.1157E-01
  -2   4  10      181.37      161.31        4.17 o   0.2953E-02
  -1   4  10      355.24      365.42        5.33 o   0.1337E-02
   0   4  10     2126.28     1985.55       12.48 o   0.1812E-03
   1   4  10      348.84      364.00        5.20 o   0.1352E-02
   2   4  10      174.88      163.15        4.54 o   0.2943E-02
   3   4  10       46.27       45.74        2.06 o   0.1109E-01
   4   4  10      100.55      101.47        4.60 o   0.4671E-02
   5   4  10       77.45       86.62        4.19 o   0.5590E-02
  -5   5  10      112.38       94.63        7.89 o   0.3918E-02
  -4   5  10       44.95       41.76        2.84 o   0.1129E-01
  -3   5  10       67.89       79.73        2.84 o   0.6581E-02
  -2   5  10      404.87      404.38        6.87 o   0.1161E-02
  -1   5  10      384.12      324.61        6.49 o   0.1378E-02
   0   5  10      957.54      967.75       10.49 o   0.4431E-03
   1   5  10      380.16      324.93        6.12 o   0.1391E-02
   2   5  10      397.80      404.34        6.76 o   0.1170E-02
   3   5  10       68.60       78.23        2.47 o   0.6730E-02
   4   5  10       42.25       40.79        2.71 o   0.1177E-01
   5   5  10       85.28       95.89        3.36 o   0.5312E-02
  -4   6  10       10.17        9.18        1.27 o   0.5053E-01
  -3   6  10      171.33      163.66        4.72 o   0.2902E-02
  -2   6  10       50.00       57.14        2.36 o   0.9220E-02
  -1   6  10      276.59      261.36        6.34 o   0.1778E-02
   0   6  10      773.67      683.12       10.18 o   0.6156E-03
   1   6  10      272.61      259.12        5.30 o   0.1836E-02
   2   6  10       50.63       55.82        2.02 o   0.9462E-02
   3   6  10      173.90      165.95        4.63 o   0.2869E-02
   4   6  10       10.70        8.80        1.77 o   0.4723E-01
  -4   7  10       99.28      101.64        4.16 o   0.4713E-02
  -3   7  10      181.06      173.98        5.59 o   0.2673E-02
  -2   7  10       29.30       27.24        1.92 o   0.1787E-01
  -1   7  10      339.23      337.53        6.69 o   0.1395E-02
   0   7  10      933.98      928.90       13.33 o   0.4461E-03
   1   7  10      343.69      340.19        6.74 o   0.1381E-02
   2   7  10       33.92       27.97        1.79 o   0.1687E-01
   3   7  10      180.59      174.84        5.95 o   0.2638E-02
   4   7  10       92.85      101.53        4.64 o   0.4716E-02
  -4   8  10      290.52      293.80        7.15 o   0.1576E-02
  -3   8  10      167.18      171.97        6.81 o   0.2635E-02
  -2   8  10      905.21      899.95       11.72 o   0.4680E-03
  -1   8  10       36.31       39.00        2.08 o   0.1320E-01
   0   8  10      243.82      243.12        5.46 o   0.1978E-02
   1   8  10       35.85       38.86        1.96 o   0.1337E-01
   2   8  10      879.63      904.70       10.99 o   0.4748E-03
   3   8  10      168.73      171.34        5.89 o   0.2717E-02
   4   8  10      296.05      295.21       11.82 o   0.1372E-02
  -4   9  10        7.51        7.34        1.27 o   0.6254E-01
  -3   9  10       60.74       58.69        3.68 o   0.7941E-02
  -2   9  10      474.86      492.02        8.41 o   0.9302E-03
  -1   9  10      276.08      279.24        6.32 o   0.1695E-02
   0   9  10      672.15      716.36        9.69 o   0.6255E-03
   1   9  10      274.01      279.79        6.43 o   0.1693E-02
   2   9  10      469.69      488.53        8.32 o   0.9394E-03
   3   9  10       56.28       58.69        3.28 o   0.8315E-02
   4   9  10        7.38        7.54        1.02 o   0.6413E-01
  -3  10  10       28.12       32.12        2.50 o   0.1549E-01
  -2  10  10      213.08      225.92        6.35 o   0.2114E-02
  -1  10  10      173.67      182.31        5.57 o   0.2633E-02
   0  10  10      192.01      176.00        5.01 o   0.2654E-02
   1  10  10      173.94      180.40        4.83 o   0.2704E-02
   2  10  10      208.40      222.75        6.01 o   0.2168E-02
   3  10  10       26.37       32.13        2.22 o   0.1609E-01
  -3  11  10       12.47       12.75        1.64 o   0.3816E-01
  -2  11  10       45.01       40.22        3.06 o   0.1129E-01
  -1  11  10      300.28      315.75        7.33 o   0.1485E-02
   0  11  10       77.03       84.21        3.23 o   0.6008E-02
   1  11  10      312.95      313.80        6.94 o   0.1484E-02
   2  11  10       43.98       41.00        2.61 o   0.1157E-01
   3  11  10       11.53       12.46        1.17 o   0.4175E-01
  -2  12  10       45.49       46.17        2.71 o   0.1054E-01
  -1  12  10       21.95       21.88        2.52 o   0.2107E-01
   0  12  10       36.41       33.79        2.55 o   0.1414E-01
   1  12  10       21.08       22.36        1.83 o   0.2249E-01
   2  12  10       46.48       45.97        2.68 o   0.1052E-01
  -1  13  10       14.82       16.91        1.92 o   0.2958E-01
   0  13  10        2.57        0.52        1.02 o   0.2984E+00
   1  13  10       13.50       16.99        1.58 o   0.3137E-01
   2  13  10       13.00       16.56        1.95 o   0.3021E-01
   0  14  10       74.19       82.10        6.39 o   0.5151E-02
   1   0  11     1578.28     1588.79        9.95 o   0.2500E-03
   2   0  11     2646.12     2609.05       15.65 o   0.1285E-03
   3   0  11       79.52       84.71        2.76 o   0.6091E-02
   4   0  11        0.31        0.37        0.85 o   0.9972E+00
   5   0  11        8.63       11.36        1.45 o   0.4584E-01
  -5   1  11      121.43      121.67        5.66 o   0.3748E-02
  -4   1  11       79.95       77.12        3.91 o   0.6133E-02
  -3   1  11       34.59       39.72        1.94 o   0.1356E-01
  -2   1  11     2506.18     2484.94       19.13 o   0.1353E-03
  -1   1  11     2467.31     2477.83       14.55 o   0.1392E-03
   0   1  11     5298.38     5436.09       20.82 o   0.4503E-04
   1   1  11     2483.10     2488.25       13.35 o   0.1389E-03
   2   1  11     2460.17     2480.12       16.23 o   0.1385E-03
   3   1  11       33.64       40.26        1.75 o   0.1368E-01
   4   1  11       74.62       76.93        3.65 o   0.6353E-02
   5   1  11       96.85      121.91        5.28 o   0.4051E-02
  -5   2  11       83.44       96.76        4.00 o   0.5176E-02
  -4   2  11       74.64       81.32        4.10 o   0.5949E-02
  -3   2  11      128.33      136.17        3.82 o   0.3709E-02
  -2   2  11     1717.69     1740.24       16.79 o   0.2149E-03
  -1   2  11     3936.91     3796.02       17.27 o   0.7568E-04
   0   2  11      518.82      535.39        4.82 o   0.8996E-03
   1   2  11     3932.04     3806.39       18.64 o   0.7526E-04
   2   2  11     1676.99     1736.93       14.00 o   0.2213E-03
   3   2  11      126.39      134.61        3.21 o   0.3815E-02
   4   2  11       67.41       81.34        3.36 o   0.6331E-02
   5   2  11       92.78       95.24        3.51 o   0.5164E-02
  -5   3  11       86.07       93.54        5.04 o   0.4953E-02
  -4   3  11      116.65      106.37        5.52 o   0.4175E-02
  -3   3  11      920.19      954.11        9.89 o   0.4541E-03
  -2   3  11      263.82      266.79        6.05 o   0.1803E-02
  -1   3  11      301.71      294.42        4.90 o   0.1646E-02
   0   3  11      116.01      119.08        2.66 o   0.4355E-02
   1   3  11      299.19      290.02        4.07 o   0.1688E-02
   2   3  11      254.61      267.83        5.19 o   0.1852E-02
   3   3  11      904.59      949.64        8.44 o   0.4641E-03
   4   3  11      106.29      106.87        4.00 o   0.4568E-02
   5   3  11       79.50       92.87        3.46 o   0.5455E-02
  -5   4  11      152.90      157.88        6.27 o   0.2919E-02
  -4   4  11      148.73      154.32        6.02 o   0.3019E-02
  -3   4  11      940.26     1018.55        9.67 o   0.4279E-03
  -2   4  11      702.57      652.78        9.05 o   0.6695E-03
  -1   4  11      168.88      164.48        3.65 o   0.3035E-02
   0   4  11      487.50      510.75        5.91 o   0.9417E-03
   1   4  11      171.34      166.01        3.68 o   0.3000E-02
   2   4  11      676.99      651.66        9.64 o   0.6745E-03
   3   4  11      939.59     1021.50        9.22 o   0.4286E-03
   4   4  11      144.26      152.41        5.03 o   0.3176E-02
   5   4  11      109.91      157.57        5.02 o   0.3338E-02
  -5   5  11       21.53       15.50        3.60 o   0.2197E-01
  -4   5  11       90.12       99.03        3.87 o   0.5117E-02
  -3   5  11      118.10      126.57        3.61 o   0.4003E-02
  -2   5  11       14.56       20.41        1.45 o   0.2654E-01
  -1   5  11      848.40      766.49       10.05 o   0.5514E-03
   0   5  11      133.19      116.62        3.85 o   0.4054E-02
   1   5  11      851.52      765.66        9.53 o   0.5542E-03
   2   5  11       15.78       21.28        1.59 o   0.2503E-01
   3   5  11      114.32      125.82        3.13 o   0.4112E-02
   4   5  11       94.94       99.15        3.60 o   0.5084E-02
   5   5  11       13.04       15.18        1.33 o   0.3495E-01
  -4   6  11       54.18       48.23        2.56 o   0.9698E-02
  -3   6  11      344.10      369.71        6.35 o   0.1301E-02
  -2   6  11      151.57      161.54        3.91 o   0.3132E-02
  -1   6  11      277.71      290.15        6.44 o   0.1651E-02
   0   6  11       20.22       27.06        1.97 o   0.1986E-01
   1   6  11      276.05      288.98        6.44 o   0.1659E-02
   2   6  11      151.33      160.36        3.43 o   0.3184E-02
   3   6  11      357.50      368.62        6.62 o   0.1282E-02
   4   6  11       50.15       49.78        3.42 o   0.9286E-02
  -4   7  11      112.84      115.82        4.15 o   0.4166E-02
  -3   7  11      318.48      323.65        7.75 o   0.1419E-02
  -2   7  11      583.43      585.59        8.23 o   0.7759E-03
  -1   7  11        8.19        9.23        1.07 o   0.5739E-01
   0   7  11      226.70      180.36        7.23 o   0.2325E-02
   1   7  11        8.02        9.16        1.02 o   0.5833E-01
   2   7  11      578.96      580.76        7.36 o   0.7908E-03
   3   7  11      327.08      324.03        7.33 o   0.1418E-02
   4   7  11      109.14      115.83        4.95 o   0.4082E-02
  -4   8  11       18.36       16.96        1.86 o   0.2776E-01
  -3   8  11       50.28       46.89        3.45 o   0.9733E-02
  -2   8  11       82.82       63.29        3.50 o   0.6929E-02
  -1   8  11       32.06       38.63        1.96 o   0.1384E-01
   0   8  11      147.99      170.15        4.09 o   0.3019E-02
   1   8  11       32.61       38.33        1.98 o   0.1383E-01
   2   8  11       81.83       63.78        3.65 o   0.6879E-02
   3   8  11       52.80       47.00        3.30 o   0.9664E-02
   4   8  11       16.36       17.24        2.29 o   0.2713E-01
  -4   9  11        7.42        4.68        1.23 o   0.8133E-01
  -3   9  11      218.43      202.65        6.69 o   0.2218E-02
  -2   9  11      199.58      189.80        5.41 o   0.2485E-02
  -1   9  11      219.02      221.32        5.62 o   0.2165E-02
   0   9  11      122.56      128.95        4.38 o   0.3802E-02
   1   9  11      222.48      220.22        5.50 o   0.2167E-02
   2   9  11      203.40      192.51        5.24 o   0.2459E-02
   3   9  11      224.84      204.16        6.33 o   0.2210E-02
   4   9  11        6.85        4.49        1.09 o   0.8776E-01
  -3  10  11       22.88       22.06        2.22 o   0.2150E-01
  -2  10  11      114.66      127.21        4.94 o   0.3841E-02
  -1  10  11       63.30       73.67        3.61 o   0.6863E-02
   0  10  11      351.26      332.94        7.13 o   0.1368E-02
   1  10  11       64.62       73.61        2.96 o   0.7031E-02
   2  10  11      114.22      128.18        4.43 o   0.3897E-02
   3  10  11       24.72       22.77        1.88 o   0.2121E-01
  -3  11  11       15.86       14.11        1.77 o   0.3290E-01
  -2  11  11      224.72      230.48        6.46 o   0.2035E-02
  -1  11  11      102.36       99.86        4.58 o   0.4674E-02
   0  11  11      132.59      127.44        4.44 o   0.3719E-02
   1  11  11      106.87      101.24        4.05 o   0.4671E-02
   2  11  11      236.38      230.00        5.79 o   0.2039E-02
   3  11  11       15.04       14.80        1.31 o   0.3408E-01
  -2  12  11      305.99      340.65        6.60 o   0.1420E-02
  -1  12  11       37.58       29.32        3.08 o   0.1423E-01
   0  12  11      123.15      127.03        4.84 o   0.3763E-02
   1  12  11       34.64       29.07        2.48 o   0.1545E-01
   2  12  11      328.16      341.53        6.41 o   0.1391E-02
  -1  13  11       29.58       29.34        2.60 o   0.1592E-01
   0  13  11       47.47       39.88        2.73 o   0.1121E-01
   1  13  11       28.65       29.39        2.21 o   0.1657E-01
   0   0  12      104.86      113.15        2.91 o   0.4564E-02
   1   0  12     4288.25     4152.78       19.44 o   0.6611E-04
   2   0  12      193.34      188.75        4.35 o   0.2592E-02
   3   0  12      118.19      103.79        3.39 o   0.4549E-02
   4   0  12       14.94       17.73        1.63 o   0.2960E-01
   5   0  12       77.28       67.85        5.00 o   0.6209E-02
  -5   1  12       34.04       41.95        3.69 o   0.1137E-01
  -4   1  12        6.15        5.79        1.50 o   0.7361E-01
  -3   1  12      186.07      190.62        4.45 o   0.2595E-02
  -2   1  12     2715.76     2624.68       18.74 o   0.1254E-03
  -1   1  12     2655.05     2591.76       14.40 o   0.1296E-03
   0   1  12      127.39      121.35        2.51 o   0.4170E-02
   1   1  12     2643.09     2592.21       13.67 o   0.1302E-03
   2   1  12     2702.73     2635.79       16.55 o   0.1264E-03
   3   1  12      184.11      190.48        4.19 o   0.2620E-02
   4   1  12        9.59        5.65        1.56 o   0.6350E-01
   5   1  12       38.92       41.44        3.61 o   0.1113E-01
  -5   2  12        0.76        0.99        1.16 o   0.3281E+00
  -4   2  12      179.31      195.04        6.96 o   0.2378E-02
  -3   2  12      143.40      149.91        4.06 o   0.3367E-02
  -2   2  12     1699.86     1683.45       15.29 o   0.2244E-03
  -1   2  12      248.18      255.04        3.50 o   0.1989E-02
   0   2  12      291.96      340.82        3.36 o   0.1539E-02
   1   2  12      253.02      255.67        3.82 o   0.1964E-02
   2   2  12     1673.19     1678.13       14.22 o   0.2280E-03
   3   2  12      145.86      149.01        3.47 o   0.3412E-02
   4   2  12      174.21      192.84        5.28 o   0.2541E-02
   5   2  12        2.92        1.08        0.81 o   0.2625E+00
  -5   3  12       68.24       77.12        4.39 o   0.6163E-02
  -4   3  12      538.48      539.03       11.60 o   0.7984E-03
  -3   3  12      467.27      491.80        6.72 o   0.9635E-03
  -2   3  12       44.59       42.99        2.70 o   0.1143E-01
  -1   3  12      132.92      140.81        3.30 o   0.3638E-02
   0   3  12        1.34        4.88        0.41 o   0.1478E+00
   1   3  12      137.65      142.79        2.95 o   0.3593E-02
   2   3  12       46.87       42.46        2.18 o   0.1166E-01
   3   3  12      476.40      492.99        6.31 o   0.9605E-03
   4   3  12      502.64      539.23        8.49 o   0.8598E-03
   5   3  12       64.61       76.12        3.01 o   0.6736E-02
  -5   4  12       56.61       59.19        3.03 o   0.8209E-02
  -4   4  12      137.28      134.33        5.77 o   0.3397E-02
  -3   4  12      540.86      554.02        7.72 o   0.8303E-03
  -2   4  12       46.00       38.06        2.17 o   0.1244E-01
  -1   4  12      220.13      212.64        4.36 o   0.2296E-02
   0   4  12     1133.87     1083.05       10.58 o   0.3823E-03
   1   4  12      230.43      215.57        4.37 o   0.2240E-02
   2   4  12       43.61       38.57        2.49 o   0.1234E-01
   3   4  12      546.09      552.48        7.27 o   0.8339E-03
   4   4  12      130.26      134.31        4.70 o   0.3590E-02
   5   4  12       46.34       59.84        3.18 o   0.8549E-02
  -5   5  12      162.01      150.48        9.00 o   0.2648E-02
  -4   5  12      177.75      184.45        5.36 o   0.2600E-02
  -3   5  12      335.68      360.22        6.37 o   0.1342E-02
  -2   5  12      127.87      133.95        3.79 o   0.3734E-02
  -1   5  12      771.88      682.61       10.63 o   0.6135E-03
   0   5  12      559.27      531.76        9.94 o   0.8244E-03
   1   5  12      774.89      682.45        9.19 o   0.6236E-03
   2   5  12      126.70      135.04        3.77 o   0.3728E-02
   3   5  12      334.00      357.50        5.51 o   0.1370E-02
   4   5  12      168.02      183.77        5.05 o   0.2674E-02
   5   5  12      123.58      148.37        6.72 o   0.3189E-02
  -4   6  12      200.31      214.98        4.72 o   0.2310E-02
  -3   6  12       90.76       94.68        3.94 o   0.5200E-02
  -2   6  12       20.75       20.72        1.52 o   0.2406E-01
  -1   6  12        5.92        3.73        0.99 o   0.1067E+00
   0   6  12     1347.03     1256.30       20.29 o   0.2917E-03
   1   6  12        4.32        3.71        0.98 o   0.1200E+00
   2   6  12       19.58       19.91        1.42 o   0.2528E-01
   3   6  12       93.12       93.68        3.42 o   0.5296E-02
   4   6  12      199.41      212.68        7.72 o   0.2144E-02
  -4   7  12      144.07      137.21        4.63 o   0.3421E-02
  -3   7  12      227.78      242.46        6.52 o   0.1960E-02
  -2   7  12      204.06      200.43        4.85 o   0.2398E-02
  -1   7  12       33.46       31.73        1.84 o   0.1565E-01
   0   7  12      243.23      247.88        6.92 o   0.1886E-02
   1   7  12       32.49       31.94        1.91 o   0.1567E-01
   2   7  12      205.51      203.69        4.16 o   0.2403E-02
   3   7  12      237.06      243.42        5.89 o   0.1960E-02
   4   7  12      131.70      137.74        5.42 o   0.3415E-02
  -4   8  12       31.07       34.13        2.23 o   0.1475E-01
  -3   8  12        9.97        7.58        1.81 o   0.5288E-01
  -2   8  12      583.36      591.71        8.92 o   0.7567E-03
  -1   8  12       18.71       24.35        1.54 o   0.2227E-01
   0   8  12        1.64        2.19        0.75 o   0.2243E+00
   1   8  12       15.71       24.51        1.57 o   0.2308E-01
   2   8  12      564.97      594.90        9.45 o   0.7566E-03
   3   8  12        9.13        7.60        1.38 o   0.5871E-01
   4   8  12       34.33       35.36        3.07 o   0.1318E-01
  -4   9  12       42.31       36.65        3.15 o   0.1195E-01
  -3   9  12      137.89      141.55        5.21 o   0.3365E-02
  -2   9  12      124.22      128.51        4.27 o   0.3818E-02
  -1   9  12       62.35       53.90        3.02 o   0.8656E-02
   0   9  12      389.67      405.42        7.84 o   0.1144E-02
   1   9  12       61.03       54.39        2.93 o   0.8715E-02
   2   9  12      118.20      126.75        4.01 o   0.3944E-02
   3   9  12      143.87      142.46        5.02 o   0.3329E-02
   4   9  12       36.25       37.36        2.28 o   0.1316E-01
  -3  10  12       58.58       49.56        3.39 o   0.8893E-02
  -2  10  12       66.77       82.36        3.62 o   0.6255E-02
  -1  10  12       83.19       91.34        3.88 o   0.5421E-02
   0  10  12        9.31       11.17        1.36 o   0.4615E-01
   1  10  12       85.06       92.09        3.37 o   0.5467E-02
   2  10  12       69.11       80.84        3.09 o   0.6414E-02
   3  10  12       55.81       50.14        3.00 o   0.9183E-02
  -3  11  12       45.81       43.27        2.81 o   0.1082E-01
  -2  11  12       23.14       24.23        2.28 o   0.1994E-01
  -1  11  12      243.01      251.17        6.93 o   0.1858E-02
   0  11  12      122.89      130.49        4.22 o   0.3795E-02
   1  11  12      247.31      250.67        6.74 o   0.1859E-02
   2  11  12       25.21       24.59        2.25 o   0.1931E-01
   3  11  12       43.22       43.04        2.08 o   0.1150E-01
  -2  12  12      237.01      244.69        5.57 o   0.1958E-02
  -1  12  12        2.39        1.50        1.15 o   0.2108E+00
   0  12  12       44.82       43.47        2.66 o   0.1094E-01
   1  12  12        3.02        1.78        0.99 o   0.1942E+00
   2  12  12      249.15      246.17        5.92 o   0.1904E-02
  -1  13  12        1.70        2.31        0.90 o   0.2058E+00
   0  13  12       35.91       30.33        2.34 o   0.1490E-01
   1  13  12        1.86        2.13        0.71 o   0.2259E+00
   1   0  13     3391.62     3382.35       19.23 o   0.8992E-04
   2   0  13       89.26       89.80        3.02 o   0.5579E-02
   3   0  13       24.31       24.28        1.65 o   0.2103E-01
   4   0  13       11.34        9.44        1.79 o   0.4723E-01
   5   0  13       91.42       91.18        5.29 o   0.4973E-02
  -5   1  13       -0.35        1.96        1.18 o   0.2553E+00
  -4   1  13      126.45      138.03        5.57 o   0.3496E-02
  -3   1  13      356.46      357.21        6.30 o   0.1327E-02
  -2   1  13      428.90      442.51        6.39 o   0.1072E-02
  -1   1  13      750.24      743.71        6.17 o   0.6111E-03
   0   1  13      189.78      197.00        2.92 o   0.2610E-02
   1   1  13      741.97      738.12        6.24 o   0.6166E-03
   2   1  13      428.19      443.44        5.85 o   0.1078E-02
   3   1  13      359.71      360.29        5.99 o   0.1322E-02
   4   1  13      132.85      135.85        4.65 o   0.3597E-02
   5   1  13        3.83        1.73        1.36 o   0.1545E+00
  -5   2  13       26.83       32.14        2.40 o   0.1580E-01
  -4   2  13       78.11       80.76        4.43 o   0.5843E-02
  -3   2  13      298.58      324.64        5.35 o   0.1526E-02
  -2   2  13     1336.42     1323.97       12.52 o   0.3032E-03
  -1   2  13       98.02      116.06        2.13 o   0.4675E-02
   0   2  13     1496.07     1530.63        8.75 o   0.2648E-03
   1   2  13       96.52      113.85        2.23 o   0.4749E-02
   2   2  13     1302.29     1317.60       11.86 o   0.3089E-03
   3   2  13      302.80      322.49        5.07 o   0.1533E-02
   4   2  13       71.74       79.79        3.25 o   0.6380E-02
   5   2  13       33.04       31.19        2.44 o   0.1511E-01
  -5   3  13       18.30       25.54        1.90 o   0.2149E-01
  -4   3  13      368.39      368.36        9.55 o   0.1195E-02
  -3   3  13     1459.54     1490.32       12.73 o   0.2656E-03
  -2   3  13      484.99      507.29        8.29 o   0.9146E-03
  -1   3  13       58.28       39.53        2.08 o   0.1118E-01
   0   3  13       23.36       14.33        1.30 o   0.2927E-01
   1   3  13       60.34       40.31        1.84 o   0.1102E-01
   2   3  13      467.68      507.23        7.15 o   0.9411E-03
   3   3  13     1463.58     1483.81       11.49 o   0.2683E-03
   4   3  13      351.54      369.48        7.40 o   0.1266E-02
   5   3  13       22.81       26.38        2.30 o   0.1920E-01
  -5   4  13       15.37       13.78        2.15 o   0.3173E-01
  -4   4  13      391.92      386.36        9.65 o   0.1139E-02
  -3   4  13     1200.63     1266.39       12.60 o   0.3229E-03
  -2   4  13       89.37      100.05        3.05 o   0.5197E-02
  -1   4  13       74.39       74.03        2.67 o   0.6797E-02
   0   4  13       29.17       31.30        1.63 o   0.1667E-01
   1   4  13       73.34       72.85        2.40 o   0.6963E-02
   2   4  13       93.49       99.92        3.35 o   0.5079E-02
   3   4  13     1182.97     1272.11       11.19 o   0.3271E-03
   4   4  13      393.40      387.17        8.50 o   0.1163E-02
   5   4  13       11.24       13.89        1.31 o   0.3826E-01
  -5   5  13        4.33        0.70        1.87 o   0.1433E+00
  -4   5  13       82.24       77.52        3.86 o   0.6074E-02
  -3   5  13       58.50       54.88        3.02 o   0.8599E-02
  -2   5  13      271.95      267.76        5.00 o   0.1795E-02
  -1   5  13      650.94      655.73        8.70 o   0.6885E-03
   0   5  13      787.60      711.16       11.09 o   0.5896E-03
   1   5  13      666.11      653.82        8.64 o   0.6848E-03
   2   5  13      273.56      269.18        4.87 o   0.1789E-02
   3   5  13       59.23       54.35        2.49 o   0.8835E-02
   4   5  13       81.48       78.35        3.57 o   0.6131E-02
   5   5  13        0.01        0.68        0.87 o   0.6581E+00
  -4   6  13      171.97      167.06        5.32 o   0.2800E-02
  -3   6  13      392.78      418.97        8.10 o   0.1112E-02
  -2   6  13       46.46       39.74        2.20 o   0.1215E-01
  -1   6  13       21.98       26.16        1.77 o   0.2005E-01
   0   6  13       38.95       31.82        2.70 o   0.1402E-01
   1   6  13       22.43       26.01        1.98 o   0.1970E-01
   2   6  13       45.13       40.88        2.14 o   0.1211E-01
   3   6  13      407.69      417.09        7.40 o   0.1116E-02
   4   6  13      175.69      166.71        6.17 o   0.2711E-02
  -4   7  13      222.53      226.06        5.65 o   0.2088E-02
  -3   7  13      367.81      385.75        7.72 o   0.1206E-02
  -2   7  13      607.08      620.10        8.38 o   0.7320E-03
  -1   7  13      152.14      149.47        3.64 o   0.3322E-02
   0   7  13       89.50       97.38        3.48 o   0.5214E-02
   1   7  13      149.65      149.43        3.74 o   0.3333E-02
   2   7  13      603.37      620.89        7.46 o   0.7408E-03
   3   7  13      366.17      386.95        7.32 o   0.1214E-02
   4   7  13      233.27      227.35        8.34 o   0.1902E-02
  -4   8  13       30.16       31.37        2.46 o   0.1543E-01
  -3   8  13       52.58       58.23        3.73 o   0.8278E-02
  -2   8  13      284.99      275.03        6.18 o   0.1700E-02
  -1   8  13      177.62      205.93        4.44 o   0.2491E-02
   0   8  13      202.02      231.29        4.88 o   0.2196E-02
   1   8  13      169.57      205.17        5.00 o   0.2498E-02
   2   8  13      274.89      275.82        6.11 o   0.1720E-02
   3   8  13       54.34       57.88        3.27 o   0.8457E-02
   4   8  13       27.35       31.33        2.34 o   0.1603E-01
  -4   9  13       48.46       53.53        4.69 o   0.8332E-02
  -3   9  13       82.42       87.00        3.99 o   0.5574E-02
  -2   9  13       75.24       66.27        3.31 o   0.7029E-02
  -1   9  13       89.39       98.99        3.97 o   0.5043E-02
   0   9  13      249.14      272.30        5.97 o   0.1791E-02
   1   9  13       89.81      100.10        3.52 o   0.5087E-02
   2   9  13       74.88       67.81        3.36 o   0.6931E-02
   3   9  13       80.77       87.38        3.70 o   0.5662E-02
   4   9  13       41.02       53.78        2.06 o   0.1022E-01
  -3  10  13       22.29       19.71        2.17 o   0.2286E-01
  -2  10  13      114.29      113.31        4.62 o   0.4170E-02
  -1  10  13      284.48      298.59        7.06 o   0.1576E-02
   0  10  13       13.39       15.82        1.43 o   0.3298E-01
   1  10  13      289.18      297.92        6.15 o   0.1601E-02
   2  10  13      109.88      114.37        4.07 o   0.4283E-02
   3  10  13       19.80       19.77        1.80 o   0.2452E-01
  -3  11  13       32.35       36.22        2.29 o   0.1415E-01
  -2  11  13      118.72      123.53        4.79 o   0.3863E-02
  -1  11  13       11.97        8.33        1.70 o   0.4802E-01
   0  11  13       15.19       14.25        1.69 o   0.3376E-01
   1  11  13       11.04        8.82        1.53 o   0.4929E-01
   2  11  13      122.25      123.10        4.79 o   0.3838E-02
   3  11  13       32.93       36.47        1.78 o   0.1444E-01
  -2  12  13       86.42       92.49        3.29 o   0.5427E-02
  -1  12  13      118.36      116.99        5.32 o   0.3918E-02
   0  12  13       15.73       14.91        1.85 o   0.3097E-01
   1  12  13      117.58      115.22        4.07 o   0.4154E-02
   2  12  13       90.09       92.65        3.47 o   0.5317E-02
  -1  13  13       65.47       70.03        2.83 o   0.7232E-02
   0  13  13        1.48        2.89        0.68 o   0.1971E+00
   1  13  13       65.15       70.42        2.83 o   0.7217E-02
   0   0  14      529.14      552.11        6.86 o   0.8606E-03
   1   0  14      374.01      356.27        5.47 o   0.1332E-02
   2   0  14        8.02        7.53        0.89 o   0.7053E-01
   3   0  14       21.03       21.76        1.58 o   0.2268E-01
   4   0  14      514.97      567.14       11.52 o   0.7810E-03
   5   0  14        0.71        0.04        0.98 o   0.7026E+00
  -5   1  14        7.88        6.49        1.39 o   0.6565E-01
  -4   1  14       45.16       46.06        3.82 o   0.1005E-01
  -3   1  14      255.99      271.51        5.69 o   0.1818E-02
  -2   1  14      498.28      477.16        6.99 o   0.9691E-03
  -1   1  14      147.33      161.54        2.70 o   0.3249E-02
   0   1  14      298.08      288.63        3.68 o   0.1711E-02
   1   1  14      147.70      162.81        2.71 o   0.3229E-02
   2   1  14      494.17      481.23        6.67 o   0.9707E-03
   3   1  14      258.33      268.97        5.14 o   0.1844E-02
   4   1  14       44.65       46.40        2.92 o   0.1069E-01
   5   1  14        9.90        6.64        1.46 o   0.5930E-01
  -5   2  14       86.63      100.09        4.14 o   0.4959E-02
  -4   2  14       14.34       15.37        2.07 o   0.3007E-01
  -3   2  14      251.18      281.29        5.42 o   0.1777E-02
  -2   2  14      710.30      691.46        9.92 o   0.6341E-03
  -1   2  14        8.63        9.77        0.73 o   0.5590E-01
   0   2  14        4.52        0.10        0.53 o   0.3078E+00
   1   2  14        9.33       10.16        0.82 o   0.5280E-01
   2   2  14      689.90      690.09        8.17 o   0.6549E-03
   3   2  14      259.82      283.65        4.74 o   0.1770E-02
   4   2  14        9.94       15.05        1.33 o   0.3630E-01
   5   2  14       98.46       98.64        3.90 o   0.4865E-02
  -5   3  14       59.70       70.28        4.27 o   0.6859E-02
  -4   3  14      155.06      150.42        6.18 o   0.3004E-02
  -3   3  14      732.15      741.70        9.30 o   0.5993E-03
  -2   3  14       12.40       13.48        1.31 o   0.3870E-01
  -1   3  14        4.05        4.31        0.60 o   0.1202E+00
   0   3  14      283.55      282.69        4.11 o   0.1748E-02
   1   3  14        4.10        3.94        0.57 o   0.1270E+00
   2   3  14       11.90       13.45        1.32 o   0.3920E-01
   3   3  14      727.79      745.53        7.77 o   0.6078E-03
   4   3  14      142.88      149.42        4.97 o   0.3226E-02
   5   3  14       56.38       70.25        3.35 o   0.7322E-02
  -5   4  14       29.06       25.94        2.71 o   0.1682E-01
  -4   4  14       46.94       44.42        3.45 o   0.1019E-01
  -3   4  14       21.00       21.00        1.88 o   0.2352E-01
  -2   4  14      244.18      242.47        5.53 o   0.1964E-02
  -1   4  14      237.94      255.59        5.29 o   0.1940E-02
   0   4  14      285.09      246.01        5.02 o   0.1882E-02
   1   4  14      249.79      257.63        4.51 o   0.1928E-02
   2   4  14      238.65      244.84        5.37 o   0.1973E-02
   3   4  14       19.63       21.46        1.43 o   0.2457E-01
   4   4  14       40.03       44.25        2.58 o   0.1133E-01
   5   4  14       24.59       26.16        2.31 o   0.1821E-01
  -4   5  14       47.46       47.73        3.01 o   0.1007E-01
  -3   5  14      662.33      703.11       10.63 o   0.6309E-03
  -2   5  14      165.76      168.73        4.04 o   0.2954E-02
  -1   5  14      604.17      597.50        8.48 o   0.7570E-03
   0   5  14      380.04      380.84        7.76 o   0.1219E-02
   1   5  14      609.21      596.52        8.40 o   0.7564E-03
   2   5  14      164.57      167.25        3.58 o   0.3010E-02
   3   5  14      676.85      699.64        8.63 o   0.6441E-03
   4   5  14       48.10       47.62        2.76 o   0.1019E-01
  -4   6  14      117.10      127.20        4.66 o   0.3844E-02
  -3   6  14      233.89      223.24        6.22 o   0.2067E-02
  -2   6  14      156.62      157.64        4.28 o   0.3122E-02
  -1   6  14      500.88      504.00        9.27 o   0.8947E-03
   0   6  14     1259.29     1223.20       15.85 o   0.3194E-03
   1   6  14      500.68      503.08        9.27 o   0.8959E-03
   2   6  14      152.85      156.41        3.57 o   0.3219E-02
   3   6  14      228.77      224.61        4.98 o   0.2135E-02
   4   6  14      123.02      125.58        5.64 o   0.3676E-02
  -4   7  14       84.81       98.80        3.72 o   0.5161E-02
  -3   7  14      213.96      221.40        6.24 o   0.2147E-02
  -2   7  14      390.82      419.49        7.03 o   0.1135E-02
  -1   7  14      128.00      133.41        3.39 o   0.3782E-02
   0   7  14     1138.75     1136.11       12.01 o   0.3619E-03
   1   7  14      129.26      133.45        3.54 o   0.3754E-02
   2   7  14      388.85      418.94        6.29 o   0.1150E-02
   3   7  14      223.81      221.91        5.69 o   0.2143E-02
   4   7  14       84.09       98.47        4.28 o   0.5067E-02
  -4   8  14       79.91       86.63        3.84 o   0.5629E-02
  -3   8  14       28.62       31.46        2.78 o   0.1530E-01
  -2   8  14      434.26      475.89        7.99 o   0.9888E-03
  -1   8  14      276.98      280.92        5.59 o   0.1717E-02
   0   8  14        3.08        3.40        0.85 o   0.1429E+00
   1   8  14      276.39      280.32        6.12 o   0.1702E-02
   2   8  14      416.12      472.95        7.58 o   0.1013E-02
   3   8  14       27.51       31.65        2.34 o   0.1596E-01
   4   8  14       75.56       88.42        3.70 o   0.5679E-02
  -4   9  14       24.01       23.55        3.20 o   0.1811E-01
  -3   9  14       28.97       31.53        2.52 o   0.1565E-01
  -2   9  14      216.16      230.85        5.51 o   0.2113E-02
  -1   9  14       28.92       28.72        2.48 o   0.1671E-01
   0   9  14        3.45        0.31        0.93 o   0.2920E+00
   1   9  14       28.11       28.66        1.93 o   0.1760E-01
   2   9  14      212.69      229.72        6.03 o   0.2104E-02
   3   9  14       27.56       31.87        3.04 o   0.1509E-01
   4   9  14       23.56       24.21        2.03 o   0.2016E-01
  -3  10  14      101.09      103.90        4.25 o   0.4592E-02
  -2  10  14       14.46       12.21        1.62 o   0.3684E-01
  -1  10  14       59.84       68.78        3.28 o   0.7360E-02
   0  10  14        6.80        8.65        1.05 o   0.6139E-01
   1  10  14       62.78       68.90        2.99 o   0.7348E-02
   2  10  14       10.55       11.49        1.30 o   0.4371E-01
   3  10  14      100.30      103.93        3.89 o   0.4665E-02
  -3  11  14        7.46        6.49        1.37 o   0.6735E-01
  -2  11  14       13.29        8.48        1.71 o   0.4509E-01
  -1  11  14       80.76       87.32        3.65 o   0.5685E-02
   0  11  14       69.60       68.93        3.49 o   0.6951E-02
   1  11  14       85.36       89.40        3.90 o   0.5454E-02
   2  11  14       11.28        8.51        1.63 o   0.4831E-01
   3  11  14        7.33        6.58        0.88 o   0.7253E-01
  -2  12  14       97.99       92.18        3.36 o   0.5206E-02
  -1  12  14       33.35       34.61        2.82 o   0.1361E-01
   0  12  14        1.52        0.71        0.85 o   0.3790E+00
   1  12  14       33.41       35.44        2.15 o   0.1404E-01
   2  12  14      101.88       93.53        3.59 o   0.5051E-02
  -1  13  14       59.66       53.90        2.98 o   0.8662E-02
   0  13  14       45.65       45.18        2.53 o   0.1067E-01
   1  13  14       56.85       55.02        2.59 o   0.8860E-02
   1   0  15       35.34       42.91        1.64 o   0.1289E-01
   2   0  15      174.65      174.74        4.12 o   0.2828E-02
   3   0  15     1151.96     1147.11       10.81 o   0.3628E-03
   4   0  15      279.01      343.28        8.47 o   0.1393E-02
   5   0  15        3.61        1.70        1.04 o   0.1782E+00
  -5   1  15       76.24       87.79        3.80 o   0.5687E-02
  -4   1  15      218.35      257.19        8.06 o   0.1836E-02
  -3   1  15       24.44       24.68        1.85 o   0.2047E-01
  -2   1  15      218.00      210.28        4.68 o   0.2319E-02
  -1   1  15     2897.13     2712.21       17.55 o   0.1186E-03
   0   1  15     1254.74     1276.67        8.37 o   0.3285E-03
   1   1  15     2826.37     2705.11       13.39 o   0.1221E-03
   2   1  15      212.69      211.04        4.44 o   0.2345E-02
   3   1  15       27.88       25.47        1.77 o   0.1936E-01
   4   1  15      218.78      253.19        7.02 o   0.1909E-02
   5   1  15       86.71       86.58        3.85 o   0.5514E-02
  -5   2  15      157.92      164.25        5.35 o   0.2907E-02
  -4   2  15      124.16      126.64        5.51 o   0.3684E-02
  -3   2  15       16.91       16.18        1.64 o   0.2985E-01
  -2   2  15      858.68      839.30       11.11 o   0.5094E-03
  -1   2  15      440.87      441.80        5.37 o   0.1085E-02
   0   2  15      165.82      160.87        3.10 o   0.3113E-02
   1   2  15      434.85      437.17        4.67 o   0.1107E-02
   2   2  15      811.39      839.10        9.68 o   0.5282E-03
   3   2  15       17.89       16.64        1.50 o   0.2920E-01
   4   2  15      108.52      125.17        4.30 o   0.4040E-02
   5   2  15      174.71      163.83        6.25 o   0.2739E-02
  -5   3  15       53.77       49.12        3.86 o   0.8976E-02
  -4   3  15      212.52      219.34        7.09 o   0.2105E-02
  -3   3  15      320.84      323.05        6.84 o   0.1448E-02
  -2   3  15       19.87       17.53        1.77 o   0.2723E-01
  -1   3  15      539.01      523.60        7.69 o   0.8729E-03
   0   3  15      675.29      677.47        6.33 o   0.6804E-03
   1   3  15      549.69      529.56        5.75 o   0.8800E-03
   2   3  15       20.77       17.75        1.72 o   0.2677E-01
   3   3  15      331.34      320.59        5.93 o   0.1464E-02
   4   3  15      184.04      221.41        6.37 o   0.2229E-02
   5   3  15       52.56       49.77        3.14 o   0.9394E-02
  -5   4  15       81.22       92.45        6.55 o   0.4674E-02
  -4   4  15      276.17      297.23        7.88 o   0.1570E-02
  -3   4  15        9.00       15.01        1.28 o   0.3778E-01
  -2   4  15      254.13      243.77        5.23 o   0.1953E-02
  -1   4  15     1010.24      990.07       11.44 o   0.4248E-03
   0   4  15      311.81      278.98        5.18 o   0.1682E-02
   1   4  15     1047.98      993.73        9.77 o   0.4240E-03
   2   4  15      256.57      243.45        5.73 o   0.1927E-02
   3   4  15       11.65       14.31        1.15 o   0.3712E-01
   4   4  15      290.80      298.81        5.85 o   0.1609E-02
   5   4  15       80.54       94.20        3.87 o   0.5322E-02
  -4   5  15        3.65        1.52        1.17 o   0.1808E+00
  -3   5  15      604.16      655.58       10.12 o   0.6871E-03
  -2   5  15      299.96      303.07        5.51 o   0.1587E-02
  -1   5  15      533.89      524.72        7.96 o   0.8690E-03
   0   5  15       80.18       88.81        3.18 o   0.5773E-02
   1   5  15      553.50      524.14        8.94 o   0.8464E-03
   2   5  15      299.34      302.11        4.93 o   0.1607E-02
   3   5  15      593.46      659.06        8.74 o   0.7011E-03
   4   5  15        1.32        1.50        0.78 o   0.3048E+00
  -4   6  15       21.97       21.70        2.36 o   0.2133E-01
  -3   6  15      385.83      385.00        8.50 o   0.1175E-02
  -2   6  15      179.17      180.35        4.65 o   0.2688E-02
  -1   6  15      116.94      128.73        4.21 o   0.3904E-02
   0   6  15      436.56      383.73        9.30 o   0.1120E-02
   1   6  15      119.41      128.88        4.01 o   0.3901E-02
   2   6  15      178.48      179.73        4.01 o   0.2738E-02
   3   6  15      378.79      384.57        7.57 o   0.1204E-02
   4   6  15       23.27       20.79        2.52 o   0.2113E-01
  -4   7  15        9.98        7.55        1.34 o   0.5691E-01
  -3   7  15       93.78       96.73        4.13 o   0.4967E-02
  -2   7  15      409.49      442.33        7.20 o   0.1075E-02
  -1   7  15      373.27      371.13        6.18 o   0.1275E-02
   0   7  15       40.32       31.65        2.09 o   0.1438E-01
   1   7  15      370.71      370.35        6.11 o   0.1281E-02
   2   7  15      414.42      441.62        6.79 o   0.1079E-02
   3   7  15       96.96       97.75        3.92 o   0.4926E-02
   4   7  15       10.32        7.09        1.57 o   0.5591E-01
  -4   8  15       60.21       65.43        3.21 o   0.7603E-02
  -3   8  15      119.11      110.76        5.41 o   0.4047E-02
  -2   8  15      223.15      217.58        5.70 o   0.2158E-02
  -1   8  15       39.17       37.98        2.18 o   0.1298E-01
   0   8  15      171.61      185.80        4.68 o   0.2683E-02
   1   8  15       38.85       37.90        2.31 o   0.1293E-01
   2   8  15      216.60      216.05        5.21 o   0.2214E-02
   3   8  15      110.65      110.25        4.57 o   0.4301E-02
   4   8  15       56.15       66.81        3.08 o   0.7702E-02
  -3   9  15       49.68       52.37        3.19 o   0.9203E-02
  -2   9  15      124.91      124.42        4.17 o   0.3913E-02
  -1   9  15       87.31       92.15        3.97 o   0.5334E-02
   0   9  15        8.04        6.57        1.30 o   0.6486E-01
   1   9  15       86.52       93.03        3.62 o   0.5394E-02
   2   9  15      124.09      123.15        4.57 o   0.3892E-02
   3   9  15       49.42       52.79        3.93 o   0.8751E-02
  -3  10  15        4.15        3.20        0.94 o   0.1326E+00
  -2  10  15       20.93       24.45        1.74 o   0.2167E-01
  -1  10  15       31.27       29.53        2.39 o   0.1601E-01
   0  10  15      100.96       89.85        3.94 o   0.5151E-02
   1  10  15       34.11       30.15        2.23 o   0.1556E-01
   2  10  15       21.13       25.29        1.84 o   0.2098E-01
   3  10  15        3.42        3.33        0.85 o   0.1409E+00
  -3  11  15       61.61       61.05        4.23 o   0.7403E-02
  -2  11  15      147.26      163.40        5.09 o   0.3009E-02
  -1  11  15       63.48       69.38        3.45 o   0.7102E-02
   0  11  15       61.01       66.98        3.46 o   0.7425E-02
   1  11  15       67.11       68.18        3.19 o   0.7149E-02
   2  11  15      146.92      163.53        5.09 o   0.3009E-02
   3  11  15       59.64       61.92        2.42 o   0.8139E-02
  -2  12  15       31.88       30.67        1.88 o   0.1605E-01
  -1  12  15       81.37       85.05        4.23 o   0.5599E-02
   0  12  15       75.28       85.06        3.53 o   0.5974E-02
   1  12  15       87.04       85.21        3.40 o   0.5678E-02
   2  12  15       34.24       30.60        2.30 o   0.1527E-01
  -1  13  15      149.30      134.12        4.47 o   0.3423E-02
   0  13  15        6.53        2.87        1.00 o   0.1109E+00
   1  13  15      146.29      134.45        5.77 o   0.3291E-02
   0   0  16      109.03      103.60        3.29 o   0.4791E-02
   1   0  16      276.99      248.36        4.50 o   0.1917E-02
   2   0  16      127.60      125.69        3.63 o   0.3954E-02
   3   0  16      170.31      178.20        4.30 o   0.2841E-02
   4   0  16       29.12       38.31        2.65 o   0.1367E-01
   5   0  16        6.15        4.91        1.03 o   0.9444E-01
  -5   1  16       10.72        9.21        1.45 o   0.4836E-01
  -4   1  16      267.59      300.09        9.98 o   0.1488E-02
  -3   1  16      314.36      311.71        6.10 o   0.1533E-02
  -2   1  16      398.20      388.37        6.12 o   0.1212E-02
  -1   1  16       23.20       24.96        1.39 o   0.2089E-01
   0   1  16      962.13      960.59        8.00 o   0.4549E-03
   1   1  16       22.55       25.35        1.22 o   0.2105E-01
   2   1  16      374.05      387.83        6.41 o   0.1234E-02
   3   1  16      307.83      310.98        6.29 o   0.1541E-02
   4   1  16      257.13      300.89        7.57 o   0.1604E-02
   5   1  16       13.72        9.41        1.56 o   0.4320E-01
  -5   2  16      127.26      136.22        6.14 o   0.3391E-02
  -4   2  16        2.91        1.41        1.36 o   0.1790E+00
  -3   2  16      839.39      856.86       10.70 o   0.5047E-03
  -2   2  16      256.43      265.42        6.20 o   0.1810E-02
  -1   2  16        3.17        3.16        0.64 o   0.1563E+00
   0   2  16      426.33      426.01        5.47 o   0.1127E-02
   1   2  16        4.32        3.45        0.57 o   0.1351E+00
   2   2  16      263.32      264.93        5.45 o   0.1825E-02
   3   2  16      834.16      856.60        8.98 o   0.5147E-03
   4   2  16        2.26        1.42        1.13 o   0.2170E+00
   5   2  16      133.73      135.63        5.24 o   0.3471E-02
  -5   3  16       28.35       31.28        2.19 o   0.1611E-01
  -4   3  16      326.51      355.22        8.67 o   0.1298E-02
  -3   3  16      776.84      827.24       12.12 o   0.5229E-03
  -2   3  16      218.68      209.72        5.22 o   0.2271E-02
  -1   3  16      132.99      139.66        3.83 o   0.3592E-02
   0   3  16       32.90       23.74        1.36 o   0.1942E-01
   1   3  16      136.68      141.15        2.90 o   0.3617E-02
   2   3  16      211.49      209.42        5.02 o   0.2309E-02
   3   3  16      771.36      829.90        9.19 o   0.5405E-03
   4   3  16      316.18      354.61        7.18 o   0.1354E-02
   5   3  16       23.94       31.43        1.77 o   0.1729E-01
  -5   4  16       17.41       19.09        3.01 o   0.2275E-01
  -4   4  16       29.62       29.06        2.78 o   0.1604E-01
  -3   4  16       43.89       48.74        3.37 o   0.9964E-02
  -2   4  16      884.30      949.36        8.26 o   0.4693E-03
  -1   4  16      169.48      156.09        4.60 o   0.3048E-02
   0   4  16        1.89        5.25        0.51 o   0.1284E+00
   1   4  16      181.83      157.38        3.66 o   0.3028E-02
   2   4  16      911.25      952.53        9.00 o   0.4604E-03
   3   4  16       41.21       47.98        1.96 o   0.1108E-01
   4   4  16       27.15       29.28        1.88 o   0.1760E-01
   5   4  16       20.00       19.52        2.80 o   0.2227E-01
  -4   5  16      131.16      135.89        5.08 o   0.3518E-02
  -3   5  16      376.55      407.27        7.95 o   0.1160E-02
  -2   5  16       49.84       41.13        2.21 o   0.1146E-01
  -1   5  16      121.91      124.16        3.80 o   0.4003E-02
   0   5  16        5.84        3.90        1.00 o   0.1061E+00
   1   5  16      120.32      122.90        4.19 o   0.3995E-02
   2   5  16       51.46       41.84        2.20 o   0.1122E-01
   3   5  16      382.52      404.89        6.97 o   0.1178E-02
   4   5  16      126.93      137.22        4.47 o   0.3606E-02
  -4   6  16      172.63      175.46        6.19 o   0.2637E-02
  -3   6  16      315.64      351.52        7.64 o   0.1353E-02
  -2   6  16      195.46      200.97        4.87 o   0.2435E-02
  -1   6  16      313.25      317.31        5.98 o   0.1512E-02
   0   6  16      159.91      150.43        5.70 o   0.3072E-02
   1   6  16      317.81      317.07        5.73 o   0.1512E-02
   2   6  16      198.32      199.93        4.28 o   0.2464E-02
   3   6  16      319.33      353.07        6.52 o   0.1374E-02
   4   6  16      170.55      175.06        5.73 o   0.2690E-02
  -4   7  16        3.13        2.10        0.97 o   0.1800E+00
  -3   7  16        3.69        2.61        1.07 o   0.1505E+00
  -2   7  16      244.21      230.15        5.59 o   0.2044E-02
  -1   7  16       76.32       69.61        2.84 o   0.6966E-02
   0   7  16      462.12      435.86        7.02 o   0.1049E-02
   1   7  16       76.08       69.48        2.88 o   0.6969E-02
   2   7  16      242.68      230.85        5.22 o   0.2061E-02
   3   7  16        3.66        2.70        0.90 o   0.1560E+00
   4   7  16        4.78        2.22        1.15 o   0.1402E+00
  -4   8  16      138.66      121.80        5.58 o   0.3591E-02
  -3   8  16      281.94      287.63        8.18 o   0.1576E-02
  -2   8  16      311.43      316.21        7.00 o   0.1479E-02
  -1   8  16      219.25      211.65        5.27 o   0.2258E-02
   0   8  16      244.73      246.24        5.43 o   0.1959E-02
   1   8  16      215.56      210.72        4.88 o   0.2298E-02
   2   8  16      308.04      315.13        6.19 o   0.1512E-02
   3   8  16      278.37      288.85        7.17 o   0.1618E-02
   4   8  16      133.35      123.43        5.44 o   0.3629E-02
  -3   9  16      191.15      216.12        6.09 o   0.2255E-02
  -2   9  16       93.32       88.84        3.95 o   0.5331E-02
  -1   9  16      731.95      774.29       11.54 o   0.5612E-03
   0   9  16      347.75      383.39        7.40 o   0.1242E-02
   1   9  16      731.35      772.29       10.00 o   0.5730E-03
   2   9  16       84.68       88.90        3.78 o   0.5530E-02
   3   9  16      186.48      214.63        7.39 o   0.2194E-02
  -3  10  16       -0.30        0.64        0.66 o   0.8773E+00
  -2  10  16      156.66      158.34        4.48 o   0.3081E-02
  -1  10  16      244.64      268.21        6.44 o   0.1799E-02
   0  10  16       48.09       54.34        2.75 o   0.9481E-02
   1  10  16      243.03      267.87        5.73 o   0.1832E-02
   2  10  16      160.69      160.68        5.09 o   0.2975E-02
   3  10  16        1.11        0.49        0.75 o   0.5563E+00
  -3  11  16       33.77       28.19        2.99 o   0.1523E-01
  -2  11  16       72.76       70.87        3.47 o   0.6672E-02
  -1  11  16       52.91       47.75        2.97 o   0.9744E-02
   0  11  16       12.83       12.70        1.63 o   0.3711E-01
   1  11  16       49.85       47.98        2.74 o   0.1004E-01
   2  11  16       69.10       70.94        3.17 o   0.6867E-02
   3  11  16       32.49       27.34        2.16 o   0.1682E-01
  -2  12  16       45.75       49.84        3.12 o   0.9731E-02
  -1  12  16       47.68       49.47        3.18 o   0.9758E-02
   0  12  16       48.78       49.54        2.82 o   0.9797E-02
   1  12  16       42.89       49.02        2.35 o   0.1061E-01
   2  12  16       56.14       50.82        2.82 o   0.9185E-02
  -1  13  16       71.13       68.56        3.34 o   0.6905E-02
   0  13  16       79.40       77.65        3.13 o   0.6234E-02
   1  13  16       69.94       70.04        6.63 o   0.5592E-02
   1   0  17     1340.97     1245.37       11.71 o   0.3194E-03
   2   0  17      441.09      451.15        6.91 o   0.1050E-02
   3   0  17       12.38       12.20        1.44 o   0.3988E-01
   4   0  17      166.03      229.39        5.82 o   0.2276E-02
   5   0  17        1.51        1.62        0.79 o   0.2718E+00
  -5   1  17      124.39      113.92        5.48 o   0.3928E-02
  -4   1  17      591.52      688.52       11.92 o   0.6490E-03
  -3   1  17      516.59      548.78        8.81 o   0.8399E-03
  -2   1  17     1025.44     1019.71       14.09 o   0.4011E-03
  -1   1  17      503.67      514.53        6.59 o   0.9185E-03
   0   1  17      589.81      606.24        6.11 o   0.7788E-03
   1   1  17      492.80      510.70        5.53 o   0.9415E-03
   2   1  17     1011.71     1018.32       11.52 o   0.4145E-03
   3   1  17      508.16      544.77        7.91 o   0.8597E-03
   4   1  17      586.90      685.21       12.31 o   0.6488E-03
   5   1  17      119.37      112.56        4.07 o   0.4237E-02
  -5   2  17       98.79       97.36        5.02 o   0.4706E-02
  -4   2  17      240.04      259.57        6.88 o   0.1843E-02
  -3   2  17      315.44      348.84        6.92 o   0.1383E-02
  -2   2  17     1173.65     1134.06       14.72 o   0.3499E-03
  -1   2  17     1207.66     1190.99       12.25 o   0.3419E-03
   0   2  17       59.40       50.87        1.94 o   0.9518E-02
   1   2  17     1236.37     1190.01        9.16 o   0.3468E-03
   2   2  17     1130.79     1136.87       11.78 o   0.3642E-03
   3   2  17      311.86      350.75        5.88 o   0.1409E-02
   4   2  17      218.14      257.57        7.33 o   0.1883E-02
   5   2  17      104.49       96.76        3.17 o   0.4994E-02
  -5   3  17        5.93        6.23        0.93 o   0.8131E-01
  -4   3  17       13.07       12.05        2.39 o   0.3450E-01
  -3   3  17      560.19      582.39       10.27 o   0.7648E-03
  -2   3  17      194.37      213.67        5.41 o   0.2313E-02
  -1   3  17      201.21      226.90        4.66 o   0.2249E-02
   0   3  17      942.80      916.59        7.71 o   0.4763E-03
   1   3  17      213.82      227.07        3.97 o   0.2234E-02
   2   3  17      195.67      215.02        4.92 o   0.2326E-02
   3   3  17      550.54      579.43        7.89 o   0.7985E-03
   4   3  17       14.50       12.58        1.94 o   0.3499E-01
   5   3  17        6.86        6.50        1.92 o   0.6240E-01
  -4   4  17       29.27       33.07        2.88 o   0.1475E-01
  -3   4  17       45.19       49.99        3.13 o   0.9884E-02
  -2   4  17       31.91       30.79        1.60 o   0.1624E-01
  -1   4  17      204.99      203.04        5.17 o   0.2392E-02
   0   4  17       26.88       29.08        1.77 o   0.1788E-01
   1   4  17      215.06      203.59        4.35 o   0.2394E-02
   2   4  17       30.85       30.62        1.71 o   0.1638E-01
   3   4  17       42.35       49.38        2.38 o   0.1059E-01
   4   4  17       27.13       32.04        1.76 o   0.1667E-01
  -4   5  17       48.30       51.48        3.10 o   0.9478E-02
  -3   5  17       53.07       63.68        3.39 o   0.7871E-02
  -2   5  17     1215.81     1299.89       12.10 o   0.3171E-03
  -1   5  17       76.56       75.98        3.08 o   0.6524E-02
   0   5  17      403.74      378.19        7.53 o   0.1201E-02
   1   5  17       77.86       75.55        3.45 o   0.6409E-02
   2   5  17     1239.04     1303.05       11.00 o   0.3169E-03
   3   5  17       54.64       65.56        2.81 o   0.7883E-02
   4   5  17       50.07       51.50        2.80 o   0.9534E-02
  -4   6  17       45.74       39.84        3.13 o   0.1109E-01
  -3   6  17      235.94      222.26        7.04 o   0.2025E-02
  -2   6  17      428.08      439.27        7.60 o   0.1060E-02
  -1   6  17      118.82      116.77        3.39 o   0.4263E-02
   0   6  17      517.88      543.27        8.98 o   0.8421E-03
   1   6  17      116.92      115.39        3.21 o   0.4340E-02
   2   6  17      419.00      437.82        6.60 o   0.1087E-02
   3   6  17      229.95      222.52        5.49 o   0.2124E-02
   4   6  17       39.80       38.66        2.74 o   0.1210E-01
  -4   7  17       67.14       76.21        3.37 o   0.6601E-02
  -3   7  17       40.57       44.77        2.91 o   0.1122E-01
  -2   7  17      269.65      262.12        6.17 o   0.1786E-02
  -1   7  17      518.67      504.59        8.14 o   0.8971E-03
   0   7  17      561.61      566.77        7.73 o   0.8103E-03
   1   7  17      519.14      502.62        7.74 o   0.9043E-03
   2   7  17      261.82      259.18        5.73 o   0.1834E-02
   3   7  17       38.22       43.67        2.36 o   0.1200E-01
   4   7  17       63.22       76.94        3.50 o   0.6634E-02
  -4   8  17      256.10      240.44        8.25 o   0.1796E-02
  -3   8  17      100.26       99.60        4.79 o   0.4678E-02
  -2   8  17       30.48       30.56        2.26 o   0.1598E-01
  -1   8  17      157.25      159.29        4.32 o   0.3073E-02
   0   8  17      100.61      101.63        3.87 o   0.4766E-02
   1   8  17      156.94      160.53        4.38 o   0.3055E-02
   2   8  17       26.89       29.39        1.90 o   0.1744E-01
   3   8  17       89.88       98.76        3.74 o   0.5076E-02
   4   8  17      249.85      242.77        7.25 o   0.1851E-02
  -3   9  17      135.46      143.39        4.99 o   0.3358E-02
  -2   9  17      196.80      188.70        5.10 o   0.2517E-02
  -1   9  17       51.50       56.30        2.94 o   0.8946E-02
   0   9  17       51.99       31.18        3.06 o   0.1226E-01
   1   9  17       52.38       56.78        2.71 o   0.8960E-02
   2   9  17      190.12      188.45        5.24 o   0.2538E-02
   3   9  17      144.19      144.12        5.63 o   0.3212E-02
  -3  10  17        7.51       11.19        1.31 o   0.4889E-01
  -2  10  17       24.56       26.72        1.88 o   0.1927E-01
  -1  10  17      168.79      184.07        4.98 o   0.2686E-02
   0  10  17        2.36        1.49        0.85 o   0.2495E+00
   1  10  17      170.13      183.21        5.07 o   0.2681E-02
   2  10  17       22.13       26.85        1.79 o   0.1992E-01
   3  10  17        7.16       11.48        1.01 o   0.5029E-01
  -2  11  17      228.71      251.91        5.91 o   0.1931E-02
  -1  11  17       62.59       80.67        3.16 o   0.6614E-02
   0  11  17       70.99       56.87        3.64 o   0.7650E-02
   1  11  17       62.01       80.66        2.97 o   0.6682E-02
   2  11  17      236.42      253.04        5.32 o   0.1930E-02
  -2  12  17       56.45       63.83        4.17 o   0.7398E-02
  -1  12  17       92.99      104.29        4.32 o   0.4735E-02
   0  12  17       27.82       22.52        2.10 o   0.1992E-01
   1  12  17       91.96      104.54        3.56 o   0.4881E-02
   2  12  17       69.97       64.31        3.44 o   0.7199E-02
  -1  13  17       13.50       13.48        2.75 o   0.3035E-01
   0  13  17       31.68       37.35        2.11 o   0.1398E-01
   1  13  17       14.52       13.99        2.87 o   0.2865E-01
   0   0  18      377.15      379.74        7.06 o   0.1238E-02
   1   0  18     3507.73     3387.18       21.27 o   0.8775E-04
   2   0  18       21.40       20.40        1.72 o   0.2384E-01
   3   0  18        3.47        2.56        1.01 o   0.1610E+00
   4   0  18       99.96      115.94        4.79 o   0.4308E-02
   5   0  18       17.68       15.00        1.75 o   0.3021E-01
  -5   1  18        7.29        7.95        1.20 o   0.6136E-01
  -4   1  18      100.01      128.18        5.23 o   0.3920E-02
  -3   1  18       31.02       29.72        2.28 o   0.1627E-01
  -2   1  18      235.73      220.87        6.32 o   0.2094E-02
  -1   1  18       47.96       50.49        2.07 o   0.1031E-01
   0   1  18      871.34      819.47        7.55 o   0.5338E-03
   1   1  18       49.95       51.26        1.93 o   0.1014E-01
   2   1  18      234.11      221.97        4.99 o   0.2160E-02
   3   1  18       26.65       29.25        1.85 o   0.1776E-01
   4   1  18      106.66      127.61        5.24 o   0.3864E-02
   5   1  18       10.24        7.87        1.31 o   0.5457E-01
  -5   2  18        7.28        5.10        1.16 o   0.7965E-01
  -4   2  18       63.68       73.59        5.12 o   0.6264E-02
  -3   2  18      546.94      590.60        9.20 o   0.7761E-03
  -2   2  18      612.73      627.26       11.11 o   0.7012E-03
  -1   2  18      437.63      417.48        7.02 o   0.1108E-02
   0   2  18       90.78       98.56        2.62 o   0.5326E-02
   1   2  18      444.70      415.06        5.54 o   0.1129E-02
   2   2  18      610.82      625.80        8.70 o   0.7275E-03
   3   2  18      544.72      590.11        7.84 o   0.7919E-03
   4   2  18       61.83       73.43        3.87 o   0.6801E-02
   5   2  18        7.32        5.07        1.33 o   0.7701E-01
  -5   3  18       14.84       15.88        1.79 o   0.3058E-01
  -4   3  18      379.04      395.76       13.19 o   0.1040E-02
  -3   3  18       75.20       84.72        3.45 o   0.5984E-02
  -2   3  18       81.17       81.51        2.96 o   0.6154E-02
  -1   3  18      261.96      266.70        5.97 o   0.1802E-02
   0   3  18      128.22      156.02        3.14 o   0.3436E-02
   1   3  18      276.93      267.57        4.91 o   0.1801E-02
   2   3  18       86.08       81.50        2.96 o   0.6037E-02
   3   3  18       80.88       85.44        3.07 o   0.5910E-02
   4   3  18      348.53      394.91        7.84 o   0.1211E-02
   5   3  18       13.96       15.54        2.44 o   0.2901E-01
  -4   4  18       99.93      107.83        5.03 o   0.4411E-02
  -3   4  18      390.19      421.04        9.11 o   0.1093E-02
  -2   4  18      193.07      203.24        4.09 o   0.2474E-02
  -1   4  18      104.21       98.09        3.68 o   0.4931E-02
   0   4  18      145.16      145.72        4.16 o   0.3383E-02
   1   4  18      110.58       99.09        3.55 o   0.4824E-02
   2   4  18      205.59      204.24        4.53 o   0.2394E-02
   3   4  18      407.28      419.34        7.25 o   0.1118E-02
   4   4  18       92.52      107.65        3.36 o   0.4817E-02
  -4   5  18       28.81       28.73        2.38 o   0.1663E-01
  -3   5  18        3.95        2.57        1.44 o   0.1290E+00
  -2   5  18      127.76      121.66        3.87 o   0.3978E-02
  -1   5  18      338.29      343.07        7.05 o   0.1367E-02
   0   5  18       59.52       50.84        2.98 o   0.9154E-02
   1   5  18      350.78      341.85        6.50 o   0.1367E-02
   2   5  18      137.69      123.01        3.79 o   0.3861E-02
   3   5  18        2.69        2.50        1.05 o   0.1690E+00
   4   5  18       27.51       28.95        2.02 o   0.1723E-01
  -4   6  18       24.06       25.75        2.20 o   0.1924E-01
  -3   6  18      265.00      261.01        8.66 o   0.1679E-02
  -2   6  18      284.38      302.90        5.88 o   0.1603E-02
  -1   6  18      125.65      131.75        3.88 o   0.3807E-02
   0   6  18      480.23      502.69        8.25 o   0.9214E-03
   1   6  18      129.37      132.58        3.17 o   0.3829E-02
   2   6  18      277.03      300.49        5.42 o   0.1639E-02
   3   6  18      257.53      261.61        5.79 o   0.1819E-02
   4   6  18       21.47       24.96        2.04 o   0.2054E-01
  -4   7  18       11.33       10.45        1.46 o   0.4395E-01
  -3   7  18      453.36      447.14       10.11 o   0.9753E-03
  -2   7  18      129.56      127.23        4.28 o   0.3798E-02
  -1   7  18       38.76       40.60        2.31 o   0.1243E-01
   0   7  18      193.15      193.88        5.09 o   0.2483E-02
   1   7  18       40.61       40.12        2.16 o   0.1244E-01
   2   7  18      119.06      127.73        3.89 o   0.3938E-02
   3   7  18      433.36      446.92        8.72 o   0.1016E-02
   4   7  18       10.88       10.79        1.37 o   0.4418E-01
  -4   8  18       19.54       15.42        3.34 o   0.2305E-01
  -3   8  18      101.41       88.61        4.38 o   0.5100E-02
  -2   8  18        4.99        3.76        1.15 o   0.1115E+00
  -1   8  18      462.23      483.12        8.18 o   0.9543E-03
   0   8  18     1059.69     1119.40       13.27 o   0.3705E-03
   1   8  18      454.16      484.87        8.60 o   0.9511E-03
   2   8  18        3.75        3.39        0.91 o   0.1377E+00
   3   8  18       97.33       89.49        3.79 o   0.5271E-02
   4   8  18       19.95       15.95        2.04 o   0.2682E-01
  -3   9  18       15.47       17.39        2.01 o   0.2844E-01
  -2   9  18       56.98       57.40        3.04 o   0.8507E-02
  -1   9  18      104.05      105.66        4.06 o   0.4610E-02
   0   9  18      130.57      150.40        4.74 o   0.3318E-02
   1   9  18      104.12      106.83        3.57 o   0.4658E-02
   2   9  18       52.49       56.31        2.89 o   0.8894E-02
   3   9  18       16.55       17.26        2.02 o   0.2798E-01
  -3  10  18       42.27       43.38        2.78 o   0.1120E-01
  -2  10  18       44.88       54.17        2.66 o   0.9671E-02
  -1  10  18      166.63      185.89        5.23 o   0.2669E-02
   0  10  18        2.73        0.53        0.98 o   0.3098E+00
   1  10  18      172.79      185.45        5.07 o   0.2655E-02
   2  10  18       47.24       55.62        2.71 o   0.9342E-02
   3  10  18       42.24       42.92        2.30 o   0.1158E-01
  -2  11  18       53.86       49.25        2.77 o   0.9612E-02
  -1  11  18       69.11       64.63        3.81 o   0.7101E-02
   0  11  18        9.64       15.26        1.37 o   0.3762E-01
   1  11  18       64.27       62.65        3.01 o   0.7706E-02
   2  11  18       56.97       48.95        2.56 o   0.9566E-02
  -2  12  18       24.27       23.53        3.75 o   0.1682E-01
  -1  12  18        5.05        1.89        1.16 o   0.1383E+00
   0  12  18       30.84       30.84        2.13 o   0.1595E-01
   1  12  18        6.42        1.97        1.04 o   0.1264E+00
   2  12  18       29.29       24.06        2.13 o   0.1861E-01
   0  13  18        2.43        2.92        0.96 o   0.1703E+00
   1   0  19      200.44      232.22        4.63 o   0.2215E-02
   2   0  19      111.57      116.13        4.12 o   0.4285E-02
   3   0  19      511.39      549.47        9.50 o   0.8327E-03
   4   0  19       32.12       46.31        2.71 o   0.1165E-01
   5   0  19       21.64       28.30        1.72 o   0.1912E-01
  -5   1  19       52.41       49.56        3.19 o   0.9401E-02
  -4   1  19       17.11       17.83        2.52 o   0.2494E-01
  -3   1  19      392.53      435.80        7.43 o   0.1096E-02
  -2   1  19      380.58      367.36        8.21 o   0.1233E-02
  -1   1  19      260.99      242.70        5.46 o   0.1949E-02
   0   1  19        6.32        2.10        0.77 o   0.1442E+00
   1   1  19      254.23      241.01        4.48 o   0.2015E-02
   2   1  19      362.86      366.62        6.80 o   0.1288E-02
   3   1  19      393.50      433.36        6.98 o   0.1107E-02
   4   1  19       18.67       17.22        2.26 o   0.2561E-01
   5   1  19       45.57       49.13        2.36 o   0.1033E-01
  -5   2  19        9.08        8.93        1.15 o   0.5504E-01
  -4   2  19       57.12       58.38        4.78 o   0.7580E-02
  -3   2  19      172.02      197.41        4.92 o   0.2569E-02
  -2   2  19       27.60       30.58        2.37 o   0.1652E-01
  -1   2  19       75.07       75.07        2.99 o   0.6648E-02
   0   2  19       27.88       23.48        1.53 o   0.2048E-01
   1   2  19       73.08       73.73        2.58 o   0.6887E-02
   2   2  19       31.95       32.39        1.76 o   0.1588E-01
   3   2  19      172.48      199.28        4.42 o   0.2582E-02
   4   2  19       54.69       58.43        3.23 o   0.8473E-02
   5   2  19        7.93        8.76        1.23 o   0.5742E-01
  -4   3  19       88.38      101.97        5.36 o   0.4673E-02
  -3   3  19      663.33      743.09       10.57 o   0.6082E-03
  -2   3  19       43.01       45.22        2.08 o   0.1133E-01
  -1   3  19      806.06      792.69       11.92 o   0.5358E-03
   0   3  19      208.26      201.67        4.25 o   0.2422E-02
   1   3  19      826.62      792.81        8.45 o   0.5516E-03
   2   3  19       46.36       46.30        1.87 o   0.1101E-01
   3   3  19      723.42      744.50       11.19 o   0.5852E-03
   4   3  19       95.32      101.05        4.77 o   0.4731E-02
  -4   4  19       64.06       65.02        3.99 o   0.7155E-02
  -3   4  19      238.17      260.59        7.03 o   0.1823E-02
  -2   4  19      393.95      405.43        6.18 o   0.1176E-02
  -1   4  19      499.53      511.74        8.48 o   0.8977E-03
   0   4  19      902.95      959.50       11.62 o   0.4510E-03
   1   4  19      520.61      512.93        7.98 o   0.8901E-03
   2   4  19      423.58      404.59        6.18 o   0.1148E-02
   3   4  19      257.49      260.86        6.17 o   0.1816E-02
   4   4  19       61.52       65.88        2.89 o   0.7594E-02
  -4   5  19      201.83      190.11        6.59 o   0.2367E-02
  -3   5  19       75.85       87.95        4.24 o   0.5612E-02
  -2   5  19      738.04      751.33        9.45 o   0.5893E-03
  -1   5  19      133.60      141.02        4.00 o   0.3552E-02
   0   5  19        9.56        6.49        1.34 o   0.6337E-01
   1   5  19      140.43      143.47        3.23 o   0.3526E-02
   2   5  19      771.13      754.53        9.10 o   0.5805E-03
   3   5  19       79.77       88.57        3.63 o   0.5661E-02
   4   5  19      178.43      190.32        4.91 o   0.2579E-02
  -4   6  19      126.56      124.85        5.64 o   0.3635E-02
  -3   6  19      253.15      250.56        8.44 o   0.1762E-02
  -2   6  19      655.48      660.98        9.48 o   0.6695E-03
  -1   6  19      306.39      316.11        5.91 o   0.1527E-02
   0   6  19       29.60       29.58        2.10 o   0.1680E-01
   1   6  19      307.97      313.92        5.13 o   0.1551E-02
   2   6  19      657.36      662.78        8.73 o   0.6736E-03
   3   6  19      246.71      250.08        5.63 o   0.1912E-02
   4   6  19      115.37      124.14        3.88 o   0.3998E-02
  -4   7  19       82.77       79.80        4.06 o   0.5861E-02
  -3   7  19      315.43      307.33        8.20 o   0.1452E-02
  -2   7  19      231.79      264.42        6.37 o   0.1846E-02
  -1   7  19      170.20      185.11        4.74 o   0.2690E-02
   0   7  19       35.65       33.67        2.25 o   0.1444E-01
   1   7  19      175.23      184.66        4.78 o   0.2667E-02
   2   7  19      222.98      261.86        5.34 o   0.1923E-02
   3   7  19      297.16      305.66        6.55 o   0.1540E-02
   4   7  19       77.87       79.75        3.59 o   0.6104E-02
  -4   8  19      112.45       92.83        7.03 o   0.4134E-02
  -3   8  19       84.42       84.11        4.81 o   0.5403E-02
  -2   8  19       31.92       44.03        2.35 o   0.1249E-01
  -1   8  19       89.30       90.23        3.55 o   0.5425E-02
   0   8  19      167.42      177.61        5.52 o   0.2725E-02
   1   8  19       87.34       90.71        3.62 o   0.5431E-02
   2   8  19       32.69       44.13        2.29 o   0.1244E-01
   3   8  19       77.78       83.59        3.94 o   0.5799E-02
   4   8  19       90.46       93.27        6.32 o   0.4573E-02
  -3   9  19      109.34      101.22        4.77 o   0.4483E-02
  -2   9  19       58.81       63.77        3.03 o   0.7927E-02
  -1   9  19      118.10      125.61        4.31 o   0.3941E-02
   0   9  19       77.64       87.23        3.47 o   0.5815E-02
   1   9  19      118.88      126.54        3.80 o   0.3980E-02
   2   9  19       54.70       64.48        2.92 o   0.8082E-02
   3   9  19      115.36      101.87        4.82 o   0.4379E-02
  -3  10  19       49.75       47.38        2.91 o   0.9958E-02
  -2  10  19      110.33      118.44        4.25 o   0.4186E-02
  -1  10  19      184.33      175.66        5.37 o   0.2647E-02
   0  10  19      631.57      658.45       10.23 o   0.6725E-03
   1  10  19      186.09      174.71        5.16 o   0.2664E-02
   2  10  19      105.04      117.82        3.94 o   0.4310E-02
   3  10  19       44.01       46.85        2.53 o   0.1063E-01
  -2  11  19       25.15       31.61        2.74 o   0.1572E-01
  -1  11  19       70.05       80.06        3.86 o   0.6204E-02
   0  11  19      188.08      172.85        5.09 o   0.2683E-02
   1  11  19       68.89       80.01        3.03 o   0.6467E-02
   2  11  19       28.07       31.83        1.74 o   0.1633E-01
  -1  12  19      190.47      226.32        6.50 o   0.2165E-02
   0  12  19      113.51      121.79        3.95 o   0.4077E-02
   1  12  19      193.44      227.09        4.85 o   0.2241E-02
   0  13  19       52.57       64.19        4.24 o   0.7466E-02
   0   0  20       65.27       59.06        3.38 o   0.7983E-02
   1   0  20      194.54      169.84        4.72 o   0.2764E-02
   2   0  20      292.89      302.57        5.52 o   0.1607E-02
   3   0  20      223.14      257.82        6.64 o   0.1887E-02
   4   0  20        7.14       15.36        1.91 o   0.3663E-01
   5   0  20        3.01        2.80        0.94 o   0.1653E+00
  -5   1  20       28.35       32.66        2.21 o   0.1562E-01
  -4   1  20      110.95      127.51        5.63 o   0.3767E-02
  -3   1  20      115.37      136.25        4.23 o   0.3771E-02
  -2   1  20      166.68      174.80        4.88 o   0.2832E-02
  -1   1  20        4.90        4.22        0.81 o   0.1118E+00
   0   1  20       51.03       41.44        2.04 o   0.1146E-01
   1   1  20        4.76        4.14        0.72 o   0.1161E+00
   2   1  20      174.87      175.07        3.98 o   0.2849E-02
   3   1  20      120.18      135.64        3.90 o   0.3775E-02
   4   1  20      112.30      127.51        4.95 o   0.3860E-02
   5   1  20       28.69       32.60        3.10 o   0.1451E-01
  -4   2  20       84.80       92.00        5.58 o   0.4977E-02
  -3   2  20       80.78       79.46        3.88 o   0.6047E-02
  -2   2  20      212.31      217.02        5.26 o   0.2239E-02
  -1   2  20      235.68      239.49        5.93 o   0.2004E-02
   0   2  20       84.90       74.94        2.48 o   0.6497E-02
   1   2  20      232.58      239.64        4.72 o   0.2065E-02
   2   2  20      221.52      216.95        4.53 o   0.2244E-02
   3   2  20       80.95       80.07        3.87 o   0.6018E-02
   4   2  20       93.15       92.02        4.44 o   0.5132E-02
  -4   3  20       62.83       66.93        4.44 o   0.6897E-02
  -3   3  20        5.32        5.99        1.26 o   0.8284E-01
  -2   3  20      703.00      710.40        8.93 o   0.6264E-03
  -1   3  20       71.14       63.57        3.22 o   0.7386E-02
   0   3  20      290.77      265.67        5.17 o   0.1778E-02
   1   3  20       75.50       64.45        2.77 o   0.7321E-02
   2   3  20      729.85      709.59        7.50 o   0.6277E-03
   3   3  20        6.58        5.93        1.10 o   0.8056E-01
   4   3  20       62.98       66.82        3.95 o   0.7100E-02
  -4   4  20       32.41       31.41        3.10 o   0.1445E-01
  -3   4  20      130.39      141.59        5.18 o   0.3423E-02
  -2   4  20      286.01      301.08        5.52 o   0.1624E-02
  -1   4  20      157.21      148.32        4.80 o   0.3202E-02
   0   4  20      877.04      870.70       13.11 o   0.4793E-03
   1   4  20      161.17      147.95        4.49 o   0.3209E-02
   2   4  20      305.32      301.62        5.31 o   0.1593E-02
   3   4  20      140.53      141.34        4.56 o   0.3420E-02
   4   4  20       30.71       30.84        2.06 o   0.1611E-01
  -4   5  20      230.73      203.02        6.79 o   0.2167E-02
  -3   5  20       63.17       61.13        3.63 o   0.7659E-02
  -2   5  20      274.22      290.43        6.64 o   0.1641E-02
  -1   5  20      213.48      223.84        4.67 o   0.2221E-02
   0   5  20      517.27      514.01       10.15 o   0.8601E-03
   1   5  20      224.82      224.33        4.18 o   0.2202E-02
   2   5  20      276.94      287.90        5.29 o   0.1690E-02
   3   5  20       60.92       61.59        2.98 o   0.7973E-02
   4   5  20      207.65      202.77        5.19 o   0.2346E-02
  -4   6  20       58.55       58.45        3.72 o   0.7953E-02
  -3   6  20      333.95      329.92        9.56 o   0.1327E-02
  -2   6  20      188.21      196.74        6.09 o   0.2433E-02
  -1   6  20      252.62      253.24        5.43 o   0.1895E-02
   0   6  20      122.17      140.91        4.02 o   0.3664E-02
   1   6  20      250.58      253.59        5.10 o   0.1911E-02
   2   6  20      186.04      195.83        4.98 o   0.2525E-02
   3   6  20      326.66      329.33        6.41 o   0.1434E-02
   4   6  20       54.06       59.49        2.61 o   0.8534E-02
  -4   7  20      230.91      216.77        9.49 o   0.1899E-02
  -3   7  20       41.24       45.52        3.24 o   0.1060E-01
  -2   7  20      191.65      197.41        5.81 o   0.2422E-02
  -1   7  20        9.81        8.84        1.20 o   0.5350E-01
   0   7  20        6.72       10.41        1.10 o   0.5577E-01
   1   7  20       10.70        9.01        1.34 o   0.5049E-01
   2   7  20      188.86      198.73        4.86 o   0.2483E-02
   3   7  20       41.22       45.68        2.43 o   0.1112E-01
   4   7  20      200.80      218.15        5.01 o   0.2257E-02
  -3   8  20       85.42       79.80        4.75 o   0.5625E-02
  -2   8  20      152.63      154.88        5.06 o   0.3086E-02
  -1   8  20       90.83       93.81        3.78 o   0.5245E-02
   0   8  20       12.53       13.01        1.86 o   0.3700E-01
   1   8  20       95.09       95.30        3.55 o   0.5164E-02
   2   8  20      145.93      154.77        4.69 o   0.3166E-02
   3   8  20       84.90       79.91        3.67 o   0.5934E-02
  -3   9  20        7.59        5.82        1.30 o   0.6966E-01
  -2   9  20      156.27      170.43        5.08 o   0.2880E-02
  -1   9  20      276.20      294.30        5.85 o   0.1650E-02
   0   9  20      319.75      351.22        7.01 o   0.1366E-02
   1   9  20      271.84      296.98        5.70 o   0.1653E-02
   2   9  20      156.53      169.57        4.59 o   0.2928E-02
   3   9  20        7.98        5.76        1.19 o   0.7021E-01
  -3  10  20       17.53       11.76        1.70 o   0.3422E-01
  -2  10  20       37.58       38.20        3.00 o   0.1228E-01
  -1  10  20      202.71      216.18        5.52 o   0.2254E-02
   0  10  20        6.68        1.01        1.29 o   0.1386E+00
   1  10  20      198.24      213.50        5.28 o   0.2302E-02
   2  10  20       37.05       37.40        2.17 o   0.1319E-01
   3  10  20       17.79       12.49        1.58 o   0.3341E-01
  -2  11  20       23.25       28.74        2.61 o   0.1730E-01
  -1  11  20       44.82       37.48        3.27 o   0.1157E-01
   0  11  20       27.88       18.02        2.24 o   0.2185E-01
   1  11  20       38.46       36.20        2.23 o   0.1332E-01
   2  11  20       24.59       28.66        1.73 o   0.1827E-01
  -1  12  20       17.69       17.67        1.62 o   0.2778E-01
   0  12  20        5.17        3.40        1.04 o   0.1179E+00
   1  12  20       19.06       18.52        2.08 o   0.2523E-01
   1   0  21      250.90      259.70        5.29 o   0.1888E-02
   2   0  21      487.54      494.33        7.05 o   0.9500E-03
   3   0  21      407.04      480.39       10.24 o   0.9601E-03
   4   0  21       58.12       66.41        4.48 o   0.7097E-02
   5   0  21       20.06       20.97        2.41 o   0.2203E-01
  -4   1  21       34.86       31.58        3.13 o   0.1437E-01
  -3   1  21      116.27      133.18        4.66 o   0.3760E-02
  -2   1  21       18.01       17.13        1.47 o   0.2839E-01
  -1   1  21      163.88      165.26        4.49 o   0.2979E-02
   0   1  21     3980.64     3932.26       20.03 o   0.7232E-04
   1   1  21      161.06      164.75        3.99 o   0.3041E-02
   2   1  21       17.80       17.17        1.38 o   0.2866E-01
   3   1  21      119.17      131.93        4.75 o   0.3745E-02
   4   1  21       37.24       33.47        2.89 o   0.1389E-01
  -4   2  21       31.44       36.94        3.81 o   0.1258E-01
  -3   2  21      433.63      462.91        8.95 o   0.9947E-03
  -2   2  21      287.65      293.01        5.77 o   0.1647E-02
  -1   2  21      139.22      136.16        5.16 o   0.3468E-02
   0   2  21        3.30        1.44        0.65 o   0.2448E+00
   1   2  21      134.76      133.94        3.71 o   0.3708E-02
   2   2  21      305.11      295.19        5.42 o   0.1617E-02
   3   2  21      457.13      466.44        9.07 o   0.9707E-03
   4   2  21       31.34       36.92        2.56 o   0.1399E-01
  -4   3  21      313.44      308.55        9.46 o   0.1406E-02
  -3   3  21      167.93      171.91        5.85 o   0.2767E-02
  -2   3  21      339.83      340.05        6.56 o   0.1390E-02
  -1   3  21      346.54      344.33        7.00 o   0.1362E-02
   0   3  21       32.03       38.86        1.97 o   0.1368E-01
   1   3  21      354.22      347.70        6.66 o   0.1352E-02
   2   3  21      355.16      339.90        5.46 o   0.1395E-02
   3   3  21      191.49      173.65        6.13 o   0.2614E-02
   4   3  21      306.85      306.28        8.24 o   0.1467E-02
  -4   4  21       95.76       90.12        5.00 o   0.5035E-02
  -3   4  21      330.66      336.76        8.68 o   0.1339E-02
  -2   4  21      348.07      374.34        6.00 o   0.1296E-02
  -1   4  21      453.59      457.96        7.43 o   0.1018E-02
   0   4  21       10.14        5.79        1.45 o   0.6389E-01
   1   4  21      458.18      455.71        6.11 o   0.1037E-02
   2   4  21      363.85      376.06        5.48 o   0.1283E-02
   3   4  21      337.16      335.95        7.46 o   0.1369E-02
   4   4  21       88.72       91.36        3.67 o   0.5433E-02
  -4   5  21       90.48       95.73        4.12 o   0.5070E-02
  -3   5  21       93.20       99.47        4.56 o   0.4825E-02
  -2   5  21       15.50       16.80        1.52 o   0.3032E-01
  -1   5  21      177.82      195.85        4.32 o   0.2588E-02
   0   5  21       29.80       21.72        1.94 o   0.2052E-01
   1   5  21      176.55      192.14        4.03 o   0.2644E-02
   2   5  21       16.82       17.35        1.40 o   0.2930E-01
   3   5  21       95.28      101.34        3.65 o   0.4913E-02
   4   5  21       74.19       95.74        3.55 o   0.5483E-02
  -4   6  21       52.59       57.07        3.39 o   0.8552E-02
  -3   6  21      291.49      291.67        9.70 o   0.1480E-02
  -2   6  21      312.69      332.65        7.37 o   0.1416E-02
  -1   6  21      213.61      211.12        5.03 o   0.2281E-02
   0   6  21       63.32       55.68        2.96 o   0.8404E-02
   1   6  21      218.49      214.70        5.02 o   0.2241E-02
   2   6  21      302.25      332.86        6.64 o   0.1451E-02
   3   6  21      270.03      289.93        6.16 o   0.1661E-02
   4   6  21       46.12       56.32        2.28 o   0.9478E-02
  -4   7  21      307.69      285.77       10.50 o   0.1430E-02
  -3   7  21       36.71       30.02        3.24 o   0.1385E-01
  -2   7  21       84.39       78.25        3.88 o   0.5953E-02
  -1   7  21      226.53      230.94        5.53 o   0.2088E-02
   0   7  21       17.70       20.53        1.89 o   0.2489E-01
   1   7  21      221.91      228.85        5.47 o   0.2117E-02
   2   7  21       81.04       77.14        3.20 o   0.6265E-02
   3   7  21       31.54       29.86        2.00 o   0.1608E-01
   4   7  21      262.34      285.08        7.91 o   0.1616E-02
  -3   8  21      112.35      123.94        5.27 o   0.3856E-02
  -2   8  21      137.95      130.09        4.76 o   0.3586E-02
  -1   8  21       47.50       57.74        2.75 o   0.9096E-02
   0   8  21      290.74      311.72        7.38 o   0.1514E-02
   1   8  21       49.22       57.31        2.72 o   0.9063E-02
   2   8  21      131.93      127.31        4.67 o   0.3698E-02
   3   8  21      110.95      124.14        4.13 o   0.4033E-02
  -3   9  21        3.51        1.08        1.03 o   0.2181E+00
  -2   9  21       22.55       21.59        2.01 o   0.2218E-01
  -1   9  21       54.57       52.20        2.72 o   0.9285E-02
   0   9  21      153.49      171.17        5.14 o   0.2877E-02
   1   9  21       56.96       52.78        2.74 o   0.9085E-02
   2   9  21       22.90       21.88        1.65 o   0.2256E-01
   3   9  21        3.22        1.08        0.73 o   0.2581E+00
  -3  10  21       19.30       24.66        2.57 o   0.1991E-01
  -2  10  21        5.95        3.30        1.53 o   0.1005E+00
  -1  10  21        1.99        5.19        0.83 o   0.1202E+00
   0  10  21      267.62      295.93        6.85 o   0.1627E-02
   1  10  21        3.57        5.08        0.95 o   0.1067E+00
   2  10  21        3.49        3.44        0.73 o   0.1476E+00
   3  10  21       21.15       24.70        1.60 o   0.2109E-01
  -2  11  21       79.63       86.58        5.78 o   0.5130E-02
  -1  11  21       51.09       46.89        3.48 o   0.9587E-02
   0  11  21      305.87      305.52        6.80 o   0.1516E-02
   1  11  21       51.06       47.32        2.46 o   0.1012E-01
   2  11  21       86.22       86.36        3.27 o   0.5674E-02
  -1  12  21       55.98       55.84        2.90 o   0.8708E-02
   0  12  21      113.99      135.25        4.08 o   0.3795E-02
   1  12  21       52.79       56.28        3.21 o   0.8679E-02
   0   0  22      100.84      132.97        4.01 o   0.4001E-02
   1   0  22      889.85      870.91       10.46 o   0.4922E-03
   2   0  22      396.85      390.68        6.19 o   0.1208E-02
   3   0  22       57.94       75.09        3.88 o   0.6846E-02
   4   0  22        8.48        8.80        1.69 o   0.5304E-01
  -4   1  22        5.41        7.61        1.73 o   0.6252E-01
  -3   1  22      311.37      336.84        8.22 o   0.1380E-02
  -2   1  22      362.74      372.20        6.75 o   0.1272E-02
  -1   1  22       37.59       35.88        2.21 o   0.1364E-01
   0   1  22      754.90      686.04        9.34 o   0.6298E-03
   1   1  22       41.52       35.97        2.08 o   0.1327E-01
   2   1  22      367.59      372.60        5.81 o   0.1284E-02
   3   1  22      322.75      336.50        8.36 o   0.1362E-02
   4   1  22        4.32        7.62        1.30 o   0.7126E-01
  -4   2  22      122.28      131.38        7.17 o   0.3353E-02
  -3   2  22       25.32       26.19        2.30 o   0.1874E-01
  -2   2  22       87.73       93.64        3.25 o   0.5443E-02
  -1   2  22      358.53      361.39        7.66 o   0.1287E-02
   0   2  22       58.84       56.36        2.28 o   0.8877E-02
   1   2  22      357.78      362.09        6.23 o   0.1320E-02
   2   2  22       88.27       93.34        2.97 o   0.5495E-02
   3   2  22       24.36       25.94        2.16 o   0.1929E-01
   4   2  22      130.44      131.02        5.45 o   0.3554E-02
  -4   3  22       56.87       60.20        3.48 o   0.7978E-02
  -3   3  22      117.02      129.63        4.87 o   0.3782E-02
  -2   3  22      575.58      630.31        8.66 o   0.7343E-03
  -1   3  22       28.42       28.82        2.13 o   0.1717E-01
   0   3  22      716.85      691.17        9.52 o   0.6343E-03
   1   3  22       27.21       28.52        1.92 o   0.1778E-01
   2   3  22      591.07      632.59        7.51 o   0.7359E-03
   3   3  22      127.00      129.96        4.97 o   0.3671E-02
   4   3  22       61.04       60.32        3.50 o   0.7793E-02
  -4   4  22       86.23       85.43        3.88 o   0.5593E-02
  -3   4  22      217.62      216.63        6.97 o   0.2122E-02
  -2   4  22      166.25      164.19        4.51 o   0.2961E-02
  -1   4  22      623.99      617.04        7.97 o   0.7322E-03
   0   4  22        1.43        0.00        0.76 o   0.6776E+00
   1   4  22      628.40      616.86        7.72 o   0.7327E-03
   2   4  22      173.06      164.52        4.00 o   0.2955E-02
   3   4  22      222.27      215.70        6.07 o   0.2167E-02
   4   4  22       75.50       85.23        3.82 o   0.5844E-02
  -4   5  22      163.15      165.21        5.79 o   0.2844E-02
  -3   5  22       41.91       41.76        3.04 o   0.1129E-01
  -2   5  22      830.42      831.71       10.20 o   0.5196E-03
  -1   5  22      396.02      384.30        6.58 o   0.1212E-02
   0   5  22      357.13      354.39        6.43 o   0.1325E-02
   1   5  22      398.53      382.80        6.16 o   0.1220E-02
   2   5  22      829.53      827.42        9.36 o   0.5262E-03
   3   5  22       41.44       42.07        2.82 o   0.1144E-01
   4   5  22      145.04      164.64        4.77 o   0.3049E-02
  -4   6  22      236.22      226.17        9.97 o   0.1812E-02
  -3   6  22       73.15       74.67        4.37 o   0.6239E-02
  -2   6  22       25.14       18.59        2.21 o   0.2292E-01
  -1   6  22      214.46      224.55        5.11 o   0.2180E-02
   0   6  22      106.17      103.33        3.92 o   0.4681E-02
   1   6  22      214.15      223.78        5.01 o   0.2191E-02
   2   6  22       25.45       18.48        1.85 o   0.2368E-01
   3   6  22       76.22       74.55        3.69 o   0.6388E-02
   4   6  22      188.09      228.81        5.39 o   0.2211E-02
  -4   7  22      111.05      108.67        5.92 o   0.4067E-02
  -3   7  22       41.60       45.36        3.45 o   0.1051E-01
  -2   7  22      176.56      178.47        5.51 o   0.2665E-02
  -1   7  22      259.46      266.46        6.29 o   0.1789E-02
   0   7  22       71.26       69.69        3.40 o   0.6949E-02
   1   7  22      268.71      266.62        6.63 o   0.1754E-02
   2   7  22      172.70      181.13        4.91 o   0.2703E-02
   3   7  22       42.55       45.37        2.40 o   0.1115E-01
   4   7  22       90.52      109.38        4.38 o   0.4597E-02
  -3   8  22      242.82      244.38        7.52 o   0.1862E-02
  -2   8  22      105.79      106.49        4.39 o   0.4484E-02
  -1   8  22       26.73       30.66        2.07 o   0.1689E-01
   0   8  22        3.82        2.05        1.05 o   0.1679E+00
   1   8  22       29.85       31.01        2.11 o   0.1619E-01
   2   8  22      103.72      107.47        4.11 o   0.4535E-02
   3   8  22      242.11      244.79        5.94 o   0.1938E-02
  -3   9  22       94.66      109.30        4.01 o   0.4584E-02
  -2   9  22      113.18      119.46        4.48 o   0.4053E-02
  -1   9  22      122.50      131.49        4.44 o   0.3750E-02
   0   9  22      192.77      195.11        5.73 o   0.2440E-02
   1   9  22      126.85      130.62        4.29 o   0.3744E-02
   2   9  22      113.52      120.54        4.00 o   0.4094E-02
   3   9  22       98.38      109.25        3.28 o   0.4647E-02
  -2  10  22       50.05       49.71        3.67 o   0.9226E-02
  -1  10  22       56.40       57.62        3.02 o   0.8538E-02
   0  10  22       81.18       85.72        3.35 o   0.5830E-02
   1  10  22       56.96       57.66        2.98 o   0.8526E-02
   2  10  22       46.37       48.91        2.41 o   0.1027E-01
  -2  11  22       86.88       94.63        5.75 o   0.4762E-02
  -1  11  22       17.80       15.05        2.35 o   0.2791E-01
   0  11  22       45.91       52.19        3.08 o   0.9573E-02
   1  11  22       16.16       15.51        1.46 o   0.3126E-01
   2  11  22       95.82       94.10        3.66 o   0.5117E-02
  -1  12  22       63.09       68.81        2.91 o   0.7304E-02
   0  12  22       20.93       18.55        1.74 o   0.2537E-01
   1  12  22       62.87       69.93        3.30 o   0.7110E-02
   1   0  23      558.33      501.19        8.14 o   0.8835E-03
   2   0  23      187.75      188.33        4.29 o   0.2619E-02
   3   0  23        8.15        8.55        1.69 o   0.5256E-01
   4   0  23       28.23       23.69        2.89 o   0.1787E-01
  -4   1  23      168.90      162.42        6.31 o   0.2786E-02
  -3   1  23      171.45      174.55        6.06 o   0.2695E-02
  -2   1  23       22.87       23.16        1.77 o   0.2170E-01
  -1   1  23       83.39       77.50        3.36 o   0.6223E-02
   0   1  23      809.39      774.04        9.59 o   0.5586E-03
   1   1  23       75.06       76.56        3.22 o   0.6526E-02
   2   1  23       23.21       23.26        1.58 o   0.2185E-01
   3   1  23      180.88      174.36        6.19 o   0.2641E-02
   4   1  23      180.65      162.82        6.47 o   0.2707E-02
  -4   2  23       54.92       51.77        3.86 o   0.8799E-02
  -3   2  23       45.51       46.44        2.80 o   0.1055E-01
  -2   2  23      369.79      367.37        6.48 o   0.1281E-02
  -1   2  23      289.32      262.39        6.73 o   0.1736E-02
   0   2  23      171.76      156.15        4.18 o   0.3074E-02
   1   2  23      283.99      264.79        6.41 o   0.1750E-02
   2   2  23      377.16      370.00        5.98 o   0.1277E-02
   3   2  23       47.35       45.40        2.92 o   0.1048E-01
   4   2  23       52.54       51.21        3.09 o   0.9429E-02
  -4   3  23      259.88      251.19        7.00 o   0.1818E-02
  -3   3  23      162.23      167.30        5.35 o   0.2875E-02
  -2   3  23       54.20       56.78        2.68 o   0.8821E-02
  -1   3  23        7.78        8.32        0.97 o   0.6180E-01
   0   3  23      106.27       99.84        3.77 o   0.4813E-02
   1   3  23        8.62        8.58        1.04 o   0.5822E-01
   2   3  23       59.48       56.79        2.43 o   0.8660E-02
   3   3  23      167.77      170.47        5.62 o   0.2789E-02
   4   3  23      253.37      250.21        6.79 o   0.1847E-02
  -4   4  23       77.35       77.77        4.22 o   0.5972E-02
  -3   4  23      272.85      278.49        9.42 o   0.1571E-02
  -2   4  23      369.39      397.68        6.79 o   0.1204E-02
  -1   4  23      574.35      578.60        7.74 o   0.7909E-03
   0   4  23      415.06      438.91        6.84 o   0.1084E-02
   1   4  23      570.48      575.60        7.10 o   0.8016E-03
   2   4  23      359.48      397.99        6.12 o   0.1227E-02
   3   4  23      289.60      276.07        6.88 o   0.1657E-02
   4   4  23       71.03       78.38        3.63 o   0.6268E-02
  -4   5  23       19.79       26.47        2.00 o   0.2046E-01
  -3   5  23       79.69       82.62        4.09 o   0.5836E-02
  -2   5  23      209.37      208.15        6.55 o   0.2235E-02
  -1   5  23     1086.02     1099.06       11.81 o   0.3765E-03
   0   5  23       73.74       77.29        2.78 o   0.6596E-02
   1   5  23     1125.23     1100.54       10.78 o   0.3743E-03
   2   5  23      205.66      208.54        5.89 o   0.2287E-02
   3   5  23       79.17       80.65        3.83 o   0.6007E-02
   4   5  23       16.98       26.34        1.51 o   0.2211E-01
  -4   6  23       64.98       84.89        5.07 o   0.5725E-02
  -3   6  23       39.14       41.03        3.20 o   0.1151E-01
  -2   6  23      493.77      490.19        9.47 o   0.9096E-03
  -1   6  23      189.77      191.70        4.84 o   0.2542E-02
   0   6  23      536.38      536.15        9.13 o   0.8357E-03
   1   6  23      195.90      195.01        5.09 o   0.2473E-02
   2   6  23      475.53      490.70        7.58 o   0.9486E-03
   3   6  23       40.52       41.72        2.49 o   0.1182E-01
   4   6  23       60.92       84.25        3.03 o   0.6464E-02
  -4   7  23      108.16      111.37        8.72 o   0.3439E-02
  -3   7  23       46.65       43.15        3.52 o   0.1033E-01
  -2   7  23        8.86        9.26        1.36 o   0.5271E-01
  -1   7  23       81.54       85.69        3.56 o   0.5779E-02
   0   7  23       19.01       16.50        1.82 o   0.2844E-01
   1   7  23       84.93       86.03        3.54 o   0.5695E-02
   2   7  23        7.80        9.43        1.18 o   0.5540E-01
   3   7  23       40.44       41.84        2.43 o   0.1180E-01
  -3   8  23       71.89       72.39        4.30 o   0.6355E-02
  -2   8  23       21.54       19.70        2.04 o   0.2342E-01
  -1   8  23       69.36       70.63        3.42 o   0.6885E-02
   0   8  23       40.28       31.94        2.98 o   0.1335E-01
   1   8  23       74.66       70.46        3.50 o   0.6711E-02
   2   8  23       17.78       19.28        1.77 o   0.2576E-01
   3   8  23       67.16       72.74        3.01 o   0.6881E-02
  -3   9  23        7.08        7.43        1.29 o   0.6497E-01
  -2   9  23       38.82       39.67        2.93 o   0.1197E-01
  -1   9  23        4.02        3.25        1.09 o   0.1287E+00
   0   9  23        3.79        1.21        1.10 o   0.2006E+00
   1   9  23        6.45        3.15        1.14 o   0.1077E+00
   2   9  23       37.59       39.51        2.31 o   0.1261E-01
   3   9  23        6.82        7.27        1.02 o   0.6938E-01
  -2  10  23       52.66       51.21        3.58 o   0.8966E-02
  -1  10  23       19.38       19.70        2.07 o   0.2430E-01
   0  10  23      128.87      137.15        4.34 o   0.3571E-02
   1  10  23       20.21       19.73        1.77 o   0.2465E-01
   2  10  23       51.10       52.86        2.46 o   0.9442E-02
  -2  11  23       45.99       45.79        3.18 o   0.1020E-01
  -1  11  23       29.20       31.54        2.51 o   0.1536E-01
   0  11  23       86.50       90.09        3.98 o   0.5383E-02
   1  11  23       32.41       31.80        2.30 o   0.1505E-01
   2  11  23       45.00       45.90        2.65 o   0.1059E-01
  -1  12  23       78.48       64.30        3.96 o   0.6704E-02
   0  12  23      182.10      196.51        5.31 o   0.2473E-02
   1  12  23       74.65       64.29        5.15 o   0.6347E-02
   0   0  24     3533.09     3601.42       28.49 o   0.8004E-04
   1   0  24       23.04       25.35        1.85 o   0.2005E-01
   2   0  24       24.39       24.70        1.54 o   0.2088E-01
   3   0  24       91.56       98.92        4.67 o   0.4895E-02
   4   0  24        1.84        0.00        0.92 o   0.5026E+00
  -4   1  24        7.92        3.85        1.38 o   0.8608E-01
  -3   1  24       22.93       31.39        2.46 o   0.1673E-01
  -2   1  24      320.47      323.34        5.77 o   0.1484E-02
  -1   1  24        4.05        5.15        0.80 o   0.1022E+00
   0   1  24      242.04      251.80        5.57 o   0.1939E-02
   1   1  24        5.18        5.17        0.90 o   0.9368E-01
   2   1  24      310.75      323.54        5.43 o   0.1507E-02
   3   1  24       23.39       31.51        2.50 o   0.1655E-01
   4   1  24        5.09        3.83        1.19 o   0.1072E+00
  -4   2  24       29.91       31.57        3.07 o   0.1456E-01
  -3   2  24       27.23       29.35        2.47 o   0.1677E-01
  -2   2  24      206.60      201.85        4.81 o   0.2394E-02
  -1   2  24       24.81       20.99        1.53 o   0.2286E-01
   0   2  24      358.78      330.54        6.27 o   0.1402E-02
   1   2  24       27.61       20.80        1.65 o   0.2191E-01
   2   2  24      209.30      202.14        4.68 o   0.2388E-02
   3   2  24       21.94       28.94        2.01 o   0.1860E-01
   4   2  24       24.92       31.27        2.04 o   0.1671E-01
  -4   3  24      161.72      160.74        5.28 o   0.2936E-02
  -3   3  24      159.39      157.53        5.13 o   0.3002E-02
  -2   3  24        4.67        7.83        0.92 o   0.7279E-01
  -1   3  24      513.16      518.00        6.93 o   0.8986E-03
   0   3  24       10.13        8.51        1.06 o   0.5652E-01
   1   3  24      512.91      517.09        6.76 o   0.9017E-03
   2   3  24        5.04        7.97        0.88 o   0.7111E-01
   3   3  24      165.77      157.76        4.92 o   0.2980E-02
   4   3  24      153.54      160.91        5.12 o   0.2997E-02
  -4   4  24       74.83       77.08        3.98 o   0.6108E-02
  -3   4  24      174.13      174.70        6.46 o   0.2646E-02
  -2   4  24       64.89       74.19        2.85 o   0.7006E-02
  -1   4  24      163.77      163.38        4.38 o   0.2994E-02
   0   4  24       97.28      102.21        3.13 o   0.4981E-02
   1   4  24      161.08      163.61        3.93 o   0.3042E-02
   2   4  24       66.56       74.53        3.07 o   0.6871E-02
   3   4  24      168.12      174.13        5.15 o   0.2793E-02
   4   4  24       66.68       77.55        3.01 o   0.6565E-02
  -4   5  24       41.19       45.97        3.36 o   0.1040E-01
  -3   5  24       41.49       39.09        2.73 o   0.1213E-01
  -2   5  24      886.20      939.94       13.46 o   0.4479E-03
  -1   5  24      588.14      609.18        8.87 o   0.7443E-03
   0   5  24       19.12       18.86        1.48 o   0.2666E-01
   1   5  24      602.56      607.79        7.62 o   0.7507E-03
   2   5  24      890.84      934.97       11.70 o   0.4579E-03
   3   5  24       38.52       38.85        2.69 o   0.1250E-01
   4   5  24       30.43       45.67        1.88 o   0.1231E-01
  -4   6  24       13.87       11.48        2.16 o   0.3492E-01
  -3   6  24       32.61       39.19        2.77 o   0.1282E-01
  -2   6  24      154.01      148.12        5.90 o   0.3104E-02
  -1   6  24       97.09       94.25        3.65 o   0.5102E-02
   0   6  24      563.65      537.29        9.50 o   0.8174E-03
   1   6  24       93.47       93.53        4.04 o   0.5108E-02
   2   6  24      151.83      148.22        4.85 o   0.3231E-02
   3   6  24       33.01       39.21        2.22 o   0.1323E-01
   4   6  24       10.92       12.01        1.19 o   0.4128E-01
  -3   7  24       25.63       25.37        2.62 o   0.1806E-01
  -2   7  24       53.14       54.08        3.40 o   0.8839E-02
  -1   7  24      258.78      248.07        6.62 o   0.1867E-02
   0   7  24       65.24       64.06        3.53 o   0.7370E-02
   1   7  24      265.14      249.56        6.24 o   0.1862E-02
   2   7  24       52.97       55.07        3.08 o   0.8915E-02
   3   7  24       23.29       25.63        1.97 o   0.1952E-01
  -3   8  24       33.09       34.69        2.84 o   0.1380E-01
  -2   8  24      106.78      112.08        4.51 o   0.4332E-02
  -1   8  24       35.61       35.59        2.50 o   0.1364E-01
   0   8  24      741.47      773.24       12.69 o   0.5498E-03
   1   8  24       38.10       36.56        2.55 o   0.1309E-01
   2   8  24      109.34      112.15        4.13 o   0.4360E-02
   3   8  24       35.39       33.66        2.14 o   0.1445E-01
  -3   9  24       97.43       96.01        4.09 o   0.4926E-02
  -2   9  24       20.77       17.24        2.05 o   0.2539E-01
  -1   9  24       48.76       46.23        2.73 o   0.1037E-01
   0   9  24       73.54       76.44        3.51 o   0.6332E-02
   1   9  24       49.96       45.05        2.49 o   0.1059E-01
   2   9  24       21.65       17.54        1.71 o   0.2563E-01
   3   9  24       99.63       96.76        3.29 o   0.5013E-02
  -2  10  24       18.12       15.79        2.39 o   0.2691E-01
  -1  10  24       64.26       60.39        4.18 o   0.7399E-02
   0  10  24       10.43       12.16        1.38 o   0.4217E-01
   1  10  24       67.43       61.23        3.00 o   0.7705E-02
   2  10  24       15.17       15.61        1.34 o   0.3208E-01
  -2  11  24       53.11       55.99        3.23 o   0.8652E-02
  -1  11  24       32.18       29.56        2.28 o   0.1586E-01
   0  11  24       43.17       39.76        2.72 o   0.1182E-01
   1  11  24       30.89       30.32        2.40 o   0.1568E-01
   2  11  24       54.70       56.57        5.63 o   0.7214E-02
   0  12  24       15.76       11.81        1.67 o   0.3567E-01
   1   0  25      255.85      250.53        4.91 o   0.1937E-02
   2   0  25        7.99        5.44        1.07 o   0.7757E-01
   3   0  25        6.75       10.67        1.25 o   0.5099E-01
   4   0  25        9.04        4.84        1.46 o   0.7142E-01
  -4   1  25       31.72       28.58        2.60 o   0.1591E-01
  -3   1  25       39.51       44.36        2.57 o   0.1146E-01
  -2   1  25       21.31       23.75        1.60 o   0.2166E-01
  -1   1  25      132.16      118.57        3.26 o   0.4093E-02
   0   1  25      191.10      195.04        5.10 o   0.2494E-02
   1   1  25      126.47      119.52        3.24 o   0.4137E-02
   2   1  25       22.42       24.04        1.72 o   0.2101E-01
   3   1  25       42.95       43.86        2.93 o   0.1102E-01
   4   1  25       27.34       27.79        2.31 o   0.1732E-01
  -4   2  25        4.41        4.18        1.12 o   0.1107E+00
  -3   2  25       10.33        9.32        1.54 o   0.4839E-01
  -2   2  25       76.65       80.01        2.98 o   0.6283E-02
  -1   2  25       71.80       79.19        2.54 o   0.6592E-02
   0   2  25       13.95       11.64        1.21 o   0.4088E-01
   1   2  25       72.19       78.06        2.54 o   0.6643E-02
   2   2  25       75.38       82.78        2.83 o   0.6212E-02
   3   2  25       10.86        9.11        1.58 o   0.4795E-01
   4   2  25        2.83        4.34        0.76 o   0.1323E+00
  -4   3  25       96.47       89.05        3.93 o   0.5242E-02
  -3   3  25      186.31      197.93        5.75 o   0.2438E-02
  -2   3  25       86.33       87.11        3.16 o   0.5750E-02
  -1   3  25       42.50       43.44        2.22 o   0.1164E-01
   0   3  25      201.61      216.09        4.12 o   0.2342E-02
   1   3  25       43.00       44.92        1.97 o   0.1150E-01
   2   3  25       88.82       87.17        3.12 o   0.5704E-02
   3   3  25      184.63      200.68        5.16 o   0.2462E-02
   4   3  25       94.49       90.27        4.50 o   0.5108E-02
  -4   4  25      106.65      114.44        4.58 o   0.4251E-02
  -3   4  25      104.79      109.97        5.02 o   0.4257E-02
  -2   4  25      290.04      316.07        7.14 o   0.1512E-02
  -1   4  25     1128.27     1154.11       11.87 o   0.3595E-03
   0   4  25        0.44        0.22        0.76 o   0.8735E+00
   1   4  25     1136.79     1147.49       11.12 o   0.3622E-03
   2   4  25      280.00      314.81        7.15 o   0.1532E-02
   3   4  25      101.97      111.40        4.13 o   0.4410E-02
   4   4  25       91.43      115.16        3.81 o   0.4548E-02
  -4   5  25       68.65       61.34        4.19 o   0.7213E-02
  -3   5  25       78.49       77.75        3.60 o   0.6242E-02
  -2   5  25       12.36       13.26        1.77 o   0.3625E-01
  -1   5  25      470.41      478.06        7.99 o   0.9611E-03
   0   5  25      166.68      193.72        4.31 o   0.2649E-02
   1   5  25      474.48      478.11        6.84 o   0.9743E-03
   2   5  25       10.47       13.04        1.27 o   0.4061E-01
   3   5  25       76.09       77.23        3.53 o   0.6347E-02
   4   5  25       65.28       61.25        3.20 o   0.7745E-02
  -4   6  25       57.22       61.25        4.20 o   0.7524E-02
  -3   6  25        0.77        0.07        0.81 o   0.8050E+00
  -2   6  25       69.58       63.06        3.93 o   0.7203E-02
  -1   6  25      796.18      801.64       11.99 o   0.5300E-03
   0   6  25      353.75      375.18        7.60 o   0.1252E-02
   1   6  25      799.41      806.81       13.02 o   0.5199E-03
   2   6  25       69.86       63.34        3.32 o   0.7409E-02
   3   6  25        1.17        0.12        0.70 o   0.7274E+00
   4   6  25       52.11       61.08        4.91 o   0.7358E-02
  -3   7  25       55.44       60.15        4.07 o   0.7777E-02
  -2   7  25       16.75       16.35        2.00 o   0.2856E-01
  -1   7  25      188.36      186.87        6.37 o   0.2466E-02
   0   7  25      132.01      137.78        5.45 o   0.3407E-02
   1   7  25      193.79      186.36        6.01 o   0.2475E-02
   2   7  25       14.91       16.38        1.78 o   0.3025E-01
   3   7  25       53.69       59.77        2.85 o   0.8430E-02
  -3   8  25        4.06        6.03        1.32 o   0.8387E-01
  -2   8  25       19.20       18.18        1.96 o   0.2552E-01
  -1   8  25      138.02      136.55        5.07 o   0.3446E-02
   0   8  25       57.11       58.95        3.36 o   0.8222E-02
   1   8  25      139.90      135.03        4.70 o   0.3498E-02
   2   8  25       17.52       17.87        1.67 o   0.2728E-01
   3   8  25        3.45        5.79        0.71 o   0.9987E-01
  -3   9  25       22.80       22.60        2.12 o   0.2112E-01
  -2   9  25        4.62        5.67        1.03 o   0.8972E-01
  -1   9  25       40.24       43.99        2.76 o   0.1129E-01
   0   9  25       19.18       16.51        2.09 o   0.2635E-01
   1   9  25       40.84       44.10        2.23 o   0.1157E-01
   2   9  25        4.99        5.56        0.90 o   0.9093E-01
   3   9  25       22.14       22.98        2.74 o   0.1982E-01
  -2  10  25       71.71       70.12        6.09 o   0.5799E-02
  -1  10  25       19.63       19.27        2.32 o   0.2372E-01
   0  10  25       12.32        6.23        1.65 o   0.5340E-01
   1  10  25       20.98       19.34        1.73 o   0.2456E-01
   2  10  25       68.80       68.80        2.82 o   0.7153E-02
  -1  11  25       39.40       34.66        2.57 o   0.1309E-01
   0  11  25       38.50       43.01        2.83 o   0.1154E-01
   1  11  25       40.35       34.79        2.61 o   0.1293E-01
   0  12  25        2.47        2.12        0.82 o   0.2066E+00
   0   0  26     1008.29      887.00       14.09 o   0.4444E-03
   1   0  26       25.40       18.96        1.67 o   0.2378E-01
   2   0  26        1.76        0.56        0.74 o   0.4519E+00
   3   0  26       30.38       26.11        2.45 o   0.1757E-01
   4   0  26        5.56        6.90        1.12 o   0.7282E-01
  -4   1  26       70.08       64.66        3.68 o   0.7112E-02
  -3   1  26        6.19        7.57        1.21 o   0.6690E-01
  -2   1  26      101.40      114.29        3.42 o   0.4505E-02
  -1   1  26       90.51       87.40        3.01 o   0.5671E-02
   0   1  26      261.38      258.31        4.89 o   0.1885E-02
   1   1  26       90.02       86.32        2.88 o   0.5750E-02
   2   1  26      102.85      114.69        3.59 o   0.4453E-02
   3   1  26        3.52        7.72        1.07 o   0.7608E-01
   4   1  26       66.77       64.75        3.38 o   0.7326E-02
  -4   2  26        1.85        2.17        0.89 o   0.2119E+00
  -3   2  26       68.96       69.51        3.62 o   0.6933E-02
  -2   2  26      145.43      154.90        3.92 o   0.3256E-02
  -1   2  26      371.44      372.52        6.42 o   0.1270E-02
   0   2  26       96.07       81.60        2.83 o   0.5851E-02
   1   2  26      362.87      373.94        5.97 o   0.1286E-02
   2   2  26      142.05      154.13        3.95 o   0.3288E-02
   3   2  26       71.64       69.20        3.73 o   0.6833E-02
   4   2  26        1.86        2.14        0.80 o   0.2205E+00
  -4   3  26       95.06       92.12        4.28 o   0.5113E-02
  -3   3  26        6.11        4.22        1.32 o   0.9186E-01
  -2   3  26       41.34       48.77        2.67 o   0.1050E-01
  -1   3  26       16.76       17.65        1.46 o   0.2858E-01
   0   3  26      126.97      122.70        3.32 o   0.4058E-02
   1   3  26       15.94       17.78        1.22 o   0.2943E-01
   2   3  26       41.90       48.17        2.54 o   0.1062E-01
   3   3  26        2.85        4.19        0.89 o   0.1273E+00
   4   3  26       91.00       91.65        4.33 o   0.5186E-02
  -4   4  26       18.82       24.04        2.39 o   0.2094E-01
  -3   4  26       41.68       40.18        3.16 o   0.1155E-01
  -2   4  26      103.48       97.78        4.27 o   0.4801E-02
  -1   4  26      418.15      430.70        7.51 o   0.1083E-02
   0   4  26        0.87        0.38        0.63 o   0.7144E+00
   1   4  26      418.71      430.07        7.11 o   0.1091E-02
   2   4  26       98.33       96.91        3.98 o   0.4964E-02
   3   4  26       42.92       40.41        2.62 o   0.1183E-01
   4   4  26       17.57       24.55        1.67 o   0.2236E-01
  -4   5  26      400.17      406.95       11.90 o   0.1022E-02
  -3   5  26        6.78        7.01        1.33 o   0.6778E-01
  -2   5  26        8.87       11.94        1.56 o   0.4404E-01
  -1   5  26      352.99      357.23        6.76 o   0.1319E-02
   0   5  26      352.33      345.84        6.14 o   0.1368E-02
   1   5  26      356.13      357.10        6.13 o   0.1329E-02
   2   5  26        9.52       12.17        1.34 o   0.4390E-01
   3   5  26        8.51        7.09        1.23 o   0.6372E-01
   4   5  26      335.79      406.16        9.72 o   0.1132E-02
  -3   6  26       30.08       28.62        2.79 o   0.1576E-01
  -2   6  26       60.85       65.04        3.63 o   0.7463E-02
  -1   6  26      434.93      429.91        9.32 o   0.1034E-02
   0   6  26       20.38       18.74        1.95 o   0.2553E-01
   1   6  26      429.90      428.66        9.51 o   0.1036E-02
   2   6  26       63.43       65.54        3.11 o   0.7530E-02
   3   6  26       27.48       28.84        2.03 o   0.1712E-01
  -3   7  26        8.88       11.24        1.73 o   0.4604E-01
  -2   7  26       65.99       71.68        3.63 o   0.6838E-02
  -1   7  26      273.14      279.63        7.62 o   0.1650E-02
   0   7  26      174.42      171.82        5.82 o   0.2721E-02
   1   7  26      292.49      281.29        7.35 o   0.1619E-02
   2   7  26       70.90       72.41        3.68 o   0.6636E-02
   3   7  26        9.49       11.34        1.27 o   0.4795E-01
  -3   8  26      126.23      139.02        5.78 o   0.3411E-02
  -2   8  26       48.85       50.49        3.33 o   0.9461E-02
  -1   8  26       97.57       97.92        4.54 o   0.4799E-02
   0   8  26        9.87        7.85        1.64 o   0.5288E-01
   1   8  26      101.31       98.66        4.00 o   0.4830E-02
   2   8  26       50.89       50.46        2.71 o   0.9690E-02
   3   8  26      125.83      137.96        3.39 o   0.3709E-02
  -2   9  26        9.65        8.77        1.51 o   0.5278E-01
  -1   9  26       20.16       24.33        1.94 o   0.2128E-01
   0   9  26       23.36       27.35        2.20 o   0.1888E-01
   1   9  26       23.14       25.02        1.77 o   0.2037E-01
   2   9  26        8.69        8.66        1.03 o   0.5886E-01
   3   9  26       49.70       51.87        5.81 o   0.7620E-02
  -2  10  26       99.43       95.08        5.24 o   0.4681E-02
  -1  10  26       35.83       38.57        2.67 o   0.1280E-01
   0  10  26       91.19       92.03        4.04 o   0.5217E-02
   1  10  26       38.08       37.33        2.69 o   0.1279E-01
   2  10  26       91.73       95.14        3.35 o   0.5196E-02
  -1  11  26       83.46       75.20        4.56 o   0.5862E-02
   0  11  26       24.27       22.23        2.10 o   0.2096E-01
   1  11  26       75.76       76.94        3.88 o   0.6167E-02
   1   0  27      390.06      421.08        6.58 o   0.1144E-02
   2   0  27      415.22      408.09        6.52 o   0.1144E-02
   3   0  27       14.91       22.06        1.82 o   0.2475E-01
   4   0  27      304.57      307.71        8.09 o   0.1474E-02
  -4   1  27       43.95       39.49        3.03 o   0.1145E-01
  -3   1  27       35.46       39.62        2.58 o   0.1266E-01
  -2   1  27       76.99       94.61        2.99 o   0.5599E-02
  -1   1  27      100.60      103.81        3.35 o   0.4831E-02
   0   1  27      587.02      587.30        6.93 o   0.7844E-03
   1   1  27       99.57      103.23        3.25 o   0.4879E-02
   2   1  27       76.52       95.00        3.13 o   0.5566E-02
   3   1  27       30.08       39.03        2.39 o   0.1353E-01
   4   1  27       42.67       38.29        2.60 o   0.1211E-01
  -4   2  27       59.62       78.40        4.07 o   0.6499E-02
  -3   2  27       23.90       27.05        2.15 o   0.1860E-01
  -2   2  27     1093.80     1043.63       11.45 o   0.3924E-03
  -1   2  27      336.04      342.00        6.24 o   0.1395E-02
   0   2  27      170.76      170.15        3.77 o   0.2934E-02
   1   2  27      345.35      344.75        5.72 o   0.1387E-02
   2   2  27     1083.94     1045.85       12.61 o   0.3889E-03
   3   2  27       24.27       26.84        2.23 o   0.1849E-01
   4   2  27       70.19       78.64        3.42 o   0.6407E-02
  -4   3  27      103.11      110.85        7.14 o   0.3827E-02
  -3   3  27      239.46      231.97        7.18 o   0.1952E-02
  -2   3  27       49.81       43.38        3.16 o   0.1036E-01
  -1   3  27       21.94       18.01        1.76 o   0.2533E-01
   0   3  27      825.07      798.03        8.78 o   0.5458E-03
   1   3  27       20.46       18.26        1.39 o   0.2652E-01
   2   3  27       47.53       43.72        3.02 o   0.1056E-01
   3   3  27      246.10      234.20        6.43 o   0.1962E-02
   4   3  27      119.56      111.81        4.78 o   0.4080E-02
  -4   4  27       28.97       35.22        2.65 o   0.1423E-01
  -3   4  27       60.04       58.74        3.70 o   0.7962E-02
  -2   4  27       17.10       16.49        1.80 o   0.2913E-01
  -1   4  27       36.58       41.00        2.26 o   0.1253E-01
   0   4  27      601.75      628.35        8.09 o   0.7273E-03
   1   4  27       37.22       41.02        2.06 o   0.1259E-01
   2   4  27       17.90       16.83        1.85 o   0.2821E-01
   3   4  27       53.42       59.56        3.00 o   0.8495E-02
   4   4  27       27.63       35.37        1.97 o   0.1503E-01
  -4   5  27       90.55       99.48        5.48 o   0.4647E-02
  -3   5  27       25.86       26.36        2.57 o   0.1779E-01
  -2   5  27      193.04      197.28        6.59 o   0.2346E-02
  -1   5  27       48.31       48.31        3.06 o   0.9894E-02
   0   5  27       49.56       43.33        2.42 o   0.1108E-01
   1   5  27       49.66       49.78        2.49 o   0.9941E-02
   2   5  27      189.53      197.14        5.25 o   0.2452E-02
   3   5  27       29.36       26.22        1.99 o   0.1799E-01
   4   5  27       82.36       99.32        3.62 o   0.5187E-02
  -3   6  27       54.79       57.16        3.60 o   0.8316E-02
  -2   6  27       43.64       36.47        3.09 o   0.1206E-01
  -1   6  27      287.64      282.32        8.09 o   0.1594E-02
   0   6  27       38.35       35.49        2.44 o   0.1338E-01
   1   6  27      306.67      284.74        8.42 o   0.1540E-02
   2   6  27       38.70       36.34        2.58 o   0.1303E-01
   3   6  27       52.82       55.93        2.65 o   0.8968E-02
  -3   7  27       52.46       52.67        3.62 o   0.8845E-02
  -2   7  27       30.54       31.41        2.54 o   0.1552E-01
  -1   7  27      254.56      242.22        7.85 o   0.1833E-02
   0   7  27      313.25      313.61        7.77 o   0.1461E-02
   1   7  27      246.04      239.47        7.68 o   0.1875E-02
   2   7  27       30.91       31.14        2.40 o   0.1572E-01
   3   7  27       51.23       51.38        2.37 o   0.9692E-02
  -3   8  27        8.48        9.70        1.50 o   0.5104E-01
  -2   8  27       97.10      102.57        5.05 o   0.4589E-02
  -1   8  27      260.90      273.38        7.30 o   0.1705E-02
   0   8  27      172.64      173.51        6.04 o   0.2700E-02
   1   8  27      273.75      271.66        6.71 o   0.1710E-02
   2   8  27      104.14      102.86        3.72 o   0.4736E-02
   3   8  27        8.17        9.71        1.12 o   0.5430E-01
  -2   9  27       80.40       73.46        3.58 o   0.6334E-02
  -1   9  27       23.48       26.28        1.90 o   0.1939E-01
   0   9  27        0.78        1.45        0.81 o   0.3662E+00
   1   9  27       25.07       26.62        2.04 o   0.1869E-01
   2   9  27       77.79       72.68        2.84 o   0.6646E-02
  -2  10  27      116.89      110.99        6.15 o   0.3909E-02
  -1  10  27       61.15       53.95        3.23 o   0.8425E-02
   0  10  27        8.45       11.71        1.23 o   0.4642E-01
   1  10  27       62.67       53.99        3.62 o   0.8174E-02
   2  10  27      113.82      108.71        5.14 o   0.4176E-02
  -1  11  27       44.32       41.27        3.16 o   0.1109E-01
   0  11  27       43.34       46.28        2.65 o   0.1080E-01
   1  11  27       42.17       40.98        2.75 o   0.1162E-01
   0   0  28      192.02      190.66        6.84 o   0.2399E-02
   1   0  28      157.59      163.94        4.26 o   0.3023E-02
   2   0  28       12.03        7.59        1.34 o   0.5395E-01
   3   0  28      229.20      243.89        6.45 o   0.1967E-02
   4   0  28        1.89        1.52        1.03 o   0.2396E+00
  -4   1  28       58.57       59.40        3.29 o   0.8138E-02
  -3   1  28       30.60       36.29        2.56 o   0.1385E-01
  -2   1  28       12.23        8.93        1.34 o   0.4874E-01
  -1   1  28      240.33      219.23        5.60 o   0.2122E-02
   0   1  28       45.42       44.39        2.06 o   0.1133E-01
   1   1  28      235.37      217.51        5.07 o   0.2174E-02
   2   1  28       11.78        8.90        1.43 o   0.4889E-01
   3   1  28       35.14       36.89        2.56 o   0.1319E-01
   4   1  28       57.63       59.53        3.30 o   0.8163E-02
  -4   2  28       39.18       45.91        2.64 o   0.1108E-01
  -3   2  28       48.28       49.56        3.13 o   0.9707E-02
  -2   2  28       22.01       12.36        1.84 o   0.3142E-01
  -1   2  28      205.00      205.65        4.82 o   0.2373E-02
   0   2  28        1.12        0.07        0.61 o   0.8737E+00
   1   2  28      211.28      206.63        4.37 o   0.2365E-02
   2   2  28       17.99       12.18        1.84 o   0.3435E-01
   3   2  28       47.70       49.12        3.08 o   0.9828E-02
   4   2  28       35.00       45.76        2.46 o   0.1156E-01
  -4   3  28       87.51       94.20        6.24 o   0.4613E-02
  -3   3  28        4.99        3.69        1.36 o   0.1031E+00
  -2   3  28        5.65        5.65        1.16 o   0.8548E-01
  -1   3  28     1359.77     1398.25       14.38 o   0.2825E-03
   0   3  28        1.36        0.18        0.67 o   0.6555E+00
   1   3  28     1356.39     1397.76       12.00 o   0.2879E-03
   2   3  28        6.17        5.84        1.30 o   0.7940E-01
   3   3  28        3.82        3.58        1.06 o   0.1234E+00
   4   3  28       91.41       93.78        4.38 o   0.5025E-02
  -4   4  28       81.28       87.06        5.51 o   0.5148E-02
  -3   4  28       16.68       16.56        2.09 o   0.2810E-01
  -2   4  28       13.98       11.55        2.13 o   0.3623E-01
  -1   4  28      639.47      622.89        8.89 o   0.7119E-03
   0   4  28       10.30       11.15        1.21 o   0.4574E-01
   1   4  28      633.77      622.33        8.39 o   0.7190E-03
   2   4  28       13.45       12.03        1.59 o   0.3871E-01
   3   4  28       13.86       16.71        1.65 o   0.3088E-01
   4   4  28       81.14       87.97        3.42 o   0.5660E-02
  -3   5  28        1.89        1.16        1.20 o   0.2419E+00
  -2   5  28      144.26      147.59        5.67 o   0.3169E-02
  -1   5  28      107.91      110.37        4.61 o   0.4319E-02
   0   5  28      292.58      289.68        6.16 o   0.1630E-02
   1   5  28      103.19      110.36        3.65 o   0.4535E-02
   2   5  28      145.04      149.23        4.15 o   0.3296E-02
   3   5  28        0.21        1.15        0.87 o   0.4383E+00
   4   5  28      143.32      147.03        7.77 o   0.2892E-02
  -3   6  28       88.68       88.58        4.32 o   0.5338E-02
  -2   6  28       64.81       65.04        4.29 o   0.7032E-02
  -1   6  28      103.83      100.73        4.85 o   0.4595E-02
   0   6  28      892.89      852.45       11.76 o   0.4868E-03
   1   6  28      102.08      100.43        4.59 o   0.4681E-02
   2   6  28       63.76       64.83        3.45 o   0.7420E-02
   3   6  28       82.06       88.67        3.69 o   0.5616E-02
  -3   7  28       28.04       26.14        2.50 o   0.1751E-01
  -2   7  28      135.98      136.09        5.33 o   0.3451E-02
  -1   7  28      160.03      141.83        5.79 o   0.3127E-02
   0   7  28        2.95        1.28        1.00 o   0.2280E+00
   1   7  28      159.00      140.86        5.73 o   0.3153E-02
   2   7  28      133.49      135.38        4.83 o   0.3544E-02
   3   7  28       27.20       26.50        2.18 o   0.1801E-01
  -3   8  28      103.26      114.25        5.67 o   0.4075E-02
  -2   8  28      128.46      134.90        5.57 o   0.3461E-02
  -1   8  28      207.30      211.73        5.64 o   0.2256E-02
   0   8  28      238.87      214.99        6.97 o   0.2052E-02
   1   8  28      208.75      212.07        6.70 o   0.2185E-02
   2   8  28      136.23      134.32        4.40 o   0.3551E-02
   3   8  28      104.53      114.17        4.86 o   0.4210E-02
  -2   9  28       65.45       56.79        3.76 o   0.7837E-02
  -1   9  28      110.32      111.90        4.04 o   0.4357E-02
   0   9  28       18.80       24.19        1.88 o   0.2222E-01
   1   9  28      111.71      111.36        4.43 o   0.4291E-02
   2   9  28       57.46       57.17        2.97 o   0.8501E-02
  -2  10  28       52.19       52.20        5.52 o   0.7690E-02
  -1  10  28       15.37       17.71        1.55 o   0.2949E-01
   0  10  28        2.55        3.86        0.84 o   0.1384E+00
   1  10  28       16.85       17.98        1.87 o   0.2758E-01
   2  10  28       61.02       52.21        6.19 o   0.6967E-02
  -1  11  28        1.90        1.68        1.11 o   0.2228E+00
   0  11  28       13.26       11.12        1.62 o   0.3976E-01
   1  11  28        2.76        1.98        0.96 o   0.1962E+00
   1   0  29       14.22       15.45        1.45 o   0.3240E-01
   2   0  29       48.72       47.36        2.61 o   0.1046E-01
   3   0  29       55.17       44.81        3.28 o   0.9778E-02
   4   0  29       -0.79        0.01        1.03 o   0.6395E+00
  -4   1  29       49.17       64.60        3.39 o   0.8058E-02
  -3   1  29        1.19        0.26        1.11 o   0.4326E+00
  -2   1  29      212.81      242.53        5.27 o   0.2067E-02
  -1   1  29      172.92      178.59        5.10 o   0.2730E-02
   0   1  29       52.29       59.98        2.27 o   0.8724E-02
   1   1  29      167.64      177.63        4.53 o   0.2809E-02
   2   1  29      212.31      243.03        5.99 o   0.2032E-02
   3   1  29        0.81        0.26        0.91 o   0.6039E+00
   4   1  29       54.84       66.17        3.05 o   0.7841E-02
  -4   2  29       37.16       48.24        2.95 o   0.1057E-01
  -3   2  29        1.85        2.87        1.02 o   0.1753E+00
  -2   2  29      145.18      152.06        4.96 o   0.3195E-02
  -1   2  29      449.68      441.39        7.61 o   0.1036E-02
   0   2  29      678.56      637.10        8.18 o   0.6939E-03
   1   2  29      436.70      443.56        6.49 o   0.1061E-02
   2   2  29      142.32      150.09        5.29 o   0.3205E-02
   3   2  29        1.84        2.88        0.90 o   0.1822E+00
   4   2  29       42.32       48.68        2.57 o   0.1038E-01
  -4   3  29      178.52      177.55        8.27 o   0.2383E-02
  -3   3  29       53.43       49.33        4.16 o   0.8823E-02
  -2   3  29        3.83        1.23        1.15 o   0.1929E+00
  -1   3  29      134.32      134.06        4.24 o   0.3615E-02
   0   3  29        7.96        6.43        1.15 o   0.7163E-01
   1   3  29      135.64      134.75        3.62 o   0.3657E-02
   2   3  29        0.92        1.21        0.96 o   0.3397E+00
   3   3  29       46.58       49.99        2.80 o   0.9967E-02
   4   3  29      192.04      177.53        6.08 o   0.2518E-02
  -4   4  29       11.47       12.10        2.65 o   0.3405E-01
  -3   4  29      148.71      139.61        8.09 o   0.2925E-02
  -2   4  29      121.15      112.90        5.68 o   0.3937E-02
  -1   4  29      124.11      126.18        4.47 o   0.3860E-02
   0   4  29       28.27       20.93        1.90 o   0.2131E-01
   1   4  29      122.72      126.20        4.31 o   0.3894E-02
   2   4  29      115.51      113.33        4.30 o   0.4219E-02
   3   4  29      147.90      139.09        4.67 o   0.3368E-02
   4   4  29        8.78       12.03        1.19 o   0.4542E-01
  -3   5  29       28.07       30.19        2.79 o   0.1561E-01
  -2   5  29       29.08       32.67        2.70 o   0.1503E-01
  -1   5  29     1022.32      989.34       13.72 o   0.4079E-03
   0   5  29       -0.15        0.00        0.84 o   0.1421E+01
   1   5  29     1011.05      993.56       12.05 o   0.4157E-03
   2   5  29       30.35       32.73        1.93 o   0.1567E-01
   3   5  29       26.02       30.41        2.36 o   0.1643E-01
  -3   6  29        2.65        2.15        1.05 o   0.1765E+00
  -2   6  29       77.46       84.94        4.57 o   0.5610E-02
  -1   6  29      541.49      516.77        9.77 o   0.8435E-03
   0   6  29     1352.08     1295.10       15.23 o   0.2969E-03
   1   6  29      527.44      513.98       10.44 o   0.8445E-03
   2   6  29       78.74       85.27        4.02 o   0.5723E-02
   3   6  29        1.79        2.39        0.78 o   0.2027E+00
  -3   7  29       54.51       68.05        3.68 o   0.7417E-02
  -2   7  29       14.85       16.47        1.91 o   0.3015E-01
  -1   7  29      220.39      226.44        6.66 o   0.2062E-02
   0   7  29        3.04        1.37        1.04 o   0.2076E+00
   1   7  29      222.50      223.93        7.21 o   0.2038E-02
   2   7  29       15.42       16.18        1.72 o   0.3078E-01
   3   7  29       53.81       66.52        3.34 o   0.7689E-02
  -3   8  29        1.86        0.46        1.30 o   0.2920E+00
  -2   8  29      212.88      218.86        6.88 o   0.2109E-02
  -1   8  29        7.58        7.68        1.20 o   0.6267E-01
   0   8  29      166.96      166.41        6.12 o   0.2788E-02
   1   8  29        7.02        7.35        1.24 o   0.6549E-01
   2   8  29      224.38      219.57        6.51 o   0.2092E-02
   3   8  29        0.01        0.41        1.10 o   0.5818E+00
  -2   9  29      104.50       96.22        4.51 o   0.4747E-02
  -1   9  29       37.55       31.80        2.47 o   0.1415E-01
   0   9  29       11.60        6.48        1.66 o   0.5380E-01
   1   9  29       35.37       31.72        2.41 o   0.1451E-01
   2   9  29      105.47       94.94        3.81 o   0.4906E-02
  -1  10  29      141.02      145.61        4.88 o   0.3269E-02
   0  10  29       91.36       90.11        3.55 o   0.5336E-02
   1  10  29      137.60      145.86        4.86 o   0.3291E-02
   0  11  29        9.02        5.87        1.22 o   0.6678E-01
   0   0  30       69.73       58.25        4.35 o   0.7413E-02
   1   0  30      123.82      139.55        4.12 o   0.3660E-02
   2   0  30        3.55        9.57        1.03 o   0.6392E-01
   3   0  30      218.52      230.17        6.31 o   0.2062E-02
   4   0  30       13.00       17.63        2.06 o   0.2855E-01
  -4   1  30        4.26        6.62        1.31 o   0.7957E-01
  -3   1  30       52.93       58.17        3.12 o   0.8563E-02
  -2   1  30       89.36       98.37        3.74 o   0.5117E-02
  -1   1  30      257.28      253.45        6.03 o   0.1861E-02
   0   1  30      755.66      746.00        9.12 o   0.5877E-03
   1   1  30      245.58      252.41        5.19 o   0.1929E-02
   2   1  30       89.86       98.36        4.41 o   0.4969E-02
   3   1  30       55.15       58.92        3.50 o   0.8218E-02
   4   1  30        4.91        6.75        1.13 o   0.7883E-01
  -4   2  30       10.50       12.47        2.12 o   0.3708E-01
  -3   2  30      138.11      129.84        5.25 o   0.3544E-02
  -2   2  30       85.09       89.46        4.40 o   0.5349E-02
  -1   2  30      212.01      208.69        5.46 o   0.2283E-02
   0   2  30       28.01       31.89        1.80 o   0.1636E-01
   1   2  30      215.71      210.08        4.61 o   0.2305E-02
   2   2  30       84.84       90.24        4.33 o   0.5341E-02
   3   2  30      132.16      130.47        5.28 o   0.3579E-02
   4   2  30        9.02       12.37        1.16 o   0.4390E-01
  -4   3  30        7.25       13.83        2.24 o   0.3730E-01
  -3   3  30       22.06       26.61        3.26 o   0.1738E-01
  -2   3  30       46.59       48.51        3.50 o   0.9829E-02
  -1   3  30      132.63      127.34        4.52 o   0.3737E-02
   0   3  30     1858.48     1783.81       15.96 o   0.2034E-03
   1   3  30      126.33      127.67        3.86 o   0.3870E-02
   2   3  30       46.89       48.90        3.13 o   0.1000E-01
   3   3  30       20.59       26.92        1.92 o   0.1997E-01
   4   3  30        9.05       13.41        1.24 o   0.4178E-01
  -3   4  30       18.39       22.83        2.85 o   0.2064E-01
  -2   4  30      319.14      311.73        9.13 o   0.1415E-02
  -1   4  30        1.29        2.20        0.90 o   0.2398E+00
   0   4  30      219.04      198.64        5.48 o   0.2320E-02
   1   4  30        3.36        2.14        0.96 o   0.1815E+00
   2   4  30      314.82      314.15        7.56 o   0.1469E-02
   3   4  30       20.71       23.05        1.71 o   0.2224E-01
  -3   5  30        2.90        2.18        1.41 o   0.1533E+00
  -2   5  30       26.32       29.40        2.54 o   0.1663E-01
  -1   5  30      290.65      274.23        8.67 o   0.1593E-02
   0   5  30      118.67      117.48        4.57 o   0.4057E-02
   1   5  30      281.57      273.82        7.03 o   0.1680E-02
   2   5  30       24.78       29.01        1.94 o   0.1786E-01
   3   5  30        0.65        2.18        0.92 o   0.2526E+00
  -3   6  30        6.00        8.46        1.55 o   0.5919E-01
  -2   6  30       90.04       89.72        4.79 o   0.5145E-02
  -1   6  30       79.80       77.75        4.10 o   0.6055E-02
   0   6  30      595.13      581.68       10.33 o   0.7484E-03
   1   6  30       79.58       77.65        3.76 o   0.6165E-02
   2   6  30       84.56       88.37        4.44 o   0.5381E-02
   3   6  30        9.42        8.44        1.61 o   0.5207E-01
  -3   7  30       11.16       10.10        2.20 o   0.4056E-01
  -2   7  30      101.17      108.80        5.08 o   0.4356E-02
  -1   7  30      102.36       95.37        4.39 o   0.4830E-02
   0   7  30      550.38      536.34       10.61 o   0.8060E-03
   1   7  30       97.34       94.59        4.69 o   0.4864E-02
   2   7  30      101.46      107.91        4.27 o   0.4523E-02
   3   7  30        8.09        9.93        1.30 o   0.5154E-01
  -2   8  30        5.61        5.88        1.07 o   0.8325E-01
  -1   8  30       75.87       69.79        3.74 o   0.6633E-02
   0   8  30        3.14        0.33        1.42 o   0.2263E+00
   1   8  30       74.29       68.71        3.79 o   0.6721E-02
   2   8  30        4.47        5.69        0.97 o   0.9203E-01
  -2   9  30        3.60        2.96        0.89 o   0.1442E+00
  -1   9  30       21.61       22.84        1.82 o   0.2191E-01
   0   9  30        1.79        0.46        0.85 o   0.4087E+00
   1   9  30       24.14       22.21        2.07 o   0.2108E-01
   2   9  30        4.19        2.90        0.80 o   0.1415E+00
  -1  10  30       27.39       25.20        2.34 o   0.1832E-01
   0  10  30      101.05      102.64        3.53 o   0.4786E-02
   1  10  30       26.95       25.98        2.39 o   0.1801E-01
   1   0  31      196.61      205.13        5.39 o   0.2364E-02
   2   0  31       96.87       89.02        4.57 o   0.5092E-02
   3   0  31        4.52        5.64        1.41 o   0.8418E-01
   4   0  31        1.35        0.04        0.73 o   0.7032E+00
  -4   1  31       94.63      106.33        7.88 o   0.3851E-02
  -3   1  31       11.37       12.09        1.92 o   0.3855E-01
  -2   1  31       96.15      120.38        3.88 o   0.4359E-02
  -1   1  31      277.40      272.07        6.21 o   0.1728E-02
   0   1  31        4.22        3.42        0.98 o   0.1224E+00
   1   1  31      267.59      272.19        5.52 o   0.1773E-02
   2   1  31       96.10      120.85        4.54 o   0.4245E-02
   3   1  31       10.32       11.99        1.47 o   0.4233E-01
   4   1  31      111.61      108.93        5.69 o   0.4092E-02
  -4   2  31       13.23       22.58        2.64 o   0.2244E-01
  -3   2  31       47.81       59.64        3.43 o   0.8497E-02
  -2   2  31      268.30      269.47        7.74 o   0.1687E-02
  -1   2  31      109.25      106.77        4.10 o   0.4501E-02
   0   2  31       50.16       56.37        2.42 o   0.9180E-02
   1   2  31      109.49      105.36        3.48 o   0.4633E-02
   2   2  31      262.74      267.54        7.47 o   0.1718E-02
   3   2  31       48.47       60.53        3.13 o   0.8530E-02
   4   2  31       15.79       22.84        2.03 o   0.2291E-01
  -3   3  31       21.45       26.37        3.21 o   0.1768E-01
  -2   3  31      117.56      119.17        5.51 o   0.3886E-02
  -1   3  31       20.97       22.56        1.82 o   0.2215E-01
   0   3  31      483.34      470.74        8.30 o   0.9596E-03
   1   3  31       18.36       21.84        1.63 o   0.2385E-01
   2   3  31      119.48      119.12        4.65 o   0.4002E-02
   3   3  31       22.21       25.69        1.79 o   0.2035E-01
  -3   4  31       30.38       30.07        3.46 o   0.1437E-01
  -2   4  31       78.84       81.34        4.52 o   0.5765E-02
  -1   4  31       32.97       31.85        2.35 o   0.1520E-01
   0   4  31     1070.50     1051.61       13.29 o   0.3857E-03
   1   4  31       32.24       33.01        2.42 o   0.1490E-01
   2   4  31       77.50       82.02        3.47 o   0.6060E-02
   3   4  31       27.72       29.23        1.84 o   0.1716E-01
  -3   5  31       95.91       91.70        7.27 o   0.4294E-02
  -2   5  31       31.80       34.35        2.84 o   0.1416E-01
  -1   5  31      196.89      179.72        7.48 o   0.2400E-02
   0   5  31       14.20       15.16        1.56 o   0.3277E-01
   1   5  31      188.91      180.89        5.44 o   0.2589E-02
   2   5  31       29.96       34.05        2.08 o   0.1530E-01
   3   5  31       96.18       93.54        3.96 o   0.5045E-02
  -3   6  31       28.59       24.20        3.51 o   0.1638E-01
  -2   6  31        8.08        5.53        1.69 o   0.6801E-01
  -1   6  31       21.63       22.64        2.16 o   0.2152E-01
   0   6  31        5.16        4.08        1.02 o   0.1060E+00
   1   6  31       22.26       22.26        2.00 o   0.2187E-01
   2   6  31        6.62        5.73        1.34 o   0.7700E-01
   3   6  31       25.66       24.99        2.41 o   0.1862E-01
  -3   7  31      110.20      107.47        5.82 o   0.4115E-02
  -2   7  31      118.10      114.26        4.69 o   0.4086E-02
  -1   7  31       33.17       29.49        2.46 o   0.1559E-01
   0   7  31      151.39      136.47        5.12 o   0.3351E-02
   1   7  31       32.77       29.24        2.74 o   0.1537E-01
   2   7  31      116.90      114.90        4.39 o   0.4131E-02
   3   7  31      109.47      107.34        4.22 o   0.4419E-02
  -2   8  31       43.75       54.41        2.50 o   0.9714E-02
  -1   8  31       17.66       20.93        1.80 o   0.2468E-01
   0   8  31      613.24      604.45       12.12 o   0.6974E-03
   1   8  31       19.63       21.47        1.94 o   0.2329E-01
   2   8  31       45.25       53.40        2.68 o   0.9656E-02
  -2   9  31       10.43       16.38        3.18 o   0.2685E-01
  -1   9  31       13.10        8.86        1.63 o   0.4482E-01
   0   9  31       68.57       67.49        3.32 o   0.7043E-02
   1   9  31       10.63        8.78        1.36 o   0.5035E-01
   2   9  31       14.76       17.05        2.31 o   0.2776E-01
  -1  10  31       17.08       14.51        2.51 o   0.2795E-01
   0  10  31        8.43        8.29        1.10 o   0.5954E-01
   1  10  31       14.04       14.47        1.95 o   0.3193E-01
   0   0  32        0.02        1.03        1.15 o   0.3738E+00
   1   0  32       11.06       11.72        1.38 o   0.4317E-01
   2   0  32      370.87      375.90        8.91 o   0.1199E-02
   3   0  32      104.12      121.07        5.18 o   0.4025E-02
  -4   1  32       34.81       38.92        4.35 o   0.1116E-01
  -3   1  32      116.39      108.18        5.46 o   0.4098E-02
  -2   1  32      111.31      127.11        4.33 o   0.3962E-02
  -1   1  32      554.05      528.97        8.84 o   0.8373E-03
   0   1  32      283.40      271.49        6.14 o   0.1710E-02
   1   1  32      539.26      531.20        7.80 o   0.8553E-03
   2   1  32      107.41      127.42        4.49 o   0.3974E-02
   3   1  32      112.89      107.87        4.71 o   0.4279E-02
  -3   2  32        3.81        4.62        1.19 o   0.1051E+00
  -2   2  32      152.45      154.36        6.09 o   0.2994E-02
  -1   2  32      106.80       94.31        3.72 o   0.4973E-02
   0   2  32        9.25        9.23        1.19 o   0.5466E-01
   1   2  32      106.93       95.79        3.56 o   0.4952E-02
   2   2  32      155.74      153.81        5.31 o   0.3062E-02
   3   2  32        2.02        4.75        0.77 o   0.1295E+00
  -3   3  32       64.47       56.78        5.12 o   0.7181E-02
  -2   3  32       28.70       36.19        2.88 o   0.1401E-01
  -1   3  32       35.72       32.52        2.34 o   0.1476E-01
   0   3  32     1617.09     1547.77       14.53 o   0.2430E-03
   1   3  32       38.61       33.18        2.49 o   0.1406E-01
   2   3  32       32.05       36.33        2.44 o   0.1401E-01
   3   3  32       57.50       56.86        2.74 o   0.8608E-02
  -3   4  32       71.52       63.87        5.00 o   0.6545E-02
  -2   4  32      101.07       98.75        4.53 o   0.4756E-02
  -1   4  32      218.14      209.95        5.91 o   0.2228E-02
   0   4  32        7.53        6.26        1.32 o   0.7091E-01
   1   4  32      219.84      209.03        5.73 o   0.2238E-02
   2   4  32       95.10       99.98        3.92 o   0.4930E-02
   3   4  32       69.85       63.55        3.25 o   0.7306E-02
  -3   5  32       69.02       75.16        4.49 o   0.6242E-02
  -2   5  32       35.49       37.77        2.83 o   0.1287E-01
  -1   5  32       17.97       17.50        2.33 o   0.2594E-01
   0   5  32      836.71      820.65       12.10 o   0.5100E-03
   1   5  32       15.69       17.70        1.59 o   0.2901E-01
   2   5  32       32.88       37.00        2.38 o   0.1374E-01
   3   5  32       65.70       74.82        3.55 o   0.6664E-02
  -3   6  32      132.39      125.22        7.06 o   0.3362E-02
  -2   6  32      167.89      164.72        7.66 o   0.2638E-02
  -1   6  32      113.61      115.88        4.99 o   0.4064E-02
   0   6  32        2.99        1.89        0.94 o   0.1961E+00
   1   6  32      110.38      116.31        4.33 o   0.4196E-02
   2   6  32      171.35      162.23        6.26 o   0.2789E-02
   3   6  32      126.82      125.48        4.98 o   0.3717E-02
  -2   7  32       16.89       19.33        2.02 o   0.2574E-01
  -1   7  32       42.32       41.10        2.54 o   0.1174E-01
   0   7  32      280.29      266.21        7.22 o   0.1702E-02
   1   7  32       44.72       41.45        3.06 o   0.1110E-01
   2   7  32       16.84       19.83        1.84 o   0.2580E-01
  -2   8  32       12.92       13.55        1.68 o   0.3578E-01
  -1   8  32       58.09       58.80        3.23 o   0.8235E-02
   0   8  32       37.94       36.32        2.95 o   0.1294E-01
   1   8  32       57.17       58.20        3.34 o   0.8278E-02
   2   8  32       11.66       13.69        1.46 o   0.3754E-01
  -1   9  32       21.74       21.31        1.96 o   0.2264E-01
   0   9  32       27.85       23.47        2.03 o   0.1945E-01
   1   9  32       22.86       20.76        1.84 o   0.2285E-01
   0  10  32       24.54       22.65        2.08 o   0.2063E-01
   1   0  33        1.94        1.50        1.00 o   0.2487E+00
   2   0  33      595.08      595.88       11.20 o   0.7234E-03
   3   0  33       26.68       22.26        2.61 o   0.1940E-01
  -3   1  33       88.80       91.40        5.02 o   0.5039E-02
  -2   1  33        1.78        1.89        1.01 o   0.2184E+00
  -1   1  33       15.83       13.18        1.69 o   0.3427E-01
   0   1  33      133.01      139.22        4.41 o   0.3518E-02
   1   1  33       14.86       12.93        1.55 o   0.3596E-01
   2   1  33       -0.26        1.97        0.85 o   0.3077E+00
   3   1  33       99.09       91.51        4.19 o   0.5061E-02
  -3   2  33       98.33      105.95        6.19 o   0.4246E-02
  -2   2  33       16.19       12.41        2.11 o   0.3356E-01
  -1   2  33      316.52      297.06        6.61 o   0.1547E-02
   0   2  33     1407.55     1406.25       15.36 o   0.2741E-03
   1   2  33      314.31      299.45        6.24 o   0.1555E-02
   2   2  33       15.86       12.73        1.75 o   0.3498E-01
   3   2  33       98.35      105.66        3.60 o   0.4765E-02
  -3   3  33       53.96       49.05        4.46 o   0.8632E-02
  -2   3  33       12.46       15.00        1.61 o   0.3422E-01
  -1   3  33      380.21      394.60        7.49 o   0.1182E-02
   0   3  33      837.53      792.71       10.33 o   0.5346E-03
   1   3  33      395.61      393.82        7.95 o   0.1159E-02
   2   3  33       13.39       15.08        1.58 o   0.3354E-01
   3   3  33       47.97       47.84        2.25 o   0.1045E-01
  -3   4  33       16.86       15.02        1.86 o   0.2983E-01
  -2   4  33       16.12       18.11        1.86 o   0.2735E-01
  -1   4  33      442.28      433.20        8.84 o   0.1031E-02
   0   4  33       49.28       43.21        2.92 o   0.1066E-01
   1   4  33      456.52      433.78        8.23 o   0.1030E-02
   2   4  33       17.11       18.10        1.61 o   0.2753E-01
   3   4  33       15.67       14.77        1.55 o   0.3184E-01
  -3   5  33       77.93       67.67        4.54 o   0.6374E-02
  -2   5  33       19.78       21.17        2.06 o   0.2328E-01
  -1   5  33        8.04       10.09        1.74 o   0.4829E-01
   0   5  33        4.67        1.66        1.07 o   0.1572E+00
   1   5  33        8.00        9.70        1.27 o   0.5322E-01
   2   5  33       20.47       21.36        1.87 o   0.2332E-01
   3   5  33       75.18       67.47        4.05 o   0.6638E-02
  -3   6  33       18.83       18.49        2.57 o   0.2381E-01
  -2   6  33       79.41       87.69        5.03 o   0.5333E-02
  -1   6  33        9.04        5.24        1.62 o   0.6767E-01
   0   6  33       71.24       75.81        3.46 o   0.6536E-02
   1   6  33        7.98        5.04        1.19 o   0.7894E-01
   2   6  33       90.99       88.19        4.39 o   0.5274E-02
   3   6  33       20.45       19.02        1.88 o   0.2461E-01
  -2   7  33        6.70        6.44        1.52 o   0.6841E-01
  -1   7  33       51.64       55.76        3.59 o   0.8668E-02
   0   7  33      309.62      284.81        7.80 o   0.1554E-02
   1   7  33       52.50       55.30        3.17 o   0.8887E-02
   2   7  33        4.96        6.41        1.06 o   0.8121E-01
  -2   8  33       37.49       42.04        3.80 o   0.1093E-01
  -1   8  33       38.03       37.32        2.79 o   0.1260E-01
   0   8  33        1.51        0.35        0.77 o   0.4954E+00
   1   8  33       37.34       36.93        2.59 o   0.1293E-01
   2   8  33       36.41       41.06        2.42 o   0.1235E-01
  -1   9  33        2.31        1.82        1.21 o   0.1893E+00
   0   9  33        1.46        1.54        0.71 o   0.3065E+00
   1   9  33        4.03        1.81        1.06 o   0.1666E+00
   0   0  34      422.09      415.89       12.31 o   0.9995E-03
   1   0  34        3.04        2.88        1.05 o   0.1534E+00
   2   0  34       72.15       76.98        3.66 o   0.6383E-02
   3   0  34       43.85       56.27        2.78 o   0.9404E-02
  -3   1  34       18.13       17.77        1.89 o   0.2669E-01
  -2   1  34        9.55        7.28        1.42 o   0.5771E-01
  -1   1  34      725.16      715.85       10.46 o   0.6029E-03
   0   1  34        8.86       10.79        1.16 o   0.4785E-01
   1   1  34      715.59      719.45        9.90 o   0.6078E-03
   2   1  34        9.56        7.34        1.37 o   0.5793E-01
   3   1  34       15.42       17.51        1.51 o   0.2927E-01
  -3   2  34        5.01        4.54        1.63 o   0.8697E-01
  -2   2  34       27.44       23.37        2.62 o   0.1858E-01
  -1   2  34      144.55      146.43        4.43 o   0.3325E-02
   0   2  34        3.49        2.85        0.99 o   0.1498E+00
   1   2  34      142.04      147.94        4.21 o   0.3343E-02
   2   2  34       25.24       23.65        2.19 o   0.1973E-01
   3   2  34        5.14        4.50        0.89 o   0.1035E+00
  -3   3  34       13.67       15.79        2.18 o   0.3008E-01
  -2   3  34      127.64      133.01        4.97 o   0.3616E-02
  -1   3  34      112.86      114.38        3.88 o   0.4285E-02
   0   3  34      124.15      125.38        3.83 o   0.3903E-02
   1   3  34      115.16      114.12        4.11 o   0.4232E-02
   2   3  34      126.01      133.08        4.37 o   0.3704E-02
   3   3  34       12.82       16.17        1.21 o   0.3347E-01
  -3   4  34      101.58      108.17        5.38 o   0.4315E-02
  -2   4  34       69.26       65.75        3.52 o   0.7121E-02
  -1   4  34       68.08       66.87        3.75 o   0.7076E-02
   0   4  34      578.93      543.92       10.15 o   0.7916E-03
   1   4  34       67.53       66.21        3.41 o   0.7261E-02
   2   4  34       74.40       66.78        3.58 o   0.6874E-02
   3   4  34      105.43      107.50        4.08 o   0.4523E-02
  -3   5  34       10.38        9.66        1.99 o   0.4366E-01
  -2   5  34       18.35       19.30        2.23 o   0.2474E-01
  -1   5  34       26.50       23.72        2.98 o   0.1825E-01
   0   5  34       58.32       56.61        3.09 o   0.8570E-02
   1   5  34       23.58       23.35        2.17 o   0.2070E-01
   2   5  34       19.86       19.62        1.74 o   0.2512E-01
   3   5  34       11.86        9.60        1.63 o   0.4456E-01
  -2   6  34       18.59       17.66        2.38 o   0.2507E-01
  -1   6  34      100.05       96.84        5.00 o   0.4710E-02
   0   6  34      114.93      103.43        4.08 o   0.4529E-02
   1   6  34      100.45       97.10        3.95 o   0.4914E-02
   2   6  34       16.31       17.49        1.81 o   0.2790E-01
  -2   7  34      169.29      171.55        6.21 o   0.2687E-02
  -1   7  34      133.15      127.44        6.31 o   0.3469E-02
   0   7  34      125.09      115.42        4.92 o   0.3989E-02
   1   7  34      147.27      128.13        6.14 o   0.3375E-02
   2   7  34      181.12      172.39        5.86 o   0.2653E-02
  -2   8  34       91.88      104.86        8.49 o   0.3773E-02
  -1   8  34      162.32      166.38        6.19 o   0.2789E-02
   0   8  34        7.48        6.47        1.15 o   0.7176E-01
   1   8  34      173.96      165.98        5.95 o   0.2756E-02
   2   8  34      102.56      105.81        4.60 o   0.4498E-02
  -1   9  34      210.35      195.04        7.33 o   0.2239E-02
   0   9  34       59.74       58.14        3.07 o   0.8190E-02
   1   9  34      205.40      193.27        6.06 o   0.2359E-02
   1   0  35       26.20       35.83        2.14 o   0.1510E-01
   2   0  35       10.08        5.86        1.36 o   0.6561E-01
   3   0  35       90.23       91.70        3.75 o   0.5310E-02
  -3   1  35        6.50       10.30        1.73 o   0.4950E-01
  -2   1  35       36.47       36.83        2.76 o   0.1295E-01
  -1   1  35      141.72      142.22        4.57 o   0.3388E-02
   0   1  35      413.61      410.80        7.82 o   0.1116E-02
   1   1  35      144.27      142.75        4.37 o   0.3381E-02
   2   1  35       37.34       37.02        2.27 o   0.1323E-01
   3   1  35        8.89       10.33        1.25 o   0.4928E-01
  -3   2  35       27.76       25.82        3.09 o   0.1664E-01
  -2   2  35       51.21       42.86        3.23 o   0.1026E-01
  -1   2  35      252.82      228.86        6.22 o   0.1993E-02
   0   2  35        1.53        0.65        0.83 o   0.4190E+00
   1   2  35      254.19      230.72        5.76 o   0.2002E-02
   2   2  35       53.32       43.86        2.84 o   0.1023E-01
   3   2  35       27.48       26.12        1.74 o   0.1857E-01
  -3   3  35       39.47       33.18        2.82 o   0.1330E-01
  -2   3  35       84.51       75.16        3.63 o   0.6176E-02
  -1   3  35      288.73      285.27        6.32 o   0.1638E-02
   0   3  35      325.53      323.98        6.88 o   0.1440E-02
   1   3  35      307.14      286.21        7.17 o   0.1572E-02
   2   3  35       82.78       75.14        3.84 o   0.6160E-02
   3   3  35       38.61       33.27        2.10 o   0.1405E-01
  -3   4  35        6.24        4.67        1.47 o   0.8069E-01
  -2   4  35        3.42        3.99        1.11 o   0.1211E+00
  -1   4  35      444.13      418.58        9.30 o   0.1045E-02
   0   4  35      506.91      474.11        9.83 o   0.9142E-03
   1   4  35      447.20      416.01        8.50 o   0.1062E-02
   2   4  35        4.60        3.94        0.99 o   0.1150E+00
   3   4  35        6.03        4.41        1.25 o   0.8818E-01
  -3   5  35      336.87      317.43       15.77 o   0.1106E-02
  -2   5  35       10.85       14.22        1.58 o   0.3706E-01
  -1   5  35        2.30        1.36        1.04 o   0.2371E+00
   0   5  35       71.69       78.84        3.54 o   0.6309E-02
   1   5  35        2.90        1.28        0.98 o   0.2285E+00
   2   5  35       12.81       14.33        1.51 o   0.3555E-01
   3   5  35      345.12      316.87        7.53 o   0.1395E-02
  -2   6  35       17.17       17.07        1.87 o   0.2826E-01
  -1   6  35      100.82       97.01        5.68 o   0.4558E-02
   0   6  35       20.55       21.37        1.96 o   0.2295E-01
   1   6  35      104.38       96.35        4.50 o   0.4786E-02
   2   6  35       17.53       16.74        1.79 o   0.2865E-01
  -2   7  35       61.53       59.76        3.96 o   0.7666E-02
  -1   7  35       93.24       89.13        4.55 o   0.5117E-02
   0   7  35      331.90      284.29        8.43 o   0.1488E-02
   1   7  35       91.54       89.28        4.65 o   0.5116E-02
   2   7  35       57.30       58.54        3.07 o   0.8333E-02
  -1   8  35       33.06       32.76        2.41 o   0.1453E-01
   0   8  35       32.26       25.19        2.35 o   0.1746E-01
   1   8  35       33.08       32.73        2.46 o   0.1449E-01
   0   9  35       75.64       76.55        4.04 o   0.6151E-02
   0   0  36      500.52      465.41       12.36 o   0.8825E-03
   1   0  36        1.99        0.95        0.86 o   0.3285E+00
   2   0  36       42.89       35.61        2.77 o   0.1235E-01
   3   0  36        7.37        8.86        1.46 o   0.5573E-01
  -3   1  36       82.48       76.79        5.04 o   0.5656E-02
  -2   1  36       32.13       31.08        2.78 o   0.1501E-01
  -1   1  36        9.51       14.04        1.35 o   0.3921E-01
   0   1  36      192.35      193.62        5.58 o   0.2457E-02
   1   1  36       13.55       14.70        1.61 o   0.3375E-01
   2   1  36       27.62       30.93        2.25 o   0.1640E-01
   3   1  36       82.41       77.39        3.52 o   0.6077E-02
  -3   2  36       24.01       25.41        2.60 o   0.1871E-01
  -2   2  36       72.60       66.70        3.52 o   0.7029E-02
  -1   2  36      205.72      206.47        5.50 o   0.2304E-02
   0   2  36       27.07       31.84        2.12 o   0.1621E-01
   1   2  36      215.93      208.21        6.37 o   0.2204E-02
   2   2  36       71.50       66.46        3.63 o   0.7040E-02
   3   2  36       23.46       26.15        1.84 o   0.1974E-01
  -3   3  36       23.41       20.82        2.07 o   0.2227E-01
  -2   3  36        1.86        3.12        0.85 o   0.1765E+00
  -1   3  36        1.07        0.36        0.77 o   0.6185E+00
   0   3  36       21.34       17.60        2.01 o   0.2538E-01
   1   3  36        1.43        0.45        0.92 o   0.4541E+00
   2   3  36        3.55        3.18        0.93 o   0.1442E+00
   3   3  36       24.03       21.48        1.84 o   0.2213E-01
  -3   4  36        6.14        4.14        2.52 o   0.6571E-01
  -2   4  36       65.41       71.86        3.53 o   0.6865E-02
  -1   4  36       16.40       14.55        1.98 o   0.3081E-01
   0   4  36       29.14       29.74        2.37 o   0.1622E-01
   1   4  36       13.63       14.16        1.56 o   0.3482E-01
   2   4  36       68.13       71.38        3.16 o   0.6929E-02
   3   4  36        6.03        4.04        1.34 o   0.9575E-01
  -2   5  36        1.68        2.33        0.99 o   0.1952E+00
  -1   5  36      120.03      114.22        5.51 o   0.3937E-02
   0   5  36       67.28       63.86        3.53 o   0.7361E-02
   1   5  36      119.16      114.18        4.26 o   0.4146E-02
   2   5  36        2.01        2.32        0.77 o   0.2030E+00
  -2   6  36        5.82        8.97        1.17 o   0.6072E-01
  -1   6  36       55.30       54.88        4.21 o   0.8237E-02
   0   6  36       41.72       37.94        3.15 o   0.1189E-01
   1   6  36       53.07       55.20        3.08 o   0.8918E-02
   2   6  36        6.72        8.87        1.15 o   0.5935E-01
  -2   7  36      137.50      133.87        6.80 o   0.3242E-02
  -1   7  36       71.45       76.33        3.75 o   0.6355E-02
   0   7  36      339.56      339.56        7.35 o   0.1359E-02
   1   7  36       70.95       75.86        3.84 o   0.6365E-02
   2   7  36      143.88      132.11        4.97 o   0.3462E-02
  -1   8  36       98.77       88.90        5.33 o   0.4858E-02
   0   8  36        7.81       12.35        1.15 o   0.4487E-01
   1   8  36       92.26       88.32        3.75 o   0.5360E-02
   1   0  37       61.79       66.37        3.24 o   0.7468E-02
   2   0  37       19.87       20.43        1.91 o   0.2393E-01
   3   0  37        5.31        3.93        1.25 o   0.1027E+00
  -3   1  37       15.37       11.99        2.12 o   0.3399E-01
  -2   1  37       49.24       45.56        3.24 o   0.1008E-01
  -1   1  37      142.22      135.88        5.09 o   0.3429E-02
   0   1  37       49.25       53.59        2.89 o   0.9186E-02
   1   1  37      145.37      135.42        5.21 o   0.3397E-02
   2   1  37       51.55       45.82        3.35 o   0.9827E-02
   3   1  37       13.13       11.93        1.47 o   0.3902E-01
  -3   2  37       34.65       36.79        2.92 o   0.1301E-01
  -2   2  37       68.71       64.51        3.77 o   0.7181E-02
  -1   2  37      138.84      130.03        4.61 o   0.3622E-02
   0   2  37        0.34        0.15        0.82 o   0.1080E+01
   1   2  37      141.44      131.53        5.05 o   0.3521E-02
   2   2  37       63.87       64.62        3.29 o   0.7524E-02
   3   2  37       31.13       36.61        1.95 o   0.1436E-01
  -3   3  37      105.62      112.34        6.12 o   0.3998E-02
  -2   3  37       69.02       65.33        3.64 o   0.7164E-02
  -1   3  37        5.05        3.38        1.17 o   0.1141E+00
   0   3  37      361.17      330.85        7.64 o   0.1346E-02
   1   3  37        3.70        3.29        1.01 o   0.1336E+00
   2   3  37       67.23       65.42        3.16 o   0.7390E-02
   3   3  37      120.23      113.69        8.81 o   0.3315E-02
  -2   4  37       74.37       80.43        4.01 o   0.6029E-02
  -1   4  37       37.13       33.40        2.94 o   0.1344E-01
   0   4  37       13.46        9.96        1.60 o   0.4160E-01
   1   4  37       36.69       33.18        2.30 o   0.1419E-01
   2   4  37       76.65       80.39        3.48 o   0.6122E-02
  -2   5  37       22.27       20.56        2.43 o   0.2181E-01
  -1   5  37       33.72       31.62        3.38 o   0.1387E-01
   0   5  37        1.08        0.41        0.92 o   0.4893E+00
   1   5  37       29.61       30.98        2.18 o   0.1611E-01
   2   5  37       20.76       20.31        1.72 o   0.2401E-01
  -2   6  37       28.80       25.23        3.39 o   0.1616E-01
  -1   6  37       28.68       28.59        3.03 o   0.1578E-01
   0   6  37      200.30      193.88        5.97 o   0.2384E-02
   1   6  37       28.55       28.23        2.37 o   0.1687E-01
   2   6  37       27.45       25.16        2.12 o   0.1854E-01
  -1   7  37       21.01       23.33        2.22 o   0.2110E-01
   0   7  37      104.43       96.72        4.75 o   0.4708E-02
   1   7  37       22.93       23.69        2.05 o   0.2069E-01
  -1   8  37      153.61      151.40        6.05 o   0.3012E-02
   0   8  37        0.64        2.15        0.67 o   0.2743E+00
   1   8  37      147.98      151.65        5.76 o   0.3075E-02
   0   0  38        1.90        0.95        1.28 o   0.2478E+00
   1   0  38        6.09        6.50        1.20 o   0.7610E-01
   2   0  38      116.14      109.02        4.76 o   0.4220E-02
   3   0  38      130.60      122.61        6.74 o   0.3468E-02
  -3   1  38      207.18      188.43        8.41 o   0.2208E-02
  -2   1  38      107.55      100.24        4.26 o   0.4643E-02
  -1   1  38      207.77      206.80        6.40 o   0.2244E-02
   0   1  38       25.55       25.75        1.99 o   0.1912E-01
   1   1  38      213.95      206.50        6.60 o   0.2213E-02
   2   1  38      107.53      101.29        4.61 o   0.4549E-02
   3   1  38      171.65      187.49        7.65 o   0.2407E-02
  -3   2  38       46.85       54.63        3.98 o   0.8664E-02
  -2   2  38      148.75      150.79        5.24 o   0.3138E-02
  -1   2  38      136.26      129.63        4.71 o   0.3605E-02
   0   2  38        2.19        2.76        0.85 o   0.1737E+00
   1   2  38      141.97      128.28        5.30 o   0.3504E-02
   2   2  38      160.13      150.45        5.18 o   0.3075E-02
   3   2  38       51.95       54.91        5.34 o   0.7594E-02
  -2   3  38       50.14       48.15        3.25 o   0.9660E-02
  -1   3  38       47.39       43.43        3.02 o   0.1074E-01
   0   3  38       12.41       11.11        1.46 o   0.4234E-01
   1   3  38       55.75       44.50        3.02 o   0.1003E-01
   2   3  38       51.91       48.35        2.65 o   0.9863E-02
  -2   4  38       49.25       49.47        3.49 o   0.9358E-02
  -1   4  38       24.90       23.32        2.79 o   0.1907E-01
   0   4  38        0.82        0.08        1.06 o   0.5631E+00
   1   4  38       24.72       23.95        1.96 o   0.2034E-01
   2   4  38       57.99       51.00        2.80 o   0.9086E-02
  -2   5  38       69.11       72.10        4.44 o   0.6420E-02
  -1   5  38       90.75       79.86        5.37 o   0.5301E-02
   0   5  38        6.81        6.00        1.28 o   0.7292E-01
   1   5  38       92.44       80.26        3.88 o   0.5666E-02
   2   5  38       73.29       72.25        3.22 o   0.6696E-02
  -2   6  38       57.31       52.82        5.67 o   0.7278E-02
  -1   6  38      166.15      160.48        6.64 o   0.2774E-02
   0   6  38        6.32        5.36        1.07 o   0.8354E-01
   1   6  38      175.51      160.35        5.95 o   0.2794E-02
   2   6  38       58.87       51.49        3.64 o   0.8488E-02
  -1   7  38       15.96       16.12        1.83 o   0.2998E-01
   0   7  38      238.61      227.85        5.96 o   0.2024E-02
   1   7  38       17.43       15.87        1.94 o   0.2908E-01
   0   8  38       12.88       15.19        2.07 o   0.3194E-01
   1   0  39        7.60        7.22        1.37 o   0.6279E-01
   2   0  39        5.64        4.78        1.27 o   0.8716E-01
  -2   1  39       23.02       16.16        2.09 o   0.2551E-01
  -1   1  39      211.80      185.94        6.34 o   0.2376E-02
   0   1  39       48.53       46.46        2.59 o   0.1036E-01
   1   1  39      214.61      184.93        6.98 o   0.2326E-02
   2   1  39       20.31       16.09        1.98 o   0.2706E-01
  -2   2  39       57.14       63.09        3.15 o   0.7906E-02
  -1   2  39      115.88      118.12        4.65 o   0.4037E-02
   0   2  39      284.34      279.72        6.02 o   0.1691E-02
   1   2  39      119.47      118.01        4.52 o   0.4020E-02
   2   2  39       63.19       63.62        3.84 o   0.7360E-02
  -2   3  39       22.04       24.53        2.03 o   0.2072E-01
  -1   3  39      234.46      217.96        6.76 o   0.2061E-02
   0   3  39       21.51       25.42        1.81 o   0.2067E-01
   1   3  39      238.59      218.72        5.98 o   0.2088E-02
   2   3  39       25.19       24.62        2.08 o   0.1979E-01
  -2   4  39        3.14        4.41        0.94 o   0.1190E+00
  -1   4  39       53.97       47.72        3.65 o   0.9275E-02
   0   4  39       -0.43        0.03        1.20 o   0.6638E+00
   1   4  39       53.93       47.23        3.10 o   0.9665E-02
   2   4  39        3.76        4.45        0.76 o   0.1169E+00
  -2   5  39       26.32       23.44        4.17 o   0.1567E-01
  -1   5  39      156.07      152.36        6.57 o   0.2927E-02
   0   5  39        1.67        0.34        0.92 o   0.4157E+00
   1   5  39      149.91      151.43        4.75 o   0.3167E-02
   2   5  39       26.47       23.21        2.23 o   0.1953E-01
  -1   6  39       51.55       46.79        3.40 o   0.9674E-02
   0   6  39      127.07      119.30        4.24 o   0.3968E-02
   1   6  39       48.79       46.27        3.40 o   0.9904E-02
  -1   7  39       31.17       27.60        3.44 o   0.1499E-01
   0   7  39        3.96        2.18        1.31 o   0.1424E+00
   1   7  39       31.51       27.99        3.41 o   0.1488E-01
   0   0  40      383.93      369.51        9.98 o   0.1163E-02
   1   0  40       13.19       12.84        1.69 o   0.3657E-01
   2   0  40        1.03        0.86        0.91 o   0.4080E+00
  -2   1  40       67.04       69.76        3.58 o   0.6975E-02
  -1   1  40      106.74       99.59        4.57 o   0.4617E-02
   0   1  40       12.05       10.86        1.40 o   0.4307E-01
   1   1  40      110.33       98.81        5.11 o   0.4482E-02
   2   1  40       73.86       71.25        5.05 o   0.6160E-02
  -2   2  40       69.36       68.76        3.58 o   0.6925E-02
  -1   2  40       87.95       82.23        4.00 o   0.5677E-02
   0   2  40       60.76       55.89        2.98 o   0.8564E-02
   1   2  40       91.56       81.16        4.30 o   0.5566E-02
   2   2  40       71.86       68.54        3.82 o   0.6779E-02
  -2   3  40       37.56       35.85        2.56 o   0.1328E-01
  -1   3  40      215.46      204.06        6.07 o   0.2244E-02
   0   3  40        1.16        0.72        0.77 o   0.4420E+00
   1   3  40      229.67      206.10        6.00 o   0.2188E-02
   2   3  40       37.18       35.30        2.60 o   0.1341E-01
  -2   4  40      212.83      209.66        8.56 o   0.2039E-02
  -1   4  40       69.67       75.09        4.33 o   0.6345E-02
   0   4  40       76.21       75.41        3.39 o   0.6458E-02
   1   4  40       70.03       76.32        3.58 o   0.6518E-02
   2   4  40      234.95      212.68        8.03 o   0.1997E-02
  -1   5  40        3.11        2.56        1.11 o   0.1575E+00
   0   5  40       74.59       70.68        3.74 o   0.6676E-02
   1   5  40        1.18        2.43        0.62 o   0.2422E+00
  -1   6  40      110.44      102.89        4.57 o   0.4454E-02
   0   6  40        6.58        6.40        1.18 o   0.7460E-01
   1   6  40      118.41      103.94        5.63 o   0.4134E-02
   0   7  40      210.86      175.45       12.09 o   0.1948E-02
   1   0  41       29.97       27.25        2.57 o   0.1673E-01
   2   0  41       47.52       47.51        3.25 o   0.9986E-02
  -2   1  41      189.83      185.98        6.41 o   0.2448E-02
  -1   1  41       53.09       56.40        3.04 o   0.8813E-02
   0   1  41        1.52        1.33        0.73 o   0.3132E+00
   1   1  41       58.43       56.56        3.24 o   0.8452E-02
   2   1  41      194.73      185.68        6.91 o   0.2393E-02
  -2   2  41       56.04       53.48        2.92 o   0.8887E-02
  -1   2  41       26.38       22.19        2.49 o   0.1967E-01
   0   2  41       14.53       14.76        1.51 o   0.3413E-01
   1   2  41       26.81       22.47        2.28 o   0.1982E-01
   2   2  41       59.11       53.51        3.70 o   0.8354E-02
  -2   3  41       44.15       37.79        3.25 o   0.1151E-01
  -1   3  41       36.75       41.94        2.44 o   0.1209E-01
   0   3  41      294.02      280.84        6.80 o   0.1630E-02
   1   3  41       40.46       42.42        2.55 o   0.1160E-01
   2   3  41       44.47       37.88        2.95 o   0.1171E-01
  -1   4  41       42.80       45.18        2.91 o   0.1082E-01
   0   4  41       76.65       79.58        4.07 o   0.6058E-02
   1   4  41       46.02       45.49        3.06 o   0.1044E-01
  -1   5  41        2.27        2.90        0.82 o   0.1763E+00
   0   5  41        2.94        4.51        0.72 o   0.1230E+00
   1   5  41        2.27        2.90        0.96 o   0.1688E+00
   0   6  41       93.39       97.02        4.96 o   0.4816E-02
   0   0  42       36.43       34.36        3.05 o   0.1324E-01
   1   0  42       72.45       55.15        3.74 o   0.7577E-02
   2   0  42      137.33      124.23        5.35 o   0.3610E-02
  -2   1  42       21.04       22.64        2.30 o   0.2113E-01
  -1   1  42       53.10       51.67        3.83 o   0.8770E-02
   0   1  42        7.66        5.83        1.13 o   0.7406E-01
   1   1  42       51.29       50.52        2.92 o   0.9500E-02
   2   1  42       25.39       23.62        2.36 o   0.1940E-01
  -2   2  42      157.64      175.83       10.72 o   0.2247E-02
  -1   2  42      208.29      221.94        6.91 o   0.2105E-02
   0   2  42        0.83        0.53        0.73 o   0.5786E+00
   1   2  42      227.90      221.06        6.54 o   0.2074E-02
   2   2  42      173.59      174.95        5.71 o   0.2686E-02
  -1   3  42       65.71       65.45        4.10 o   0.7087E-02
   0   3  42       27.23       26.27        2.84 o   0.1680E-01
   1   3  42       66.71       66.25        4.22 o   0.6955E-02
  -1   4  42       80.49       72.59        4.98 o   0.5899E-02
   0   4  42       17.01       14.05        1.82 o   0.3112E-01
   1   4  42       74.83       71.47        3.62 o   0.6548E-02
  -1   5  42        4.68        5.76        1.10 o   0.8939E-01
   0   5  42       -0.06        0.29        0.70 o   0.1186E+01
   1   5  42        4.78        5.41        1.78 o   0.7818E-01
   1   0  43       33.32       30.54        2.41 o   0.1528E-01
  -1   1  43       55.50       49.74        3.25 o   0.9200E-02
   0   1  43      271.75      255.55        7.14 o   0.1753E-02
   1   1  43       55.76       50.01        2.79 o   0.9396E-02
  -1   2  43       64.79       55.27        3.68 o   0.7954E-02
   0   2  43       78.17       81.69        4.07 o   0.5886E-02
   1   2  43       61.78       54.86        3.48 o   0.8205E-02
  -1   3  43      227.38      207.19        8.42 o   0.2043E-02
   0   3  43       30.76       24.58        3.19 o   0.1662E-01
   1   3  43      209.00      206.33        6.75 o   0.2220E-02
  -1   4  43        1.97        1.87        1.08 o   0.2124E+00
   0   4  43       27.98       33.42        2.50 o   0.1504E-01
   1   4  43        0.76        1.97        1.23 o   0.2248E+00
   0   0  44      107.67      104.90        7.42 o   0.3871E-02
   1   0  44       46.19       44.46        2.54 o   0.1086E-01
  -1   1  44       50.53       53.57        2.84 o   0.9234E-02
   0   1  44       34.75       32.88        3.01 o   0.1384E-01
   1   1  44       54.76       52.63        3.07 o   0.8997E-02
  -1   2  44       28.82       29.42        2.90 o   0.1575E-01
   0   2  44        2.54        2.40        0.97 o   0.1808E+00
   1   2  44       27.18       29.33        2.32 o   0.1686E-01
  -1   3  44       10.07        9.38        1.96 o   0.4546E-01
   0   3  44      117.63      113.17        5.57 o   0.3947E-02
   1   3  44        8.26        9.37        2.73 o   0.4087E-01
   0   1  45       24.34       27.70        2.70 o   0.1744E-01
   1   1  45       67.45       65.37        4.52 o   0.6797E-02
   0   2  45        0.57        0.79        0.88 o   0.4583E+00
