# Supplementary material for: Surface analysis of cannabigerol cocrystals: linking crystal structure to enhanced properties
Source: IUCrJ. 2025 Feb 27;12(Pt 2):141–54. doi: 10.1107/S2052252525001009 (PMC11878449; doi:10.1107/S2052252525001009)
Supplement: Supplementary file 4 [file m-12-00141-CBG_TMPsup4.hkl]

data_CBG_TMP 
#  xcalibur in  D:\SXRD\CBG_TMP_2\ID0000407
_audit_creation_date        "22-04-01"
_audit_creation_method      'CRYSTALS' 

_cell_length_a                    8.87660(10)
_cell_angle_alpha                 90
_cell_length_b                    17.64500(10)
_cell_angle_beta                  91.5518(6)
_cell_length_c                    17.20080(10)
_cell_angle_gamma                 90
loop_
 _symmetry_equiv_pos_as_xyz
 'x,y,z'
 '-x,-y,-z'
 'x,-y+1/2,z+1/2'
 '-x,y+1/2,-z+1/2'

# NOTE FO on scale of Fc,      0.19129
# Status flags: 
#    o - used in refinement 
#    < - excluded by I/sigmaI cutoff 
#    l - excluded at low resolution  
#    h - excluded at high resolution  
#    x - excluded for another reason  

loop_
_refln_index_h
_refln_index_k
_refln_index_l
_refln_F_squared_meas
_refln_F_squared_calc
_refln_F_squared_sigma
_refln_include_status
_refln_refinement_weight
   1   0   0      586.26      586.32        4.94 o   0.7188E-03
   2   0   0    14725.13    13967.34      109.40 o   0.2048E-05
   3   0   0     1544.08     1743.94       11.91 o   0.1213E-03
   4   0   0     5554.05     5282.40       36.04 o   0.1377E-04
   5   0   0     2533.67     2544.47       27.45 o   0.5545E-04
   6   0   0       51.39       48.05        2.37 o   0.1668E-01
   7   0   0      238.52      232.55        5.15 o   0.2599E-02
   8   0   0       25.28       22.14        2.46 o   0.3307E-01
   9   0   0       18.90       22.63        2.30 o   0.3632E-01
  10   0   0     2166.58     2019.08       41.76 o   0.7379E-04
   1   1   0       51.18       57.73        0.57 o   0.1603E-01
   2   1   0     2695.58     2700.64       17.47 o   0.5091E-04
   3   1   0     1062.11     1177.98        6.10 o   0.2419E-03
   4   1   0      200.73      193.81        1.99 o   0.3493E-02
   5   1   0       26.59       22.01        1.03 o   0.3893E-01
   6   1   0       11.20        9.23        0.90 o   0.9198E-01
   7   1   0      117.13      140.36        2.65 o   0.5603E-02
   8   1   0        1.44        0.90        0.79 o   0.5840E+00
   9   1   0       87.37       95.06        3.26 o   0.8210E-02
  10   1   0       87.72       81.57        3.22 o   0.9154E-02
   0   2   0     9200.94     8740.20       69.32 o   0.5147E-05
   1   2   0        7.65        7.05        0.26 o   0.1356E+00
   2   2   0    11464.97    11367.46       78.46 o   0.3180E-05
   3   2   0      642.41      663.32        4.36 o   0.6044E-03
   4   2   0     2509.73     2307.76       14.30 o   0.6471E-04
   5   2   0     1711.60     1689.96       10.71 o   0.1193E-03
   6   2   0       59.00       56.14        1.72 o   0.1491E-01
   7   2   0       24.68       25.66        1.39 o   0.3520E-01
   8   2   0       83.66       76.21        3.11 o   0.9834E-02
   9   2   0      962.19      973.33       14.61 o   0.3010E-03
  10   2   0      194.44      207.71        4.88 o   0.3134E-02
   1   3   0      871.04      926.50        5.53 o   0.3551E-03
   2   3   0     2038.10     2308.81       11.38 o   0.7363E-04
   3   3   0      908.12     1011.69        6.14 o   0.3136E-03
   4   3   0      256.83      236.05        2.72 o   0.2613E-02
   5   3   0        2.41        1.10        0.42 o   0.5894E+00
   6   3   0      748.89      649.30        7.06 o   0.5582E-03
   7   3   0       48.53       53.36        2.00 o   0.1631E-01
   8   3   0       32.24       37.71        2.32 o   0.2280E-01
   9   3   0       -0.85        0.59        1.17 o   0.4904E+00
  10   3   0       28.62       34.98        1.90 o   0.2586E-01
   0   4   0    15919.78    15866.38      107.42 o   0.1656E-05
   1   4   0    13978.39    14008.85       73.99 o   0.2141E-05
   2   4   0      433.38      479.49        3.36 o   0.1037E-02
   3   4   0      170.22      173.32        2.27 o   0.4103E-02
   4   4   0     3881.54     3593.84       21.94 o   0.2836E-04
   5   4   0      767.49      770.61        6.93 o   0.4619E-03
   6   4   0       15.56        8.03        0.99 o   0.8553E-01
   7   4   0      156.25      155.10        3.29 o   0.4536E-02
   8   4   0        1.47        1.47        1.42 o   0.2866E+00
   9   4   0        0.04        0.00        1.08 o   0.8509E+00
  10   4   0      134.18      157.85        3.91 o   0.4649E-02
   1   5   0     2273.86     2420.06       12.13 o   0.6513E-04
   2   5   0     1691.35     1723.33        9.98 o   0.1176E-03
   3   5   0      927.01      915.77        6.75 o   0.3461E-03
   4   5   0      559.28      574.30        5.26 o   0.7504E-03
   5   5   0       15.59       15.61        0.90 o   0.5941E-01
   6   5   0      899.00      870.38        7.51 o   0.3705E-03
   7   5   0      113.32      105.35        2.83 o   0.7067E-02
   8   5   0      185.13      192.80        6.92 o   0.3132E-02
   9   5   0        1.12        0.64        0.98 o   0.5689E+00
  10   5   0        7.01        6.37        1.22 o   0.1238E+00
   0   6   0     1667.24     1794.66       14.41 o   0.1116E-03
   1   6   0      440.62      395.39        3.78 o   0.1241E-02
   2   6   0      706.22      735.62        6.55 o   0.5087E-03
   3   6   0     3701.87     3604.93       23.74 o   0.2904E-04
   4   6   0     1324.68     1220.69       10.73 o   0.2014E-03
   5   6   0     2083.87     2007.70       17.30 o   0.8501E-04
   6   6   0      505.14      513.59        5.06 o   0.8879E-03
   7   6   0       23.14       21.52        1.17 o   0.4111E-01
   8   6   0       24.09       33.57        2.59 o   0.2564E-01
   9   6   0       23.91       21.58        1.70 o   0.3823E-01
  10   6   0      111.20      117.51        4.10 o   0.6191E-02
   1   7   0     3344.10     3338.60       18.68 o   0.3426E-04
   2   7   0        0.95        2.17        0.35 o   0.5325E+00
   3   7   0     1093.80     1080.29        9.01 o   0.2599E-03
   4   7   0      639.15      594.58        6.55 o   0.6685E-03
   5   7   0       55.03       32.26        1.91 o   0.2137E-01
   6   7   0      114.64      130.36        2.12 o   0.6088E-02
   7   7   0       75.44       77.51        2.28 o   0.1055E-01
   8   7   0       94.22       87.41        3.89 o   0.8174E-02
   9   7   0       76.26       84.85        3.23 o   0.9332E-02
  10   7   0       80.01       80.59        3.29 o   0.9485E-02
   0   8   0     3262.89     2948.83       27.44 o   0.3982E-04
   1   8   0     4863.75     4528.53       26.79 o   0.1833E-04
   2   8   0     2182.53     2126.55       14.25 o   0.7781E-04
   3   8   0       17.46       13.74        0.91 o   0.6173E-01
   4   8   0      409.05      368.55        4.83 o   0.1359E-02
   5   8   0      361.31      396.64        3.69 o   0.1364E-02
   6   8   0       84.16       76.27        1.80 o   0.1046E-01
   7   8   0      226.60      230.60        4.02 o   0.2750E-02
   8   8   0       12.89       15.73        1.65 o   0.5588E-01
   9   8   0       37.20       40.51        2.23 o   0.2103E-01
  10   8   0       16.62       20.39        2.37 o   0.3938E-01
   1   9   0     1127.56     1178.42        8.45 o   0.2324E-03
   2   9   0      331.19      315.80        4.24 o   0.1750E-02
   3   9   0      440.22      416.83        5.76 o   0.1155E-02
   4   9   0     1108.04     1117.19        8.98 o   0.2486E-03
   5   9   0        3.22        0.26        0.57 o   0.6407E+00
   6   9   0      405.50      433.99        4.40 o   0.1174E-02
   7   9   0       66.08       59.58        2.17 o   0.1342E-01
   8   9   0       25.47       27.85        1.54 o   0.3242E-01
   9   9   0      104.05      114.70        3.45 o   0.6663E-02
  10   9   0      128.16      115.92        5.49 o   0.5499E-02
   0  10   0     2482.44     2137.29       22.76 o   0.6961E-04
   1  10   0     1338.75     1281.28       12.78 o   0.1881E-03
   2  10   0       53.18       79.93        1.72 o   0.1179E-01
   3  10   0       74.60       65.10        2.37 o   0.1189E-01
   4  10   0      282.59      245.94        4.12 o   0.2349E-02
   5  10   0      162.03      177.08        2.66 o   0.4083E-02
   6  10   0       28.71       27.07        1.53 o   0.3187E-01
   7  10   0      929.88      926.34        9.27 o   0.3364E-03
   8  10   0      264.29      265.97        4.42 o   0.2256E-02
   9  10   0       12.43       12.72        1.23 o   0.6953E-01
   1  11   0     2470.68     2377.84       21.36 o   0.6209E-04
   2  11   0      199.87      229.68        4.20 o   0.2891E-02
   3  11   0      214.59      219.64        3.19 o   0.2988E-02
   4  11   0        0.94        0.57        0.65 o   0.9047E+00
   5  11   0      409.93      374.03        4.48 o   0.1347E-02
   6  11   0       61.01       54.23        2.17 o   0.1471E-01
   7  11   0        2.91        2.35        0.69 o   0.3339E+00
   8  11   0        5.33        6.99        0.76 o   0.1421E+00
   9  11   0       50.26       55.00        2.17 o   0.1558E-01
   0  12   0        4.41        0.46        1.20 o   0.3126E+00
   1  12   0      113.60      110.19        2.25 o   0.6958E-02
   2  12   0      434.34      376.29        5.03 o   0.1291E-02
   3  12   0       11.94       10.93        0.81 o   0.8272E-01
   4  12   0      964.97      925.04        8.97 o   0.3307E-03
   5  12   0      537.38      518.24        7.65 o   0.8282E-03
   6  12   0        4.75        6.85        0.91 o   0.1428E+00
   7  12   0     1028.61     1057.60        9.67 o   0.2747E-03
   8  12   0      183.42      180.99        3.64 o   0.3720E-02
   9  12   0      250.90      256.54        5.63 o   0.2312E-02
   1  13   0       27.54       18.69        1.08 o   0.4218E-01
   2  13   0       16.00       13.09        0.88 o   0.6608E-01
   3  13   0       18.25       10.91        1.13 o   0.6667E-01
   4  13   0     2127.19     2165.35       16.58 o   0.7692E-04
   5  13   0       75.84       76.80        2.72 o   0.1036E-01
   6  13   0     1559.89     1543.94       13.47 o   0.1389E-03
   7  13   0       57.78       58.48        2.22 o   0.1422E-01
   8  13   0        3.78        3.75        0.65 o   0.2398E+00
   0  14   0      397.20      399.32        6.55 o   0.1249E-02
   1  14   0       13.53       11.67        0.97 o   0.7410E-01
   2  14   0       75.28       77.91        1.92 o   0.1069E-01
   3  14   0      649.38      669.92        5.77 o   0.5902E-03
   4  14   0       36.92       34.07        2.00 o   0.2411E-01
   5  14   0      141.41      134.60        3.32 o   0.5271E-02
   6  14   0       70.22       61.62        2.57 o   0.1249E-01
   7  14   0       25.72       26.71        1.61 o   0.3300E-01
   8  14   0      179.85      191.82        4.73 o   0.3461E-02
   1  15   0        5.62        8.04        0.76 o   0.1273E+00
   2  15   0      232.56      238.62        4.63 o   0.2606E-02
   3  15   0        3.32        1.68        0.74 o   0.3627E+00
   4  15   0        0.53        0.01        0.89 o   0.1028E+01
   5  15   0        9.75       11.09        1.21 o   0.8148E-01
   6  15   0        8.90        9.52        1.03 o   0.9526E-01
   7  15   0        1.55        0.78        0.61 o   0.7109E+00
   8  15   0       24.46       20.52        1.59 o   0.3963E-01
   0  16   0       38.24       51.64        2.54 o   0.1722E-01
   1  16   0       98.97      108.65        2.50 o   0.7357E-02
   2  16   0       91.68      107.01        2.51 o   0.7638E-02
   3  16   0        2.84        2.59        0.70 o   0.3197E+00
   4  16   0        7.81        6.82        1.09 o   0.1188E+00
   5  16   0       17.59       15.72        1.37 o   0.5366E-01
   6  16   0      137.25      143.89        2.83 o   0.5150E-02
   7  16   0       57.55       57.76        1.91 o   0.1461E-01
   1  17   0      107.16      127.70        2.54 o   0.6261E-02
   2  17   0       -0.03        0.12        0.65 o   0.1964E+01
   3  17   0       18.13       18.11        1.21 o   0.4959E-01
   4  17   0       49.10       48.45        1.77 o   0.1761E-01
   5  17   0       41.89       38.70        1.63 o   0.2191E-01
   6  17   0        0.13        0.02        0.52 o   0.3041E+01
   0  18   0       73.80       75.57        2.46 o   0.1074E-01
   1  18   0        1.04        0.01        0.63 o   0.1339E+01
   2  18   0      168.97      178.10        3.37 o   0.3925E-02
   3  18   0       46.88       60.65        1.85 o   0.1513E-01
   4  18   0      491.19      525.95        6.77 o   0.8620E-03
   5  18   0       16.79       15.24        0.97 o   0.5843E-01
   6  18   0       53.49       51.91        2.44 o   0.1559E-01
   1  19   0       66.50       73.44        1.76 o   0.1176E-01
   2  19   0       48.66       49.78        1.67 o   0.1744E-01
   3  19   0       35.83       35.77        1.50 o   0.2467E-01
   4  19   0       17.53       16.81        1.01 o   0.5394E-01
   5  19   0      260.88      249.12        3.67 o   0.2437E-02
   0  20   0       84.05       87.81        2.61 o   0.9125E-02
   1  20   0       20.38       29.57        1.02 o   0.3462E-01
   2  20   0       15.08       12.92        0.90 o   0.6779E-01
   3  20   0       31.27       33.89        1.24 o   0.2729E-01
   4  20   0        9.65       10.22        0.81 o   0.9247E-01
   1  21   0        2.85        4.97        0.48 o   0.2234E+00
   2  21   0        6.47        6.96        0.58 o   0.1395E+00
   3  21   0      112.69      108.24        4.66 o   0.6332E-02
 -10   1   1      383.19      343.24        7.18 o   0.1438E-02
  -9   1   1      340.58      313.69        5.24 o   0.1711E-02
  -8   1   1       65.94       68.08        2.82 o   0.1175E-01
  -7   1   1        9.85        9.95        0.87 o   0.9247E-01
  -6   1   1       12.44       21.01        0.86 o   0.5140E-01
  -5   1   1     1264.65     1215.37       10.24 o   0.2084E-03
  -4   1   1      463.00      440.50        3.47 o   0.1092E-02
  -3   1   1      894.27      971.06        4.90 o   0.3325E-03
  -2   1   1     5285.01     5652.26       35.79 o   0.1304E-04
  -1   1   1        7.18       10.05        0.27 o   0.1077E+00
   0   1   1       13.51       12.96        0.28 o   0.7403E-01
   1   1   1     2034.66     2110.06       12.03 o   0.8232E-04
   2   1   1      115.37      108.79        1.33 o   0.7145E-02
   3   1   1       52.18       47.30        0.87 o   0.1829E-01
   4   1   1       34.46       37.35        0.83 o   0.2513E-01
   5   1   1     1566.07     1511.42       10.37 o   0.1435E-03
   6   1   1      164.77      160.12        3.12 o   0.4358E-02
   7   1   1      132.70      159.91        3.35 o   0.4705E-02
   8   1   1      189.08      176.72        4.66 o   0.3630E-02
   9   1   1     1071.37     1069.43       13.42 o   0.2592E-03
  10   1   1      155.45      154.04        4.29 o   0.4423E-02
 -10   2   1      259.00      267.90        5.72 o   0.2196E-02
  -9   2   1       22.32       28.52        1.53 o   0.3313E-01
  -8   2   1      625.51      643.27        9.52 o   0.6064E-03
  -7   2   1      100.19      114.86        2.45 o   0.7022E-02
  -6   2   1      356.34      344.17        4.20 o   0.1564E-02
  -5   2   1     1388.73     1303.24       10.78 o   0.1821E-03
  -4   2   1      609.23      585.76        4.55 o   0.7080E-03
  -3   2   1      536.99      533.58        4.22 o   0.8325E-03
  -2   2   1      392.76      463.52        3.16 o   0.1125E-02
  -1   2   1     1148.41     1231.70        7.31 o   0.2191E-03
   0   2   1        1.11        0.71        0.11 o   0.1189E+01
   1   2   1     3630.34     3714.36       22.48 o   0.2838E-04
   2   2   1      171.78      180.13        1.88 o   0.3977E-02
   3   2   1       12.59       17.86        0.44 o   0.5957E-01
   4   2   1      409.28      336.84        3.50 o   0.1496E-02
   5   2   1     1647.19     1621.09       12.25 o   0.1276E-03
   6   2   1        9.31       10.23        0.90 o   0.9221E-01
   7   2   1       52.44       47.69        1.97 o   0.1716E-01
   8   2   1      145.72      119.74        4.54 o   0.5391E-02
   9   2   1       11.83       12.25        1.65 o   0.6653E-01
  10   2   1      188.98      187.31        4.76 o   0.3455E-02
 -10   3   1       35.06       33.36        2.06 o   0.2470E-01
  -9   3   1      436.36      392.67        6.61 o   0.1211E-02
  -8   3   1      121.03      113.75        3.83 o   0.6225E-02
  -7   3   1        0.28        1.40        0.70 o   0.6692E+00
  -6   3   1       -0.42        0.93        0.55 o   0.9505E+00
  -5   3   1      135.79      149.40        2.36 o   0.5077E-02
  -4   3   1       68.14       70.70        1.35 o   0.1218E-01
  -3   3   1       28.12       36.51        0.72 o   0.2739E-01
  -2   3   1      148.94      145.04        1.79 o   0.5071E-02
  -1   3   1     2442.12     2557.62       13.87 o   0.5812E-04
   0   3   1     1278.63     1315.94        7.58 o   0.1911E-03
   1   3   1      250.19      257.55        2.00 o   0.2465E-02
   2   3   1        1.95        2.34        0.26 o   0.4378E+00
   3   3   1     1525.17     1547.15        9.55 o   0.1419E-03
   4   3   1       51.47       46.95        1.12 o   0.1831E-01
   5   3   1     1239.33     1142.31       10.21 o   0.2261E-03
   6   3   1      302.09      333.10        4.44 o   0.1732E-02
   7   3   1       47.40       46.60        1.89 o   0.1819E-01
   8   3   1       32.10       31.70        2.20 o   0.2580E-01
   9   3   1       45.24       50.10        2.78 o   0.1635E-01
  10   3   1       95.75      107.06        3.32 o   0.7275E-02
 -10   4   1       26.06       29.58        2.12 o   0.2906E-01
  -9   4   1        7.88       12.24        1.17 o   0.8120E-01
  -8   4   1        8.85        4.52        1.30 o   0.1301E+00
  -7   4   1       32.63       33.15        1.44 o   0.2688E-01
  -6   4   1       43.61       53.53        1.41 o   0.1737E-01
  -5   4   1      294.67      292.87        3.82 o   0.1994E-02
  -4   4   1       12.82       13.90        0.76 o   0.6917E-01
  -3   4   1      596.51      591.02        4.45 o   0.7084E-03
  -2   4   1     4575.45     4860.04       27.51 o   0.1741E-04
  -1   4   1     7101.65     7518.56       36.39 o   0.7512E-05
   0   4   1    10996.37    11133.56       67.28 o   0.3373E-05
   1   4   1    18912.88    18385.27       99.11 o   0.1227E-05
   2   4   1       16.71       16.18        0.60 o   0.5795E-01
   3   4   1     1397.83     1394.43        8.56 o   0.1691E-03
   4   4   1     1828.03     1709.43       13.01 o   0.1124E-03
   5   4   1     2472.92     2614.68       19.14 o   0.5559E-04
   6   4   1       32.71       17.63        1.46 o   0.3895E-01
   7   4   1       18.37       19.01        1.27 o   0.4760E-01
   8   4   1       12.14       21.68        1.47 o   0.4702E-01
   9   4   1       -0.76        1.35        1.09 o   0.4306E+00
  10   4   1      328.93      291.62        6.38 o   0.1810E-02
 -10   5   1       48.71       53.22        2.81 o   0.1531E-01
  -9   5   1      189.43      186.07        4.62 o   0.3489E-02
  -8   5   1      519.12      511.11        8.43 o   0.8453E-03
  -7   5   1        3.35        3.29        0.71 o   0.2623E+00
  -6   5   1        5.38        3.46        0.61 o   0.2231E+00
  -5   5   1       49.64       42.71        1.46 o   0.1945E-01
  -4   5   1     1154.22     1077.55        9.49 o   0.2522E-03
  -3   5   1       46.19       31.59        1.15 o   0.2474E-01
  -2   5   1     4341.59     4429.59       26.58 o   0.2026E-04
  -1   5   1      194.19      204.32        1.89 o   0.3389E-02
   0   5   1    22980.82    22354.06      120.69 o   0.8335E-06
   1   5   1        5.42        5.54        0.48 o   0.1739E+00
   2   5   1        1.36        0.64        0.33 o   0.1031E+01
   3   5   1     2011.42     2177.99       12.00 o   0.7962E-04
   4   5   1      893.61      874.05        7.71 o   0.3696E-03
   5   5   1        1.05        0.00        0.49 o   0.1707E+01
   6   5   1      932.74      890.37        7.86 o   0.3538E-03
   7   5   1       87.61       88.87        2.49 o   0.8952E-02
   8   5   1      458.60      456.88        9.63 o   0.9765E-03
   9   5   1       45.83       47.64        2.71 o   0.1695E-01
  10   5   1       10.23        8.08        1.49 o   0.9026E-01
 -10   6   1      106.87      100.96        3.99 o   0.7051E-02
  -9   6   1       30.31       35.04        1.78 o   0.2577E-01
  -8   6   1       51.07       49.46        2.46 o   0.1630E-01
  -7   6   1        6.67        7.27        0.80 o   0.1291E+00
  -6   6   1      267.03      262.78        3.52 o   0.2305E-02
  -5   6   1       20.14       23.46        1.13 o   0.4077E-01
  -4   6   1      269.89      287.87        4.17 o   0.2090E-02
  -3   6   1     1591.00     1471.94       11.66 o   0.1459E-03
  -2   6   1      424.75      460.22        3.91 o   0.1088E-02
  -1   6   1     2089.41     2016.99       11.41 o   0.8566E-04
   0   6   1       79.94       92.73        1.30 o   0.9305E-02
   1   6   1      662.16      581.47        5.10 o   0.6782E-03
   2   6   1      927.69      932.48        7.42 o   0.3379E-03
   3   6   1      445.02      472.27        4.32 o   0.1033E-02
   4   6   1      928.36      830.82        8.92 o   0.3784E-03
   5   6   1      155.33      159.39        3.38 o   0.4441E-02
   6   6   1        1.90        1.09        0.57 o   0.6013E+00
   7   6   1      280.95      307.87        4.16 o   0.1932E-02
   8   6   1       32.02       41.54        2.49 o   0.2102E-01
   9   6   1        7.34        2.82        1.08 o   0.1825E+00
  10   6   1       88.90       90.73        3.66 o   0.8256E-02
 -10   7   1       26.39       21.66        1.91 o   0.3582E-01
  -9   7   1       66.60       74.87        2.52 o   0.1116E-01
  -8   7   1        3.78        0.02        1.02 o   0.4343E+00
  -7   7   1       60.52       49.11        2.05 o   0.1585E-01
  -6   7   1       96.71       86.84        1.94 o   0.8964E-02
  -5   7   1       56.44       39.22        1.68 o   0.1923E-01
  -4   7   1       83.26       99.96        2.08 o   0.8453E-02
  -3   7   1        4.80       10.61        0.60 o   0.1107E+00
  -2   7   1     1291.97     1283.20        8.58 o   0.1948E-03
  -1   7   1     3519.10     3446.13       18.35 o   0.3193E-04
   0   7   1     1081.66     1035.11        6.96 o   0.2767E-03
   1   7   1       46.36       59.88        1.06 o   0.1585E-01
   2   7   1       26.36       40.69        1.06 o   0.2522E-01
   3   7   1       51.44       33.46        1.52 o   0.2228E-01
   4   7   1      693.04      607.19        6.59 o   0.6260E-03
   5   7   1       73.08       75.36        1.83 o   0.1112E-01
   6   7   1      115.93      132.72        2.36 o   0.5936E-02
   7   7   1      371.25      412.19        7.05 o   0.1239E-02
   8   7   1      154.88      168.66        3.87 o   0.4178E-02
   9   7   1      182.11      196.93        5.09 o   0.3328E-02
  10   7   1       -0.42        0.02        0.92 o   0.9951E+00
 -10   8   1      142.69      151.48        6.47 o   0.4177E-02
  -9   8   1       24.28       24.20        1.52 o   0.3622E-01
  -8   8   1      116.58       98.71        3.21 o   0.7196E-02
  -7   8   1      171.59      164.68        3.77 o   0.4111E-02
  -6   8   1      160.12      143.39        2.47 o   0.4884E-02
  -5   8   1       15.72       19.47        0.78 o   0.5158E-01
  -4   8   1      725.24      763.13        7.46 o   0.4791E-03
  -3   8   1     1737.08     1769.49       12.31 o   0.1115E-03
  -2   8   1       39.37       38.42        1.18 o   0.2312E-01
  -1   8   1     2921.68     2883.92       20.50 o   0.4449E-04
   0   8   1     1765.03     1759.54       11.43 o   0.1114E-03
   1   8   1        3.60        0.14        0.50 o   0.6517E+00
   2   8   1     3499.74     3433.78       21.71 o   0.3206E-04
   3   8   1      333.80      300.27        4.43 o   0.1819E-02
   4   8   1      900.80      881.88        8.14 o   0.3635E-03
   5   8   1      154.99      152.98        2.53 o   0.4700E-02
   6   8   1      339.89      334.60        4.13 o   0.1642E-02
   7   8   1       48.39       57.30        2.24 o   0.1524E-01
   8   8   1        3.99        9.79        0.85 o   0.1158E+00
   9   8   1       81.94       73.64        3.27 o   0.1002E-01
  10   8   1       19.79       19.57        1.58 o   0.4388E-01
 -10   9   1      100.11       86.46        3.39 o   0.8304E-02
  -9   9   1       10.45        6.80        1.00 o   0.1101E+00
  -8   9   1      233.55      221.46        4.14 o   0.2806E-02
  -7   9   1      150.34      147.14        3.52 o   0.4777E-02
  -6   9   1        1.21        0.71        0.48 o   0.9054E+00
  -5   9   1      205.32      217.39        2.91 o   0.3088E-02
  -4   9   1       74.50       55.79        1.91 o   0.1352E-01
  -3   9   1      656.75      622.02        8.27 o   0.6196E-03
  -2   9   1      184.18      159.10        3.00 o   0.4183E-02
  -1   9   1      235.19      203.28        3.21 o   0.3056E-02
   0   9   1      471.71      447.66        4.51 o   0.1056E-02
   1   9   1     3639.83     3354.09       28.42 o   0.3181E-04
   2   9   1      287.20      289.83        4.02 o   0.2026E-02
   3   9   1      223.06      227.57        3.42 o   0.2837E-02
   4   9   1       53.22       56.01        1.51 o   0.1571E-01
   5   9   1      339.26      313.71        3.58 o   0.1755E-02
   6   9   1       29.90       26.49        1.20 o   0.3272E-01
   7   9   1       97.39       95.36        3.20 o   0.7895E-02
   8   9   1       11.72       19.70        1.16 o   0.5298E-01
   9   9   1       25.95       26.70        1.81 o   0.3217E-01
  10   9   1      166.99      146.21        6.30 o   0.4086E-02
  -9  10   1        2.09        1.60        0.67 o   0.4522E+00
  -8  10   1     1078.60     1064.00        9.01 o   0.2668E-03
  -7  10   1        1.65        3.11        0.73 o   0.3191E+00
  -6  10   1       51.16       56.39        1.97 o   0.1543E-01
  -5  10   1      567.55      551.59        5.54 o   0.7738E-03
  -4  10   1      433.18      424.96        5.04 o   0.1153E-02
  -3  10   1      957.87      930.47       10.91 o   0.3258E-03
  -2  10   1      397.66      395.51        5.36 o   0.1282E-02
  -1  10   1      362.66      358.79        5.27 o   0.1469E-02
   0  10   1      641.45      683.15        6.85 o   0.5769E-03
   1  10   1      193.95      182.93        3.15 o   0.3643E-02
   2  10   1     2144.43     2065.30       17.32 o   0.8080E-04
   3  10   1        5.17        6.82        0.79 o   0.1437E+00
   4  10   1       18.13       14.02        0.94 o   0.6000E-01
   5  10   1      283.60      260.59        3.60 o   0.2255E-02
   6  10   1     1147.75     1110.86       11.03 o   0.2428E-03
   7  10   1       44.96       43.42        2.03 o   0.1920E-01
   8  10   1       92.65      102.50        2.78 o   0.7787E-02
   9  10   1       51.60       54.91        2.29 o   0.1537E-01
  -9  11   1       26.43       20.94        1.61 o   0.3807E-01
  -8  11   1      174.73      166.10        3.39 o   0.4092E-02
  -7  11   1      186.67      185.99        3.91 o   0.3583E-02
  -6  11   1        7.03        5.47        1.05 o   0.1412E+00
  -5  11   1       18.01       17.46        1.04 o   0.5191E-01
  -4  11   1       40.14       39.44        1.47 o   0.2215E-01
  -3  11   1      525.87      506.84        4.85 o   0.8812E-03
  -2  11   1       19.57       12.14        1.25 o   0.6035E-01
  -1  11   1     1154.27     1125.24       16.01 o   0.2310E-03
   0  11   1     1237.16     1139.96       11.45 o   0.2256E-03
   1  11   1       55.33       63.40        2.16 o   0.1369E-01
   2  11   1       76.88       85.38        2.60 o   0.9592E-02
   3  11   1      135.98      101.49        2.47 o   0.6787E-02
   4  11   1      151.79      131.71        2.64 o   0.5316E-02
   5  11   1      406.51      385.57        4.61 o   0.1312E-02
   6  11   1      111.59      115.55        2.71 o   0.6661E-02
   7  11   1      162.86      150.59        3.67 o   0.4515E-02
   8  11   1       43.79       48.34        1.68 o   0.1842E-01
   9  11   1       16.91       16.10        1.62 o   0.5144E-01
  -9  12   1       18.84       12.63        1.51 o   0.5764E-01
  -8  12   1      293.27      277.49        4.72 o   0.2064E-02
  -7  12   1        0.31        0.43        0.70 o   0.1147E+01
  -6  12   1      939.65      921.14        9.69 o   0.3358E-03
  -5  12   1      893.92      917.27       11.47 o   0.3421E-03
  -4  12   1      431.94      437.36        4.74 o   0.1126E-02
  -3  12   1      111.09      107.89        2.11 o   0.7169E-02
  -2  12   1      104.02      105.24        1.87 o   0.7550E-02
  -1  12   1       24.89       15.21        1.06 o   0.4966E-01
   0  12   1        2.46        3.16        0.68 o   0.2974E+00
   1  12   1      844.85      839.32        7.40 o   0.3991E-03
   2  12   1       42.15       39.91        1.38 o   0.2175E-01
   3  12   1       63.85       72.66        1.86 o   0.1196E-01
   4  12   1      713.04      722.86        6.44 o   0.5158E-03
   5  12   1     2185.02     2145.78       19.31 o   0.7598E-04
   6  12   1      592.20      571.40        6.67 o   0.7233E-03
   7  12   1       27.75       35.14        1.52 o   0.2699E-01
   8  12   1       26.96       23.71        1.25 o   0.3633E-01
   9  12   1        4.67        8.89        0.89 o   0.1203E+00
  -8  13   1       39.99       36.71        1.71 o   0.2291E-01
  -7  13   1       17.62       22.29        1.10 o   0.4389E-01
  -6  13   1       28.83       27.89        1.65 o   0.3078E-01
  -5  13   1      328.24      330.59        4.97 o   0.1667E-02
  -4  13   1      412.81      417.27        5.31 o   0.1196E-02
  -3  13   1      850.40      861.98        7.29 o   0.3866E-03
  -2  13   1       86.01       78.43        1.75 o   0.1019E-01
  -1  13   1      238.58      207.67        3.33 o   0.2980E-02
   0  13   1       42.73       34.83        1.38 o   0.2360E-01
   1  13   1      377.96      327.46        4.14 o   0.1590E-02
   2  13   1      851.52      776.36        7.38 o   0.4313E-03
   3  13   1        8.44        5.91        0.87 o   0.1325E+00
   4  13   1        8.28        5.66        1.08 o   0.1293E+00
   5  13   1        4.50        3.50        0.95 o   0.2103E+00
   6  13   1       15.74       15.06        1.20 o   0.5827E-01
   7  13   1        0.98        0.55        0.76 o   0.7974E+00
   8  13   1       26.22       36.23        1.26 o   0.2729E-01
  -8  14   1       30.41       46.04        1.61 o   0.2136E-01
  -7  14   1       -0.33        0.00        0.62 o   0.2020E+01
  -6  14   1        6.88       10.69        0.94 o   0.9587E-01
  -5  14   1       94.81       81.69        2.74 o   0.9107E-02
  -4  14   1     2005.85     2026.03       16.58 o   0.8625E-04
  -3  14   1       96.79      118.51        2.07 o   0.7011E-02
  -2  14   1       29.15       33.71        1.19 o   0.2802E-01
  -1  14   1        7.84        6.24        0.84 o   0.1329E+00
   0  14   1       73.33       71.51        2.03 o   0.1144E-01
   1  14   1      298.48      296.72        3.97 o   0.1951E-02
   2  14   1      109.81      108.55        2.20 o   0.7157E-02
   3  14   1      386.52      401.12        4.73 o   0.1293E-02
   4  14   1     1543.41     1528.38       14.82 o   0.1406E-03
   5  14   1       15.87       16.37        1.50 o   0.5293E-01
   6  14   1      194.58      196.22        3.92 o   0.3373E-02
   7  14   1       11.17       12.16        1.17 o   0.7454E-01
   8  14   1       40.71       43.62        1.82 o   0.2012E-01
  -8  15   1      157.37      157.39        4.12 o   0.4358E-02
  -7  15   1       90.56       93.81        2.32 o   0.8553E-02
  -6  15   1       82.93       81.90        2.63 o   0.9634E-02
  -5  15   1      349.50      345.35        6.12 o   0.1527E-02
  -4  15   1      546.55      522.58        7.45 o   0.8161E-03
  -3  15   1       72.82       81.02        2.19 o   0.1039E-01
  -2  15   1       22.53       19.11        1.25 o   0.4442E-01
  -1  15   1       52.63       53.19        1.65 o   0.1626E-01
   0  15   1       66.39       67.61        2.05 o   0.1233E-01
   1  15   1      718.27      718.59        7.66 o   0.5132E-03
   2  15   1       41.06       54.56        1.63 o   0.1723E-01
   3  15   1       22.34       23.45        1.47 o   0.3813E-01
   4  15   1       83.76       87.04        2.70 o   0.9153E-02
   5  15   1      535.03      511.65        6.56 o   0.8514E-03
   6  15   1       34.28       33.14        1.99 o   0.2515E-01
   7  15   1      313.17      309.95        5.26 o   0.1796E-02
   8  15   1       47.28       48.54        3.13 o   0.1595E-01
  -7  16   1        1.03        3.02        0.50 o   0.3870E+00
  -6  16   1        6.34        6.56        0.82 o   0.1401E+00
  -5  16   1        1.14        0.30        0.76 o   0.8679E+00
  -4  16   1       92.47       87.42        2.55 o   0.8872E-02
  -3  16   1      230.90      217.90        3.84 o   0.2875E-02
  -2  16   1      130.65      137.25        2.94 o   0.5433E-02
  -1  16   1      122.09       90.19        2.67 o   0.7675E-02
   0  16   1        1.56        4.09        0.67 o   0.2701E+00
   1  16   1      241.37      278.49        3.97 o   0.2268E-02
   2  16   1      296.52      344.70        4.89 o   0.1676E-02
   3  16   1        2.36        1.64        0.76 o   0.4089E+00
   4  16   1       85.37      103.10        2.41 o   0.8087E-02
   5  16   1       55.67       56.55        1.84 o   0.1508E-01
   6  16   1      474.77      461.57        7.08 o   0.9922E-03
   7  16   1      111.43       98.51        2.64 o   0.7509E-02
  -6  17   1       80.20       75.91        1.91 o   0.1064E-01
  -5  17   1        6.23        5.58        0.80 o   0.1547E+00
  -4  17   1      124.45      125.12        3.02 o   0.5948E-02
  -3  17   1      131.79      138.09        2.81 o   0.5407E-02
  -2  17   1      283.58      320.50        4.07 o   0.1860E-02
  -1  17   1       70.15       71.44        2.34 o   0.1147E-01
   0  17   1       73.50       67.02        2.45 o   0.1171E-01
   1  17   1      103.55       99.07        2.48 o   0.7771E-02
   2  17   1       20.26       11.34        1.31 o   0.6110E-01
   3  17   1      118.76      132.79        2.83 o   0.5799E-02
   4  17   1      107.63      108.29        2.57 o   0.7126E-02
   5  17   1        5.42        6.85        0.72 o   0.1441E+00
   6  17   1        6.82        7.73        0.79 o   0.1236E+00
  -6  18   1        3.28        2.66        0.67 o   0.3000E+00
  -5  18   1      208.08      199.44        3.58 o   0.3266E-02
  -4  18   1      175.02      192.32        4.19 o   0.3550E-02
  -3  18   1       26.61       26.93        1.44 o   0.3313E-01
  -2  18   1       95.70       90.53        2.53 o   0.8547E-02
  -1  18   1       75.34       85.47        2.14 o   0.9864E-02
   0  18   1      262.09      289.60        3.49 o   0.2131E-02
   1  18   1       33.78       22.03        1.48 o   0.3396E-01
   2  18   1      435.32      417.78        6.18 o   0.1152E-02
   3  18   1       10.34       13.91        1.01 o   0.7143E-01
   4  18   1       62.96       63.07        2.00 o   0.1324E-01
   5  18   1        9.85       10.32        0.78 o   0.9211E-01
   6  18   1        2.25        1.10        0.79 o   0.4768E+00
  -5  19   1       20.29       21.18        0.98 o   0.4427E-01
  -4  19   1       21.57       21.79        1.09 o   0.4206E-01
  -3  19   1       24.05       17.54        1.15 o   0.4596E-01
  -2  19   1       59.15       53.82        1.82 o   0.1527E-01
  -1  19   1        3.15        2.71        0.59 o   0.3146E+00
   0  19   1       95.62       90.62        1.98 o   0.8713E-02
   1  19   1       19.19       19.61        1.08 o   0.4687E-01
   2  19   1        1.75        2.46        0.61 o   0.3875E+00
   3  19   1        0.30        0.50        0.53 o   0.1410E+01
   4  19   1        2.40        1.17        0.55 o   0.5342E+00
   5  19   1        0.42        1.24        0.74 o   0.6687E+00
  -4  20   1       43.45       34.66        1.37 o   0.2357E-01
  -3  20   1       88.68       95.91        2.24 o   0.8510E-02
  -2  20   1       71.68       80.17        1.78 o   0.1070E-01
  -1  20   1      158.14      165.07        2.42 o   0.4392E-02
   0  20   1       10.97       14.37        0.87 o   0.7066E-01
   1  20   1       15.61       18.08        1.01 o   0.5313E-01
   2  20   1      162.34      158.88        2.75 o   0.4449E-02
   3  20   1       12.86       15.39        0.72 o   0.6485E-01
   4  20   1      344.56      331.69        5.45 o   0.1609E-02
  -3  21   1      111.93      104.91        4.70 o   0.6461E-02
  -2  21   1       61.15       56.48        2.71 o   0.1377E-01
  -1  21   1        1.17        3.33        0.64 o   0.3342E+00
   0  21   1        3.12        2.06        0.59 o   0.3647E+00
   1  21   1       58.52       60.92        1.52 o   0.1427E-01
   2  21   1        3.51        5.66        0.50 o   0.1930E+00
 -10   0   2      267.46      287.77       10.09 o   0.1782E-02
  -9   0   2      407.04      419.22        8.31 o   0.1144E-02
  -8   0   2       60.27       52.51        3.83 o   0.1313E-01
  -7   0   2      264.75      239.72        6.02 o   0.2368E-02
  -6   0   2     1543.88     1594.47       16.99 o   0.1326E-03
  -5   0   2      426.07      416.18        7.08 o   0.1153E-02
  -4   0   2     5110.91     5125.11       37.02 o   0.1507E-04
  -3   0   2      548.88      579.20        5.38 o   0.7486E-03
  -2   0   2     2144.51     2482.70       24.60 o   0.6325E-04
  -1   0   2    14038.45    13986.82      148.86 o   0.2066E-05
   0   0   2      990.53      997.17        7.16 o   0.3030E-03
   1   0   2     7649.33     7502.32       52.18 o   0.7116E-05
   2   0   2     5406.16     5709.66       41.73 o   0.1262E-04
   3   0   2      591.89      672.60        5.35 o   0.6164E-03
   4   0   2      481.58      354.74        5.35 o   0.1275E-02
   5   0   2      877.95      774.39       11.70 o   0.4106E-03
   6   0   2     2351.52     2305.22       21.21 o   0.6643E-04
   7   0   2        3.04        5.18        1.34 o   0.1597E+00
   8   0   2       87.46       94.75        4.19 o   0.7772E-02
   9   0   2       86.10       51.91        4.51 o   0.1085E-01
  10   0   2     1084.50     1060.73       24.41 o   0.2346E-03
 -10   1   2       31.82       24.98        1.96 o   0.3069E-01
  -9   1   2       10.82        9.72        1.16 o   0.8693E-01
  -8   1   2       18.23       11.04        1.62 o   0.6142E-01
  -7   1   2      853.99      883.40        7.91 o   0.3739E-03
  -6   1   2      866.12      810.32        8.05 o   0.4068E-03
  -5   1   2      690.25      719.66        6.25 o   0.5275E-03
  -4   1   2       36.76       30.85        0.98 o   0.2780E-01
  -3   1   2      171.59      204.73        2.04 o   0.3543E-02
  -2   1   2       34.45       26.49        0.78 o   0.3184E-01
  -1   1   2    10710.40    10955.88       60.52 o   0.3514E-05
   0   1   2       87.36      102.03        0.80 o   0.8441E-02
   1   1   2     9112.26     8947.99       43.62 o   0.5102E-05
   2   1   2    14090.68    14208.56       67.56 o   0.2095E-05
   3   1   2       78.51      100.08        1.07 o   0.8837E-02
   4   1   2      362.13      253.43        3.20 o   0.2042E-02
   5   1   2        2.01        1.39        0.46 o   0.5601E+00
   6   1   2      273.14      296.90        3.93 o   0.2030E-02
   7   1   2      329.45      303.33        4.80 o   0.1799E-02
   8   1   2       42.34       55.93        2.07 o   0.1633E-01
   9   1   2        1.48        1.19        1.02 o   0.4310E+00
  10   1   2        3.64        1.65        0.99 o   0.3051E+00
 -10   2   2       77.56       70.80        2.52 o   0.1100E-01
  -9   2   2     1331.82     1272.81       15.23 o   0.1877E-03
  -8   2   2      574.94      583.26        9.10 o   0.7003E-03
  -7   2   2       90.62      104.15        2.33 o   0.7890E-02
  -6   2   2        4.18        3.79        0.57 o   0.2358E+00
  -5   2   2     1273.20     1248.97        9.76 o   0.2017E-03
  -4   2   2      175.11      184.73        2.10 o   0.3857E-02
  -3   2   2       70.93       73.71        1.23 o   0.1165E-01
  -2   2   2     1026.95     1077.20        6.93 o   0.2724E-03
  -1   2   2       94.34      112.95        1.01 o   0.7523E-02
   0   2   2     2204.89     2405.55       13.34 o   0.6664E-04
   1   2   2    24422.08    21339.88      114.39 o   0.8491E-06
   2   2   2     1294.28     1321.07        7.13 o   0.1892E-03
   3   2   2      107.12      115.72        1.38 o   0.7011E-02
   4   2   2     1472.53     1271.19        8.75 o   0.1818E-03
   5   2   2     2060.22     1847.53       15.84 o   0.9464E-04
   6   2   2      220.20      214.90        3.77 o   0.2974E-02
   7   2   2       52.71       56.06        1.91 o   0.1540E-01
   8   2   2      130.22      154.53        3.96 o   0.4770E-02
   9   2   2       99.69       79.44        4.01 o   0.8434E-02
  10   2   2      229.31      221.32        5.22 o   0.2747E-02
 -10   3   2      303.11      298.57        5.85 o   0.1859E-02
  -9   3   2        0.95        0.00        0.86 o   0.9436E+00
  -8   3   2      239.69      259.27        4.90 o   0.2382E-02
  -7   3   2      596.03      601.88        6.82 o   0.6832E-03
  -6   3   2      657.40      658.00        5.77 o   0.5979E-03
  -5   3   2      379.09      339.87        4.31 o   0.1532E-02
  -4   3   2     1301.72     1290.68        9.28 o   0.1923E-03
  -3   3   2      217.36      233.20        2.36 o   0.2858E-02
  -2   3   2    10696.21    11310.67       62.07 o   0.3370E-05
  -1   3   2      313.01      329.47        2.55 o   0.1761E-02
   0   3   2     1767.85     1911.70       11.16 o   0.1009E-03
   1   3   2     4654.83     4866.69       30.03 o   0.1717E-04
   2   3   2        6.82        6.79        0.37 o   0.1431E+00
   3   3   2      253.93      262.03        2.52 o   0.2396E-02
   4   3   2        4.11        0.77        0.38 o   0.4954E+00
   5   3   2       47.36       45.36        1.82 o   0.1861E-01
   6   3   2       25.76       26.39        1.12 o   0.3479E-01
   7   3   2      127.82      116.27        2.94 o   0.6218E-02
   8   3   2       -0.05        2.18        1.04 o   0.3935E+00
   9   3   2       16.27       14.37        1.77 o   0.5413E-01
  10   3   2      185.64      183.60        4.61 o   0.3553E-02
 -10   4   2       90.03       86.29        3.01 o   0.8825E-02
  -9   4   2       16.83        9.46        1.44 o   0.7046E-01
  -8   4   2      273.98      274.48        5.91 o   0.2089E-02
  -7   4   2       20.47       24.61        1.12 o   0.3920E-01
  -6   4   2       12.43       10.22        0.78 o   0.8520E-01
  -5   4   2     1474.58     1451.31       10.92 o   0.1554E-03
  -4   4   2     3216.76     2945.24       21.14 o   0.4077E-04
  -3   4   2      494.33      402.07        4.52 o   0.1139E-02
  -2   4   2      100.00      104.06        1.70 o   0.7768E-02
  -1   4   2     1014.29     1045.01        6.26 o   0.2845E-03
   0   4   2       11.79        7.44        0.40 o   0.1094E+00
   1   4   2     3901.32     4003.48       20.68 o   0.2476E-04
   2   4   2      256.13      329.98        2.41 o   0.1917E-02
   3   4   2       79.46       67.66        1.42 o   0.1180E-01
   4   4   2      145.94      164.22        3.36 o   0.4437E-02
   5   4   2     3311.41     3006.39       29.50 o   0.3840E-04
   6   4   2      567.28      551.02        5.18 o   0.7778E-03
   7   4   2       39.06       39.12        1.46 o   0.2256E-01
   8   4   2       19.10        8.62        1.78 o   0.6475E-01
   9   4   2        7.78        3.63        1.36 o   0.1455E+00
  10   4   2      320.47      317.75        6.19 o   0.1707E-02
 -10   5   2      250.70      281.14        6.50 o   0.2091E-02
  -9   5   2        3.02        1.10        0.87 o   0.4007E+00
  -8   5   2      855.25      858.19       10.30 o   0.3797E-03
  -7   5   2      709.00      722.69        7.23 o   0.5142E-03
  -6   5   2      204.49      198.54        2.87 o   0.3346E-02
  -5   5   2      869.18      838.23        7.81 o   0.3924E-03
  -4   5   2     3415.45     3151.04       21.92 o   0.3612E-04
  -3   5   2     2272.29     2111.67       14.22 o   0.7652E-04
  -2   5   2     5225.09     5495.56       31.57 o   0.1367E-04
  -1   5   2     1366.59     1339.84        8.82 o   0.1793E-03
   0   5   2    16507.19    16655.18       82.41 o   0.1531E-05
   1   5   2     1507.10     1620.75        9.55 o   0.1353E-03
   2   5   2     1764.84     1792.84       11.35 o   0.1090E-03
   3   5   2       55.91       27.11        1.22 o   0.2445E-01
   4   5   2        2.79        6.88        0.51 o   0.1725E+00
   5   5   2      719.87      703.09        7.87 o   0.5229E-03
   6   5   2      548.07      529.27        5.64 o   0.8215E-03
   7   5   2      204.62      207.48        3.50 o   0.3180E-02
   8   5   2       90.02       83.97        4.02 o   0.8456E-02
   9   5   2       17.74       14.72        1.77 o   0.5194E-01
  10   5   2       18.24       12.51        1.83 o   0.5537E-01
 -10   6   2      157.65      136.36        4.81 o   0.4719E-02
  -9   6   2        1.43        0.35        0.74 o   0.7999E+00
  -8   6   2       84.60       89.85        2.84 o   0.8835E-02
  -7   6   2      638.69      655.89        7.60 o   0.5992E-03
  -6   6   2       79.07       75.04        1.80 o   0.1083E-01
  -5   6   2      285.51      252.81        4.38 o   0.2274E-02
  -4   6   2      143.36      207.22        2.97 o   0.3674E-02
  -3   6   2      286.90      333.65        3.36 o   0.1794E-02
  -2   6   2     1357.27     1408.84        9.32 o   0.1696E-03
  -1   6   2     1366.43     1407.20        8.97 o   0.1694E-03
   0   6   2     3261.99     3245.88       17.83 o   0.3609E-04
   1   6   2      419.66      425.66        4.40 o   0.1176E-02
   2   6   2      161.85      151.78        2.17 o   0.4685E-02
   3   6   2       11.08        9.25        0.68 o   0.9548E-01
   4   6   2      211.57      194.64        3.66 o   0.3293E-02
   5   6   2      981.49      897.56       10.01 o   0.3359E-03
   6   6   2       37.07       42.50        1.32 o   0.2183E-01
   7   6   2      580.04      660.08        8.52 o   0.6183E-03
   8   6   2      105.35      129.72        3.62 o   0.5975E-02
   9   6   2        1.02        0.01        0.94 o   0.8084E+00
  10   6   2      129.76      124.25        4.42 o   0.5533E-02
 -10   7   2        2.58        0.11        1.41 o   0.3419E+00
  -9   7   2        7.11        5.91        0.80 o   0.1423E+00
  -8   7   2      357.68      354.78        6.66 o   0.1459E-02
  -7   7   2      323.49      323.31        5.35 o   0.1700E-02
  -6   7   2       19.38       28.57        0.97 o   0.3623E-01
  -5   7   2       56.46       58.13        1.60 o   0.1489E-01
  -4   7   2      177.51      177.23        3.47 o   0.3858E-02
  -3   7   2      338.92      311.80        4.17 o   0.1751E-02
  -2   7   2      304.90      273.43        3.41 o   0.2095E-02
  -1   7   2     1006.81     1038.56        6.83 o   0.2871E-03
   0   7   2      170.54      187.93        1.91 o   0.3844E-02
   1   7   2     1874.56     1862.59       12.94 o   0.1002E-03
   2   7   2       23.13        9.34        1.23 o   0.6357E-01
   3   7   2      281.14      285.16        3.66 o   0.2089E-02
   4   7   2       27.32       38.41        1.38 o   0.2563E-01
   5   7   2     1396.98     1401.65        9.42 o   0.1680E-03
   6   7   2       76.21       69.68        1.96 o   0.1151E-01
   7   7   2     1002.18     1059.06       10.84 o   0.2763E-03
   8   7   2        3.75        2.91        0.90 o   0.2521E+00
   9   7   2      246.10      253.56        7.50 o   0.2225E-02
  10   7   2       47.89       47.08        2.50 o   0.1719E-01
 -10   8   2       76.96       72.85        3.20 o   0.1039E-01
  -9   8   2      173.50      179.56        3.24 o   0.3869E-02
  -8   8   2       15.11       18.31        1.47 o   0.5035E-01
  -7   8   2      798.95      795.47        9.14 o   0.4305E-03
  -6   8   2      207.72      231.48        2.97 o   0.2905E-02
  -5   8   2      106.03       80.02        2.10 o   0.9059E-02
  -4   8   2      153.81      147.82        3.35 o   0.4743E-02
  -3   8   2      913.01      862.45        8.22 o   0.3690E-03
  -2   8   2       59.57       76.28        1.60 o   0.1191E-01
  -1   8   2      119.23      103.53        2.07 o   0.7185E-02
   0   8   2     3271.38     3011.32       18.31 o   0.3944E-04
   1   8   2     3636.16     3703.43       23.85 o   0.2840E-04
   2   8   2      419.99      348.03        5.27 o   0.1403E-02
   3   8   2      519.09      549.82        5.53 o   0.8121E-03
   4   8   2       98.20      116.86        2.51 o   0.6947E-02
   5   8   2       43.93       38.37        1.39 o   0.2202E-01
   6   8   2        8.84        7.26        0.85 o   0.1164E+00
   7   8   2       67.92       62.32        2.44 o   0.1266E-01
   8   8   2        8.96       14.57        1.10 o   0.7064E-01
   9   8   2      202.41      208.83        5.16 o   0.3036E-02
  10   8   2       65.69       51.77        3.49 o   0.1329E-01
 -10   9   2      131.92      106.09        5.54 o   0.5737E-02
  -9   9   2        9.24       11.36        1.02 o   0.8432E-01
  -8   9   2      415.70      434.46        5.76 o   0.1141E-02
  -7   9   2      152.63      125.98        3.30 o   0.5375E-02
  -6   9   2      268.99      273.86        3.49 o   0.2216E-02
  -5   9   2        2.33        2.24        0.54 o   0.3891E+00
  -4   9   2      455.52      437.72        4.69 o   0.1097E-02
  -3   9   2       71.32       72.93        2.01 o   0.1138E-01
  -2   9   2      248.21      279.56        3.91 o   0.2235E-02
  -1   9   2     1413.70     1328.49       13.13 o   0.1745E-03
   0   9   2     2318.78     2121.61       17.40 o   0.7452E-04
   1   9   2     8976.00     8620.85       59.24 o   0.5353E-05
   2   9   2      309.13      258.74        4.60 o   0.2134E-02
   3   9   2      123.15      137.72        2.96 o   0.5528E-02
   4   9   2        0.53        0.16        0.55 o   0.1716E+01
   5   9   2      147.13      154.57        2.61 o   0.4754E-02
   6   9   2       80.66       59.19        1.94 o   0.1257E-01
   7   9   2      291.41      272.89        5.67 o   0.2055E-02
   8   9   2       35.24       29.39        1.81 o   0.2736E-01
   9   9   2       56.47       52.09        2.57 o   0.1511E-01
  -9  10   2      124.02      143.97        3.07 o   0.5303E-02
  -8  10   2        8.04        8.67        1.01 o   0.1044E+00
  -7  10   2       56.38       55.85        2.18 o   0.1482E-01
  -6  10   2      474.44      507.53        6.91 o   0.9062E-03
  -5  10   2      417.41      437.67        5.10 o   0.1139E-02
  -4  10   2        3.59        6.44        0.64 o   0.1680E+00
  -3  10   2      508.44      481.35        7.26 o   0.9193E-03
  -2  10   2      393.28      434.02        5.35 o   0.1177E-02
  -1  10   2       11.28        8.39        1.04 o   0.9475E-01
   0  10   2       59.93       66.25        2.00 o   0.1302E-01
   1  10   2       14.73       12.95        1.06 o   0.6689E-01
   2  10   2     2802.34     2661.71       23.70 o   0.4995E-04
   3  10   2        6.27        5.61        0.83 o   0.1528E+00
   4  10   2      105.87      107.54        2.51 o   0.7223E-02
   5  10   2       77.40       82.38        1.94 o   0.1014E-01
   6  10   2       76.86       86.45        2.68 o   0.9491E-02
   7  10   2        8.90       11.54        1.19 o   0.8172E-01
   8  10   2      635.78      644.89        7.37 o   0.6128E-03
   9  10   2        1.19        0.36        0.70 o   0.8893E+00
  -9  11   2       86.92       85.25        2.36 o   0.9304E-02
  -8  11   2      198.64      193.34        3.62 o   0.3410E-02
  -7  11   2      127.97      129.60        3.24 o   0.5670E-02
  -6  11   2      406.84      382.97        5.87 o   0.1298E-02
  -5  11   2     3462.48     3575.54       21.49 o   0.3071E-04
  -4  11   2       55.20       60.29        1.80 o   0.1446E-01
  -3  11   2      803.01      835.82        6.29 o   0.4151E-03
  -2  11   2       34.56       38.43        1.77 o   0.2318E-01
  -1  11   2      751.31      755.68       10.08 o   0.4650E-03
   0  11   2      628.67      571.15        7.19 o   0.6976E-03
   1  11   2      419.43      402.19        6.45 o   0.1211E-02
   2  11   2      110.53      107.22        2.93 o   0.7012E-02
   3  11   2       75.56       63.41        1.87 o   0.1240E-01
   4  11   2      317.12      330.56        3.94 o   0.1720E-02
   5  11   2      108.51      106.62        2.33 o   0.7254E-02
   6  11   2      819.23      790.74        9.73 o   0.4254E-03
   7  11   2      981.30      977.67       10.42 o   0.3061E-03
   8  11   2      123.72      122.54        2.77 o   0.6094E-02
   9  11   2       29.12       28.27        1.58 o   0.3068E-01
  -9  12   2       70.40       84.72        2.29 o   0.1009E-01
  -8  12   2      194.23      193.63        4.10 o   0.3399E-02
  -7  12   2       62.03       61.31        2.02 o   0.1359E-01
  -6  12   2      136.23      135.24        3.51 o   0.5293E-02
  -5  12   2      336.33      307.26        5.81 o   0.1729E-02
  -4  12   2       99.42      102.63        2.40 o   0.7682E-02
  -3  12   2       79.24       66.12        1.63 o   0.1189E-01
  -2  12   2      112.01      135.48        1.89 o   0.5983E-02
  -1  12   2        5.88        4.06        0.64 o   0.1969E+00
   0  12   2      340.05      337.47        4.09 o   0.1628E-02
   1  12   2       81.44       74.96        1.78 o   0.1074E-01
   2  12   2        9.39       14.54        0.75 o   0.7317E-01
   3  12   2       62.03       68.06        1.64 o   0.1281E-01
   4  12   2       42.27       42.25        1.49 o   0.2076E-01
   5  12   2      300.75      308.14        5.45 o   0.1830E-02
   6  12   2        2.60        0.57        0.91 o   0.4834E+00
   7  12   2       29.76       22.05        1.56 o   0.3542E-01
   8  12   2       94.25      100.90        2.26 o   0.7999E-02
   9  12   2        1.10        1.69        0.95 o   0.4163E+00
  -8  13   2       21.48       27.05        1.57 o   0.3465E-01
  -7  13   2        0.02        0.20        0.60 o   0.2002E+01
  -6  13   2      115.68      121.85        2.92 o   0.6260E-02
  -5  13   2      122.37      112.14        3.43 o   0.6383E-02
  -4  13   2        3.35        3.28        0.82 o   0.2508E+00
  -3  13   2     2178.57     2132.12       11.95 o   0.7802E-04
  -2  13   2       55.48       66.78        1.44 o   0.1356E-01
  -1  13   2      237.76      268.92        3.35 o   0.2381E-02
   0  13   2      224.99      212.04        3.14 o   0.3019E-02
   1  13   2      586.34      545.12        5.61 o   0.7701E-03
   2  13   2     1551.07     1477.72       10.58 o   0.1479E-03
   3  13   2      312.16      301.54        4.41 o   0.1871E-02
   4  13   2      446.82      434.32        6.80 o   0.1086E-02
   5  13   2       33.95       30.81        1.86 o   0.2684E-01
   6  13   2        1.40        0.24        0.91 o   0.6898E+00
   7  13   2      133.63      133.87        2.80 o   0.5520E-02
   8  13   2        3.54        1.93        0.70 o   0.3382E+00
  -8  14   2       25.56       25.70        1.33 o   0.3489E-01
  -7  14   2       49.02       49.26        1.73 o   0.1752E-01
  -6  14   2       15.56       13.51        1.13 o   0.6327E-01
  -5  14   2      546.33      526.18        7.50 o   0.8110E-03
  -4  14   2       13.10        6.59        1.18 o   0.9814E-01
  -3  14   2       36.18       25.59        1.34 o   0.3066E-01
  -2  14   2      148.33      138.03        2.53 o   0.5192E-02
  -1  14   2      147.80      152.66        2.80 o   0.4773E-02
   0  14   2      176.65      149.84        3.12 o   0.4447E-02
   1  14   2      922.52      922.39        7.60 o   0.3431E-03
   2  14   2       28.15       34.94        1.16 o   0.2767E-01
   3  14   2      825.52      802.31        9.33 o   0.4185E-03
   4  14   2       49.40       40.16        2.21 o   0.1925E-01
   5  14   2      474.87      448.72        6.38 o   0.1028E-02
   6  14   2      363.24      336.15        6.08 o   0.1536E-02
   7  14   2       34.23       38.60        1.81 o   0.2312E-01
   8  14   2      185.85      193.07        3.93 o   0.3479E-02
  -8  15   2       12.19       13.60        1.72 o   0.6130E-01
  -7  15   2        3.88        6.40        0.59 o   0.1687E+00
  -6  15   2      214.97      203.37        4.29 o   0.3107E-02
  -5  15   2       59.51       58.01        2.09 o   0.1425E-01
  -4  15   2       96.04       97.21        2.75 o   0.8002E-02
  -3  15   2      597.52      586.47        6.34 o   0.7033E-03
  -2  15   2       54.18       54.63        1.85 o   0.1560E-01
  -1  15   2        1.72        3.24        0.76 o   0.3019E+00
   0  15   2      272.93      294.61        4.46 o   0.2027E-02
   1  15   2      129.59      141.54        2.61 o   0.5372E-02
   2  15   2       83.01       71.18        2.18 o   0.1088E-01
   3  15   2       88.83       85.92        2.48 o   0.9141E-02
   4  15   2       23.01       20.12        1.44 o   0.4155E-01
   5  15   2      516.66      484.76        6.43 o   0.9147E-03
   6  15   2       87.33       99.28        2.68 o   0.8181E-02
   7  15   2      123.36      127.17        3.09 o   0.5865E-02
  -7  16   2      115.78      103.90        2.41 o   0.7178E-02
  -6  16   2      149.55      139.93        2.97 o   0.5065E-02
  -5  16   2       41.26       42.71        1.76 o   0.2042E-01
  -4  16   2       51.68       45.58        1.94 o   0.1784E-01
  -3  16   2      712.89      702.82        7.81 o   0.5265E-03
  -2  16   2        0.14        2.20        0.59 o   0.5480E+00
  -1  16   2      119.96      122.14        2.65 o   0.6217E-02
   0  16   2       28.67       15.52        1.46 o   0.4395E-01
   1  16   2      223.98      230.98        4.40 o   0.2734E-02
   2  16   2       33.51       32.43        1.68 o   0.2647E-01
   3  16   2      134.76      160.49        3.78 o   0.4602E-02
   4  16   2        0.33        0.15        0.64 o   0.1622E+01
   5  16   2        9.74        9.70        0.87 o   0.9430E-01
   6  16   2      234.73      231.18        4.66 o   0.2667E-02
   7  16   2       12.99       16.11        0.96 o   0.6136E-01
  -6  17   2        4.60        6.21        0.66 o   0.1628E+00
  -5  17   2        1.57        0.29        0.60 o   0.9357E+00
  -4  17   2       12.90       11.33        0.93 o   0.7756E-01
  -3  17   2       44.21       44.83        1.65 o   0.1943E-01
  -2  17   2       43.11       46.30        1.68 o   0.1914E-01
  -1  17   2       30.07       43.17        1.43 o   0.2274E-01
   0  17   2      165.22      181.46        3.23 o   0.3919E-02
   1  17   2       48.72       58.33        1.87 o   0.1540E-01
   2  17   2       18.59       26.18        1.28 o   0.3805E-01
   3  17   2       25.07       27.49        1.51 o   0.3296E-01
   4  17   2       93.52       99.26        2.38 o   0.8075E-02
   5  17   2       73.71       71.98        1.90 o   0.1142E-01
   6  17   2        1.47        1.43        0.63 o   0.5463E+00
  -6  18   2        0.53        0.11        0.47 o   0.2128E+01
  -5  18   2       26.10       29.35        1.32 o   0.3169E-01
  -4  18   2      207.95      224.20        4.05 o   0.2923E-02
  -3  18   2       21.66       22.64        1.30 o   0.4012E-01
  -2  18   2        5.64        5.40        0.69 o   0.1668E+00
  -1  18   2       31.54       40.45        1.51 o   0.2348E-01
   0  18   2       23.93       23.24        1.21 o   0.3842E-01
   1  18   2       50.14       47.64        1.90 o   0.1754E-01
   2  18   2      727.55      744.21        7.75 o   0.4907E-03
   3  18   2        1.46        0.58        0.63 o   0.7917E+00
   4  18   2      146.80      147.04        2.55 o   0.4969E-02
   5  18   2       24.86       23.07        1.22 o   0.3818E-01
   6  18   2      103.79      120.93        3.31 o   0.6441E-02
  -5  19   2       49.98       39.05        1.48 o   0.2059E-01
  -4  19   2        8.22       14.60        0.84 o   0.7473E-01
  -3  19   2       84.04       79.18        2.05 o   0.1008E-01
  -2  19   2       10.05       10.52        0.84 o   0.8927E-01
  -1  19   2       42.73       45.49        1.49 o   0.1966E-01
   0  19   2      119.59      124.90        2.52 o   0.6137E-02
   1  19   2       94.60       81.77        2.39 o   0.9276E-02
   2  19   2        1.35        0.84        0.57 o   0.7504E+00
   3  19   2        1.20        0.60        0.54 o   0.9221E+00
   4  19   2        8.12        6.39        0.72 o   0.1335E+00
   5  19   2        1.30        2.26        0.70 o   0.4123E+00
  -4  20   2       82.25       75.66        2.15 o   0.1047E-01
  -3  20   2       19.43       23.53        0.99 o   0.4161E-01
  -2  20   2       40.19       26.89        1.23 o   0.2881E-01
  -1  20   2       65.57       80.29        1.52 o   0.1111E-01
   0  20   2        0.77        1.17        0.53 o   0.7619E+00
   1  20   2      103.44       95.98        2.38 o   0.7977E-02
   2  20   2        6.13        8.15        0.71 o   0.1247E+00
   3  20   2       88.61      113.23        1.80 o   0.7543E-02
   4  20   2       21.01       24.36        1.54 o   0.3747E-01
  -3  21   2       38.07       38.08        2.61 o   0.2087E-01
  -2  21   2       88.98       96.37        3.19 o   0.8113E-02
  -1  21   2      109.59      113.91        2.56 o   0.6818E-02
   0  21   2       26.81       20.83        1.06 o   0.4014E-01
   1  21   2      351.01      379.26        4.55 o   0.1431E-02
   2  21   2        0.64        0.06        0.43 o   0.2288E+01
 -10   1   3        6.46        9.16        0.79 o   0.1119E+00
  -9   1   3      273.42      297.23        5.09 o   0.1985E-02
  -8   1   3      573.46      596.47        9.12 o   0.6860E-03
  -7   1   3      706.45      725.13        6.69 o   0.5160E-03
  -6   1   3        1.54        9.14        0.46 o   0.1481E+00
  -5   1   3       15.88       11.64        0.87 o   0.7109E-01
  -4   1   3     4571.00     4410.22       25.08 o   0.1975E-04
  -3   1   3      324.91      329.58        3.40 o   0.1718E-02
  -2   1   3      675.66      723.21        5.37 o   0.5336E-03
  -1   1   3     2542.84     2836.36       19.41 o   0.4939E-04
   0   1   3      171.36      176.14        1.29 o   0.4093E-02
   1   1   3       63.30       71.50        0.69 o   0.1261E-01
   2   1   3        1.88        3.57        0.21 o   0.3291E+00
   3   1   3     1481.94     1533.95        8.39 o   0.1463E-03
   4   1   3       16.43       15.68        0.61 o   0.5972E-01
   5   1   3       18.82       20.61        0.83 o   0.4658E-01
   6   1   3      418.69      414.69        5.08 o   0.1200E-02
   7   1   3       63.16       56.05        2.09 o   0.1429E-01
   8   1   3       45.32       41.59        2.17 o   0.1947E-01
   9   1   3      824.81      771.61       11.10 o   0.4292E-03
  10   1   3      122.39      110.22        4.43 o   0.6148E-02
 -10   2   3      155.32      147.93        3.17 o   0.4748E-02
  -9   2   3      105.36      105.25        3.43 o   0.7082E-02
  -8   2   3       40.63       48.01        2.30 o   0.1814E-01
  -7   2   3       88.58       78.25        2.45 o   0.9794E-02
  -6   2   3      357.13      362.16        4.13 o   0.1490E-02
  -5   2   3      103.52      125.52        2.11 o   0.6517E-02
  -4   2   3     2415.61     2301.60       15.33 o   0.6635E-04
  -3   2   3     3904.29     3966.20       24.26 o   0.2494E-04
  -2   2   3      384.35      429.35        3.55 o   0.1225E-02
  -1   2   3       95.23      100.80        1.37 o   0.8179E-02
   0   2   3       24.53       17.00        0.53 o   0.4891E-01
   1   2   3      542.44      576.36        3.27 o   0.7683E-03
   2   2   3        7.77       12.60        0.39 o   0.8843E-01
   3   2   3        8.81        7.91        0.50 o   0.1175E+00
   4   2   3      212.59      179.40        2.44 o   0.3599E-02
   5   2   3     1013.84      964.17        8.14 o   0.3091E-03
   6   2   3      220.01      196.51        3.51 o   0.3221E-02
   7   2   3     2200.64     2235.97       15.15 o   0.7280E-04
   8   2   3     1107.27     1120.44       12.04 o   0.2441E-03
   9   2   3        2.64        0.52        1.13 o   0.4040E+00
  10   2   3       14.78       12.46        1.64 o   0.6166E-01
 -10   3   3        0.36        0.02        0.68 o   0.1692E+01
  -9   3   3      216.52      225.38        4.95 o   0.2797E-02
  -8   3   3      886.08      849.85       10.70 o   0.3751E-03
  -7   3   3      369.67      408.20        5.23 o   0.1290E-02
  -6   3   3      936.91      866.37        7.21 o   0.3643E-03
  -5   3   3      366.93      402.92        4.61 o   0.1320E-02
  -4   3   3       52.75       46.18        1.45 o   0.1813E-01
  -3   3   3     6317.88     6252.13       37.70 o   0.1024E-04
  -2   3   3      570.08      564.36        4.65 o   0.7604E-03
  -1   3   3     4798.91     5186.14       23.83 o   0.1561E-04
   0   3   3       63.60       65.16        1.01 o   0.1338E-01
   1   3   3     1007.78     1011.78        6.14 o   0.2963E-03
   2   3   3     1359.93     1472.41        7.49 o   0.1616E-03
   3   3   3      419.74      530.34        3.56 o   0.9440E-03
   4   3   3      334.72      392.99        3.23 o   0.1429E-02
   5   3   3       84.05       72.76        3.21 o   0.1005E-01
   6   3   3        3.21        0.26        0.54 o   0.6559E+00
   7   3   3     1443.38     1485.78       10.72 o   0.1534E-03
   8   3   3       27.10       37.18        1.90 o   0.2519E-01
   9   3   3      447.17      439.34        8.85 o   0.1040E-02
  10   3   3      552.24      518.01        8.61 o   0.8070E-03
 -10   4   3       19.13       19.21        1.11 o   0.4745E-01
  -9   4   3       15.63       14.52        1.43 o   0.5814E-01
  -8   4   3       52.87       48.66        2.60 o   0.1614E-01
  -7   4   3      190.80      209.57        3.48 o   0.3248E-02
  -6   4   3       33.77       32.73        1.22 o   0.2718E-01
  -5   4   3      305.14      330.62        3.87 o   0.1752E-02
  -4   4   3      485.85      477.56        5.11 o   0.9723E-03
  -3   4   3       94.32       87.80        1.70 o   0.9020E-02
  -2   4   3     2286.01     2326.97       13.39 o   0.6799E-04
  -1   4   3     5003.22     5392.53       24.95 o   0.1446E-04
   0   4   3      947.25      941.64        6.90 o   0.3311E-03
   1   4   3     8460.96     8789.81       43.74 o   0.5471E-05
   2   4   3      422.48      375.20        2.98 o   0.1340E-02
   3   4   3       41.64       39.85        1.00 o   0.2229E-01
   4   4   3     1127.55     1145.51       10.43 o   0.2377E-03
   5   4   3      276.76      347.65        4.90 o   0.1710E-02
   6   4   3     2170.28     2112.69       11.91 o   0.7909E-04
   7   4   3      663.49      690.65        6.47 o   0.5617E-03
   8   4   3       65.15       48.28        3.05 o   0.1440E-01
   9   4   3       91.65       91.33        3.73 o   0.8091E-02
  10   4   3      203.49      181.91        4.64 o   0.3442E-02
 -10   5   3        0.90        1.96        0.65 o   0.5011E+00
  -9   5   3        5.09        8.57        1.08 o   0.1155E+00
  -8   5   3     1259.14     1264.98       13.39 o   0.1971E-03
  -7   5   3      432.75      384.50        5.41 o   0.1261E-02
  -6   5   3      260.85      267.17        3.33 o   0.2305E-02
  -5   5   3       91.22       76.34        2.50 o   0.9814E-02
  -4   5   3      744.44      781.60        7.50 o   0.4605E-03
  -3   5   3      233.62      233.32        2.81 o   0.2752E-02
  -2   5   3     2392.20     2689.04       13.79 o   0.5525E-04
  -1   5   3       42.25       18.51        1.06 o   0.3458E-01
   0   5   3     9465.20     9248.19       46.25 o   0.4762E-05
   1   5   3     1473.09     1580.95        9.70 o   0.1411E-03
   2   5   3      399.94      449.83        3.65 o   0.1146E-02
   3   5   3      479.79      500.69        4.38 o   0.9368E-03
   4   5   3       36.52       32.07        1.36 o   0.2657E-01
   5   5   3     1178.99     1146.62       10.49 o   0.2314E-03
   6   5   3       21.65       15.74        0.96 o   0.5203E-01
   7   5   3        9.49       12.23        0.86 o   0.8179E-01
   8   5   3       36.98       38.99        1.99 o   0.2209E-01
   9   5   3       11.70       17.29        1.50 o   0.5546E-01
  10   5   3        0.71        0.02        0.98 o   0.8270E+00
 -10   6   3       37.63       55.75        1.91 o   0.1709E-01
  -9   6   3        9.58       15.70        1.24 o   0.6476E-01
  -8   6   3        9.84        6.66        1.19 o   0.1092E+00
  -7   6   3      356.22      319.26        5.37 o   0.1643E-02
  -6   6   3      154.50      158.08        2.45 o   0.4594E-02
  -5   6   3        5.80        4.28        0.67 o   0.1907E+00
  -4   6   3      129.53      113.82        3.09 o   0.6257E-02
  -3   6   3     1416.46     1500.44        9.97 o   0.1534E-03
  -2   6   3     1002.45      956.15        7.83 o   0.3143E-03
  -1   6   3        0.95        0.02        0.35 o   0.2213E+01
   0   6   3      620.34      685.42        5.32 o   0.5902E-03
   1   6   3     1053.60     1050.16        8.05 o   0.2748E-03
   2   6   3     1504.12     1607.19       10.38 o   0.1365E-03
   3   6   3      339.48      378.79        3.50 o   0.1471E-02
   4   6   3      245.20      247.75        3.80 o   0.2513E-02
   5   6   3       25.73       19.72        1.27 o   0.4126E-01
   6   6   3       38.15       38.57        1.29 o   0.2322E-01
   7   6   3        6.44        5.22        1.03 o   0.1488E+00
   8   6   3      433.75      493.80        7.72 o   0.9595E-03
   9   6   3      149.82      145.42        4.58 o   0.4629E-02
  10   6   3       99.96      101.15        5.04 o   0.6730E-02
 -10   7   3        1.46        0.24        0.90 o   0.6871E+00
  -9   7   3       67.75       77.04        2.17 o   0.1107E-01
  -8   7   3      900.27      869.18       13.85 o   0.3535E-03
  -7   7   3      157.40      178.22        3.37 o   0.4039E-02
  -6   7   3        5.25        4.59        0.67 o   0.1914E+00
  -5   7   3      122.92      129.40        2.18 o   0.5958E-02
  -4   7   3      725.04      732.62        8.05 o   0.4984E-03
  -3   7   3      835.57      822.75        7.05 o   0.4107E-03
  -2   7   3      175.39      205.65        2.75 o   0.3463E-02
  -1   7   3       33.29       35.74        1.00 o   0.2598E-01
   0   7   3     1507.25     1577.54        9.42 o   0.1398E-03
   1   7   3       20.16       14.31        0.96 o   0.5683E-01
   2   7   3      885.43      900.40        7.19 o   0.3604E-03
   3   7   3      119.24      137.79        2.20 o   0.5714E-02
   4   7   3       21.29       21.14        1.19 o   0.4274E-01
   5   7   3      348.87      327.58        4.34 o   0.1649E-02
   6   7   3      539.34      544.63        5.15 o   0.8079E-03
   7   7   3      160.44      167.48        4.08 o   0.4124E-02
   8   7   3       29.24       32.15        1.97 o   0.2698E-01
   9   7   3       37.75       37.57        2.92 o   0.2039E-01
  10   7   3       71.08       65.53        3.96 o   0.1077E-01
 -10   8   3       19.54       26.66        1.65 o   0.3547E-01
  -9   8   3       14.52       11.28        1.12 o   0.7209E-01
  -8   8   3       79.20       91.45        3.49 o   0.8617E-02
  -7   8   3      376.49      388.09        6.50 o   0.1316E-02
  -6   8   3       69.66       76.95        2.00 o   0.1105E-01
  -5   8   3        3.12        3.21        0.51 o   0.2912E+00
  -4   8   3      156.86      129.47        3.43 o   0.5180E-02
  -3   8   3       27.82       34.72        1.25 o   0.2780E-01
  -2   8   3        9.17        5.20        0.80 o   0.1394E+00
  -1   8   3       65.21       42.09        1.63 o   0.1734E-01
   0   8   3     2664.19     2617.50       17.87 o   0.5324E-04
   1   8   3     1265.20     1268.78        9.93 o   0.1987E-03
   2   8   3      322.16      350.81        5.06 o   0.1588E-02
   3   8   3      176.35      168.85        3.23 o   0.4039E-02
   4   8   3      635.16      642.62        7.75 o   0.6134E-03
   5   8   3        4.84        8.25        0.64 o   0.1326E+00
   6   8   3      616.22      598.53        5.64 o   0.6817E-03
   7   8   3       24.37       23.91        1.52 o   0.3643E-01
   8   8   3       99.10      113.94        2.99 o   0.6947E-02
   9   8   3       26.03       24.54        2.36 o   0.3144E-01
  10   8   3       30.09       27.74        2.34 o   0.2811E-01
  -9   9   3      544.91      565.67        6.77 o   0.7621E-03
  -8   9   3      144.89      135.18        4.63 o   0.4943E-02
  -7   9   3        0.46        0.26        0.79 o   0.1054E+01
  -6   9   3        8.99        9.95        0.80 o   0.9623E-01
  -5   9   3      658.18      649.34        5.99 o   0.6043E-03
  -4   9   3      411.82      361.49        4.75 o   0.1381E-02
  -3   9   3        5.31        8.23        0.65 o   0.1295E+00
  -2   9   3      746.96      740.14        7.22 o   0.4879E-03
  -1   9   3      738.97      694.44        6.74 o   0.5261E-03
   0   9   3     2560.33     2488.60       19.17 o   0.5781E-04
   1   9   3     5285.74     5178.73       36.33 o   0.1457E-04
   2   9   3       14.48       17.39        1.08 o   0.5534E-01
   3   9   3      985.41      949.00        8.79 o   0.3182E-03
   4   9   3     1212.16     1186.79        9.51 o   0.2203E-03
   5   9   3      614.45      617.60        5.77 o   0.6608E-03
   6   9   3      237.24      244.33        4.24 o   0.2557E-02
   7   9   3       19.08       23.56        1.53 o   0.3956E-01
   8   9   3      181.08      187.37        3.65 o   0.3634E-02
   9   9   3       52.12       59.65        2.41 o   0.1433E-01
  -9  10   3        2.25        1.71        0.57 o   0.4547E+00
  -8  10   3       15.84       14.23        1.59 o   0.5662E-01
  -7  10   3      546.56      582.76        7.25 o   0.7346E-03
  -6  10   3        2.37        4.67        0.82 o   0.2179E+00
  -5  10   3      229.11      229.01        3.10 o   0.2806E-02
  -4  10   3     1688.73     1627.72       10.91 o   0.1256E-03
  -3  10   3      483.89      462.17        4.84 o   0.1008E-02
  -2  10   3      643.04      578.33        7.34 o   0.6796E-03
  -1  10   3        9.27       12.72        0.94 o   0.7882E-01
   0  10   3     1921.42     1844.08       15.54 o   0.9913E-04
   1  10   3       70.52       56.98        2.15 o   0.1346E-01
   2  10   3      260.26      252.84        4.50 o   0.2369E-02
   3  10   3      373.01      389.66        4.49 o   0.1356E-02
   4  10   3      216.31      226.37        3.31 o   0.2891E-02
   5  10   3       98.01      105.79        2.28 o   0.7589E-02
   6  10   3      247.00      239.34        4.90 o   0.2519E-02
   7  10   3      783.30      807.53       10.08 o   0.4246E-03
   8  10   3       55.36       61.84        1.94 o   0.1408E-01
   9  10   3       84.64       74.73        2.82 o   0.1010E-01
  -9  11   3      252.04      257.70        4.23 o   0.2376E-02
  -8  11   3       33.13       33.01        1.81 o   0.2604E-01
  -7  11   3       36.48       36.94        1.77 o   0.2342E-01
  -6  11   3        1.87        0.04        0.79 o   0.7830E+00
  -5  11   3       64.20       76.49        1.88 o   0.1148E-01
  -4  11   3     1900.02     1847.15       11.62 o   0.1007E-03
  -3  11   3      140.92      123.42        2.03 o   0.5871E-02
  -2  11   3      434.44      422.41        4.86 o   0.1161E-02
  -1  11   3        2.56        1.29        0.77 o   0.4383E+00
   0  11   3        6.95        5.15        1.08 o   0.1440E+00
   1  11   3      357.15      371.08        5.35 o   0.1431E-02
   2  11   3      487.35      473.19        4.60 o   0.9839E-03
   3  11   3        3.14        0.58        0.54 o   0.5792E+00
   4  11   3       76.76       82.27        2.03 o   0.1013E-01
   5  11   3      486.86      477.05        5.48 o   0.9676E-03
   6  11   3     1642.14     1659.29       15.49 o   0.1230E-03
   7  11   3      298.33      308.69        5.54 o   0.1830E-02
   8  11   3        2.40        1.94        0.65 o   0.3991E+00
   9  11   3       78.99       78.82        2.96 o   0.9880E-02
  -9  12   3      138.75      125.03        4.03 o   0.5468E-02
  -8  12   3      238.95      249.04        4.13 o   0.2511E-02
  -7  12   3       27.23       26.05        1.51 o   0.3324E-01
  -6  12   3      508.02      502.32        7.15 o   0.8835E-03
  -5  12   3      285.60      308.89        5.34 o   0.1873E-02
  -4  12   3      430.81      444.78        4.98 o   0.1106E-02
  -3  12   3     2493.90     2382.12       13.14 o   0.6265E-04
  -2  12   3      389.83      392.84        3.68 o   0.1329E-02
  -1  12   3       10.69       11.76        0.79 o   0.8148E-01
   0  12   3      122.48      130.90        2.83 o   0.5802E-02
   1  12   3       50.99       49.85        1.37 o   0.1739E-01
   2  12   3       16.40       19.86        0.84 o   0.4977E-01
   3  12   3      239.33      247.96        3.30 o   0.2561E-02
   4  12   3      379.48      354.48        4.95 o   0.1462E-02
   5  12   3      653.88      655.89        9.47 o   0.5811E-03
   6  12   3      232.83      219.87        4.63 o   0.2791E-02
   7  12   3     1117.95     1057.59       11.05 o   0.2602E-03
   8  12   3       14.52       12.05        0.94 o   0.7131E-01
   9  12   3       29.84       33.49        2.39 o   0.2499E-01
  -8  13   3       61.63       49.69        1.70 o   0.1596E-01
  -7  13   3      233.55      227.92        3.52 o   0.2774E-02
  -6  13   3       37.72       44.28        1.86 o   0.2032E-01
  -5  13   3      110.13      112.21        3.24 o   0.6699E-02
  -4  13   3      787.84      735.51        9.57 o   0.4691E-03
  -3  13   3        1.12        0.18        0.56 o   0.1237E+01
  -2  13   3      132.09      135.32        2.22 o   0.5581E-02
  -1  13   3       52.26       54.07        1.58 o   0.1613E-01
   0  13   3       52.48       49.58        1.59 o   0.1705E-01
   1  13   3      243.83      232.05        3.03 o   0.2698E-02
   2  13   3      790.81      757.19        6.31 o   0.4656E-03
   3  13   3      504.88      540.39        5.81 o   0.8366E-03
   4  13   3        9.31        7.62        1.23 o   0.1023E+00
   5  13   3      977.51      945.53       12.09 o   0.3141E-03
   6  13   3     1429.41     1391.76       14.99 o   0.1633E-03
   7  13   3       22.13       26.71        1.31 o   0.3555E-01
   8  13   3       23.91       19.40        1.30 o   0.4271E-01
  -8  14   3       52.72       46.71        1.81 o   0.1756E-01
  -7  14   3        2.74        3.87        0.62 o   0.2599E+00
  -6  14   3       20.87       22.09        1.29 o   0.4138E-01
  -5  14   3       71.57       64.84        2.39 o   0.1212E-01
  -4  14   3      130.37      138.12        3.32 o   0.5339E-02
  -3  14   3      999.56     1038.29        8.53 o   0.2863E-03
  -2  14   3     1024.44     1037.84        7.21 o   0.2843E-03
  -1  14   3       46.01       35.87        1.55 o   0.2230E-01
   0  14   3      430.79      414.48        5.36 o   0.1180E-02
   1  14   3      317.04      307.34        3.92 o   0.1839E-02
   2  14   3      101.52       97.87        2.09 o   0.8001E-02
   3  14   3      469.57      457.16        7.09 o   0.1006E-02
   4  14   3      173.83      160.48        4.06 o   0.4134E-02
   5  14   3       19.55       20.77        1.64 o   0.4200E-01
   6  14   3       61.37       50.77        2.41 o   0.1510E-01
   7  14   3      131.83      138.37        2.78 o   0.5406E-02
   8  14   3      144.55      143.29        3.34 o   0.4983E-02
  -7  15   3       21.16       22.34        0.98 o   0.4208E-01
  -6  15   3        0.18        0.29        0.66 o   0.1466E+01
  -5  15   3       10.46       11.51        1.03 o   0.8070E-01
  -4  15   3        1.67        0.02        0.69 o   0.9541E+00
  -3  15   3      250.96      243.67        3.71 o   0.2523E-02
  -2  15   3      189.79      178.03        3.23 o   0.3756E-02
  -1  15   3        9.20        7.96        0.93 o   0.1073E+00
   0  15   3     1040.07     1013.71        9.77 o   0.2859E-03
   1  15   3      952.77      930.28        8.12 o   0.3329E-03
   2  15   3     1554.60     1602.60       12.22 o   0.1338E-03
   3  15   3      130.83      130.68        3.54 o   0.5525E-02
   4  15   3       91.39       95.08        2.66 o   0.8318E-02
   5  15   3       41.40       35.44        1.77 o   0.2301E-01
   6  15   3        8.37        6.16        0.92 o   0.1277E+00
   7  15   3        0.50        0.02        0.60 o   0.1874E+01
  -7  16   3      101.15      109.61        1.97 o   0.7376E-02
  -6  16   3      146.52      149.09        3.16 o   0.4831E-02
  -5  16   3      148.17      147.31        3.02 o   0.4880E-02
  -4  16   3       13.55       13.72        1.10 o   0.6635E-01
  -3  16   3      197.94      172.44        3.17 o   0.3782E-02
  -2  16   3       71.19       72.47        2.24 o   0.1136E-01
  -1  16   3       13.74        9.52        1.00 o   0.8257E-01
   0  16   3      355.19      406.88        5.39 o   0.1313E-02
   1  16   3       66.98       78.55        2.42 o   0.1079E-01
   2  16   3      108.89      122.90        2.73 o   0.6390E-02
   3  16   3      504.26      474.50        6.59 o   0.9440E-03
   4  16   3        5.11        3.08        0.77 o   0.2311E+00
   5  16   3      192.38      197.24        3.41 o   0.3415E-02
   6  16   3       24.28       24.59        1.49 o   0.3590E-01
   7  16   3       21.20       26.79        1.11 o   0.3668E-01
  -6  17   3      116.25      110.90        2.50 o   0.6809E-02
  -5  17   3       10.91       10.73        0.98 o   0.8372E-01
  -4  17   3       22.81       29.79        1.33 o   0.3262E-01
  -3  17   3      225.13      223.49        3.96 o   0.2838E-02
  -2  17   3        7.72        3.73        0.80 o   0.1747E+00
  -1  17   3       11.34        5.60        0.99 o   0.1172E+00
   0  17   3      187.75      201.42        3.49 o   0.3387E-02
   1  17   3       29.50       20.53        1.39 o   0.3777E-01
   2  17   3      689.66      742.96        6.81 o   0.5091E-03
   3  17   3      109.07       97.12        2.93 o   0.7567E-02
   4  17   3      150.39      133.05        2.78 o   0.5285E-02
   5  17   3       24.32       24.19        1.02 o   0.3790E-01
   6  17   3       89.28       97.81        2.40 o   0.8313E-02
  -6  18   3       24.22       29.54        1.33 o   0.3222E-01
  -5  18   3        4.51        7.29        0.68 o   0.1456E+00
  -4  18   3       25.42       30.82        1.31 o   0.3089E-01
  -3  18   3      156.10      158.91        3.34 o   0.4449E-02
  -2  18   3        1.20        0.04        0.51 o   0.1475E+01
  -1  18   3       23.73       27.06        1.40 o   0.3430E-01
   0  18   3       62.74       82.97        2.17 o   0.1072E-01
   1  18   3      215.49      188.83        3.70 o   0.3346E-02
   2  18   3       94.54      121.74        2.69 o   0.6764E-02
   3  18   3       39.85       48.52        1.54 o   0.1904E-01
   4  18   3       75.23       76.41        2.08 o   0.1079E-01
   5  18   3       45.76       54.33        1.55 o   0.1683E-01
   6  18   3       -0.31        1.10        0.77 o   0.7038E+00
  -5  19   3       58.76       45.37        1.80 o   0.1714E-01
  -4  19   3        8.50       10.10        0.74 o   0.9801E-01
  -3  19   3       19.38       12.28        1.03 o   0.6193E-01
  -2  19   3       28.39       35.84        1.25 o   0.2698E-01
  -1  19   3        1.57        0.19        0.64 o   0.9582E+00
   0  19   3       35.09       43.95        1.39 o   0.2152E-01
   1  19   3      148.08      150.13        3.18 o   0.4783E-02
   2  19   3       31.51       37.41        1.36 o   0.2510E-01
   3  19   3       68.08       77.08        1.67 o   0.1128E-01
   4  19   3       50.35       47.21        1.50 o   0.1805E-01
   5  19   3       31.15       31.72        1.45 o   0.2805E-01
  -4  20   3      225.66      208.09        3.71 o   0.3028E-02
  -3  20   3       95.09       88.84        2.21 o   0.8761E-02
  -2  20   3        2.25        6.99        0.48 o   0.1787E+00
  -1  20   3        1.88        5.37        0.48 o   0.2286E+00
   0  20   3       22.95       20.41        1.07 o   0.4296E-01
   1  20   3        7.28        8.49        0.75 o   0.1153E+00
   2  20   3      805.92      811.26        8.54 o   0.4216E-03
   3  20   3        0.61        0.65        0.52 o   0.1097E+01
   4  20   3       15.55       14.39        1.30 o   0.5953E-01
  -2  21   3       35.35       28.13        1.92 o   0.2773E-01
  -1  21   3       20.59       16.67        1.12 o   0.5034E-01
   0  21   3        0.80        0.60        0.43 o   0.1189E+01
   1  21   3       10.07        9.65        0.79 o   0.9568E-01
   2  21   3      197.75      208.63        3.03 o   0.3242E-02
 -10   0   4      361.13      349.48        8.12 o   0.1426E-02
  -9   0   4       37.33       34.60        2.94 o   0.2144E-01
  -8   0   4     4553.75     4493.40       57.85 o   0.1840E-04
  -7   0   4        3.25        0.16        1.13 o   0.4057E+00
  -6   0   4      178.44      170.34        3.63 o   0.3952E-02
  -5   0   4       30.23       27.57        1.68 o   0.3036E-01
  -4   0   4     1082.44     1054.38       11.61 o   0.2645E-03
  -3   0   4     1703.65     1794.15       21.73 o   0.1071E-03
  -2   0   4      136.40      160.14        3.36 o   0.4647E-02
  -1   0   4     4330.83     4519.71       46.69 o   0.1923E-04
   0   0   4    12311.85    12537.47       83.09 o   0.2673E-05
   1   0   4    31156.39    31969.02      268.03 o   0.4171E-06
   2   0   4    10784.90    10791.27       74.53 o   0.3541E-05
   3   0   4     2864.16     2934.69       24.18 o   0.4379E-04
   4   0   4     2761.95     2819.46       21.78 o   0.4721E-04
   5   0   4     2682.27     2635.63       28.09 o   0.5133E-04
   6   0   4       35.67       31.39        1.59 o   0.2660E-01
   7   0   4      618.11      671.77       10.51 o   0.5758E-03
   8   0   4      682.38      710.06       12.55 o   0.5062E-03
   9   0   4       13.27       15.58        1.90 o   0.5342E-01
  10   0   4      131.16      115.27        6.26 o   0.5210E-02
 -10   1   4        2.43        3.81        0.72 o   0.2571E+00
  -9   1   4        5.21        6.67        1.02 o   0.1377E+00
  -8   1   4      686.11      708.34       10.26 o   0.5202E-03
  -7   1   4      558.55      557.73        5.82 o   0.7700E-03
  -6   1   4     2006.34     2109.41       11.94 o   0.8301E-04
  -5   1   4        0.68        0.03        0.54 o   0.1867E+01
  -4   1   4       52.69       51.40        1.46 o   0.1677E-01
  -3   1   4     3253.36     3204.83       27.05 o   0.3618E-04
  -2   1   4     7773.43     8075.43       53.45 o   0.6407E-05
  -1   1   4      308.09      289.36        2.78 o   0.1997E-02
   0   1   4      936.04      986.73        5.63 o   0.3182E-03
   1   1   4      869.80      982.27        4.59 o   0.3334E-03
   2   1   4     6041.20     6120.44       29.80 o   0.1089E-04
   3   1   4      180.50      151.06        1.85 o   0.4506E-02
   4   1   4      188.27      201.25        2.28 o   0.3452E-02
   5   1   4       68.93       57.15        1.62 o   0.1396E-01
   6   1   4       25.37       29.15        1.03 o   0.3284E-01
   7   1   4      710.10      750.55        7.44 o   0.4935E-03
   8   1   4      603.24      675.84        8.24 o   0.5933E-03
   9   1   4        4.74        6.56        1.09 o   0.1394E+00
  10   1   4        1.89        1.92        0.89 o   0.3735E+00
 -10   2   4      301.86      310.64        5.10 o   0.1830E-02
  -9   2   4      229.21      240.20        5.13 o   0.2578E-02
  -8   2   4     1712.24     1626.50       18.95 o   0.1210E-03
  -7   2   4      370.33      379.79        5.11 o   0.1383E-02
  -6   2   4       46.78       61.46        1.38 o   0.1532E-01
  -5   2   4      432.72      410.87        5.17 o   0.1189E-02
  -4   2   4       10.98       15.29        0.80 o   0.6796E-01
  -3   2   4       15.70       11.75        0.99 o   0.6981E-01
  -2   2   4     3092.83     3092.62       20.39 o   0.3944E-04
  -1   2   4     2919.88     3059.15       16.65 o   0.4164E-04
   0   2   4       70.05       55.16        0.92 o   0.1456E-01
   1   2   4     8764.34     8812.94       41.09 o   0.5338E-05
   2   2   4    10623.56    10569.10       51.68 o   0.3712E-05
   3   2   4      647.30      641.75        5.04 o   0.6215E-03
   4   2   4      635.01      658.81        5.31 o   0.6095E-03
   5   2   4     2058.90     2045.24       13.21 o   0.8471E-04
   6   2   4       30.82       17.33        1.24 o   0.4129E-01
   7   2   4     1169.80     1213.45        9.74 o   0.2190E-03
   8   2   4        9.60        4.84        1.25 o   0.1243E+00
   9   2   4      334.07      361.43        6.54 o   0.1479E-02
  10   2   4       30.63       25.48        2.13 o   0.3012E-01
 -10   3   4      127.72      126.92        3.11 o   0.5789E-02
  -9   3   4       22.63       18.41        1.66 o   0.4302E-01
  -8   3   4      712.52      662.97        9.36 o   0.5514E-03
  -7   3   4     1310.84     1370.84       10.64 o   0.1778E-03
  -6   3   4     1202.95     1222.06        8.60 o   0.2146E-03
  -5   3   4      966.79      821.79        8.80 o   0.3744E-03
  -4   3   4      366.15      343.69        4.66 o   0.1534E-02
  -3   3   4      229.26      180.19        2.83 o   0.3434E-02
  -2   3   4    10702.34    10708.84       66.49 o   0.3610E-05
  -1   3   4      547.49      597.10        3.52 o   0.7359E-03
   0   3   4      765.45      719.86        5.39 o   0.5019E-03
   1   3   4        1.23        0.33        0.22 o   0.1496E+01
   2   3   4     6909.15     6901.14       32.77 o   0.8557E-05
   3   3   4       64.50       57.33        1.17 o   0.1456E-01
   4   3   4     1480.71     1373.94        9.39 o   0.1658E-03
   5   3   4      553.03      575.05        6.05 o   0.7489E-03
   6   3   4        7.04       10.65        0.61 o   0.1006E+00
   7   3   4      894.40      861.25        8.71 o   0.3732E-03
   8   3   4     1591.07     1672.10       15.16 o   0.1243E-03
   9   3   4      201.00      219.43        4.89 o   0.2948E-02
  10   3   4        8.35        8.69        1.27 o   0.9698E-01
 -10   4   4        2.70        2.46        0.66 o   0.3355E+00
  -9   4   4       52.60       45.50        2.69 o   0.1670E-01
  -8   4   4      785.59      802.87        9.89 o   0.4275E-03
  -7   4   4      142.53      161.75        3.19 o   0.4561E-02
  -6   4   4        1.52        1.43        0.48 o   0.5979E+00
  -5   4   4       64.06       64.87        1.87 o   0.1296E-01
  -4   4   4     1811.05     1745.58       14.49 o   0.1098E-03
  -3   4   4      373.02      279.73        3.92 o   0.1838E-02
  -2   4   4     1155.32     1240.82        7.79 o   0.2163E-03
  -1   4   4      633.08      721.80        4.36 o   0.5554E-03
   0   4   4      315.45      309.55        2.99 o   0.1854E-02
   1   4   4     2375.75     2313.15       13.41 o   0.6692E-04
   2   4   4     3339.80     3375.19       18.46 o   0.3387E-04
   3   4   4      777.91      748.67        5.92 o   0.4757E-03
   4   4   4     1652.02     1576.58       10.31 o   0.1323E-03
   5   4   4      417.95      442.23        5.31 o   0.1124E-02
   6   4   4       72.12       58.05        1.67 o   0.1352E-01
   7   4   4      504.62      501.21        6.58 o   0.8939E-03
   8   4   4      125.33      123.46        3.41 o   0.5898E-02
   9   4   4        7.01        6.80        1.32 o   0.1154E+00
  10   4   4        5.95        3.05        1.08 o   0.1926E+00
 -10   5   4      453.20      450.12        7.26 o   0.1037E-02
  -9   5   4       94.28       80.32        3.53 o   0.8842E-02
  -8   5   4        1.32        0.04        0.77 o   0.9456E+00
  -7   5   4      115.58      118.04        2.96 o   0.6393E-02
  -6   5   4      900.23      962.88        6.78 o   0.3325E-03
  -5   5   4      537.04      548.55        6.21 o   0.7967E-03
  -4   5   4        1.10        0.05        0.52 o   0.1516E+01
  -3   5   4      160.74      162.94        2.50 o   0.4402E-02
  -2   5   4     1358.60     1316.65        9.92 o   0.1830E-03
  -1   5   4       79.81       91.13        1.26 o   0.9475E-02
   0   5   4       14.98       13.52        0.58 o   0.6824E-01
   1   5   4      785.38      802.87        5.66 o   0.4396E-03
   2   5   4      303.54      316.93        2.90 o   0.1850E-02
   3   5   4      174.56      152.29        2.46 o   0.4492E-02
   4   5   4       97.32      121.17        2.07 o   0.6871E-02
   5   5   4      368.57      365.26        4.79 o   0.1443E-02
   6   5   4        3.89        2.85        0.64 o   0.2787E+00
   7   5   4       13.31       16.41        1.27 o   0.5763E-01
   8   5   4      609.77      639.42        8.59 o   0.6237E-03
   9   5   4       11.42       11.03        1.50 o   0.7364E-01
  10   5   4        5.96        7.05        1.46 o   0.1125E+00
 -10   6   4      164.40      170.58        4.00 o   0.4033E-02
  -9   6   4      422.45      421.75        6.73 o   0.1150E-02
  -8   6   4       88.10      100.26        2.87 o   0.8027E-02
  -7   6   4       48.66       50.57        2.03 o   0.1694E-01
  -6   6   4      199.43      213.07        2.76 o   0.3193E-02
  -5   6   4       38.17       58.82        1.34 o   0.1684E-01
  -4   6   4     1014.49      915.01       10.73 o   0.3216E-03
  -3   6   4      151.66      154.92        2.55 o   0.4700E-02
  -2   6   4        0.95        1.90        0.43 o   0.5696E+00
  -1   6   4       63.73       59.57        1.34 o   0.1415E-01
   0   6   4      750.20      827.96        5.16 o   0.4361E-03
   1   6   4      503.48      533.35        4.94 o   0.8550E-03
   2   6   4       36.89       47.18        1.06 o   0.2044E-01
   3   6   4      304.19      325.50        3.53 o   0.1786E-02
   4   6   4       51.86       41.94        1.63 o   0.1914E-01
   5   6   4       38.36       30.61        1.33 o   0.2692E-01
   6   6   4      911.75      844.26        7.63 o   0.3796E-03
   7   6   4      438.62      436.78        6.13 o   0.1102E-02
   8   6   4       28.05       32.18        1.95 o   0.2737E-01
   9   6   4        6.07        9.74        1.33 o   0.9646E-01
  10   6   4       12.72        8.86        1.88 o   0.7254E-01
 -10   7   4       44.82       44.26        1.93 o   0.1907E-01
  -9   7   4       69.32       76.41        2.95 o   0.1056E-01
  -8   7   4      962.43      979.29       12.51 o   0.3042E-03
  -7   7   4      363.78      358.62        6.36 o   0.1441E-02
  -6   7   4      145.56      115.46        2.69 o   0.5960E-02
  -5   7   4       30.72       32.56        1.11 o   0.2842E-01
  -4   7   4        1.40        0.24        0.67 o   0.9313E+00
  -3   7   4      175.44      182.85        2.98 o   0.3822E-02
  -2   7   4      798.21      770.23        7.17 o   0.4516E-03
  -1   7   4      419.87      468.55        3.89 o   0.1074E-02
   0   7   4      146.96      120.04        2.00 o   0.5888E-02
   1   7   4      539.95      512.89        5.08 o   0.8573E-03
   2   7   4      610.84      503.59        5.73 o   0.8108E-03
   3   7   4       35.72       26.91        1.31 o   0.2996E-01
   4   7   4        0.83        0.03        0.53 o   0.1729E+01
   5   7   4      424.91      429.76        4.52 o   0.1158E-02
   6   7   4       78.77       87.88        2.08 o   0.9533E-02
   7   7   4       41.17       44.94        2.07 o   0.1928E-01
   8   7   4      163.97      168.02        4.40 o   0.4030E-02
   9   7   4      131.48      132.96        4.01 o   0.5341E-02
  10   7   4       -0.20        0.23        0.87 o   0.1030E+01
 -10   8   4      290.21      280.49        6.37 o   0.1977E-02
  -9   8   4       30.91       40.37        1.65 o   0.2340E-01
  -8   8   4      250.15      277.07        5.53 o   0.2172E-02
  -7   8   4       11.54       15.95        1.24 o   0.6100E-01
  -6   8   4      108.59      108.79        2.28 o   0.7147E-02
  -5   8   4      435.59      389.97        4.23 o   0.1257E-02
  -4   8   4     1289.68     1312.16       12.38 o   0.1874E-03
  -3   8   4     2219.59     2042.73       16.37 o   0.8029E-04
  -2   8   4       11.40        9.68        0.89 o   0.8942E-01
  -1   8   4        0.82        1.53        0.36 o   0.7042E+00
   0   8   4      887.85      797.89        7.67 o   0.4087E-03
   1   8   4      663.85      581.52        6.52 o   0.6683E-03
   2   8   4      367.35      378.64        4.73 o   0.1397E-02
   3   8   4      278.96      289.67        4.63 o   0.2036E-02
   4   8   4        1.11        0.61        0.54 o   0.9405E+00
   5   8   4       85.52       86.35        1.91 o   0.9449E-02
   6   8   4      808.26      792.54        7.37 o   0.4349E-03
   7   8   4      558.06      559.70        9.21 o   0.7391E-03
   8   8   4       51.42       59.27        2.51 o   0.1433E-01
   9   8   4        9.19        9.57        1.21 o   0.9036E-01
  -9   9   4      251.17      250.16        4.19 o   0.2443E-02
  -8   9   4        5.96        2.94        1.13 o   0.1917E+00
  -7   9   4       28.31       21.78        1.79 o   0.3544E-01
  -6   9   4        8.04        8.40        0.99 o   0.1068E+00
  -5   9   4      198.36      193.80        2.82 o   0.3468E-02
  -4   9   4     1941.10     1852.08       13.21 o   0.9870E-04
  -3   9   4       56.73       73.31        2.00 o   0.1227E-01
  -2   9   4       87.29       99.11        1.99 o   0.8427E-02
  -1   9   4       11.73       19.15        0.78 o   0.5642E-01
   0   9   4      281.60      216.05        3.85 o   0.2632E-02
   1   9   4     1205.07     1127.59       10.23 o   0.2332E-03
   2   9   4     1222.41     1149.08       10.65 o   0.2259E-03
   3   9   4      390.62      344.47        5.40 o   0.1466E-02
   4   9   4       51.88       48.54        1.46 o   0.1756E-01
   5   9   4      601.90      562.07        6.35 o   0.7312E-03
   6   9   4      282.68      273.15        5.73 o   0.2079E-02
   7   9   4       48.37       44.06        2.29 o   0.1818E-01
   8   9   4       23.26       21.16        1.36 o   0.4063E-01
   9   9   4        5.82        4.70        0.96 o   0.1669E+00
  -9  10   4       68.89       75.63        2.04 o   0.1122E-01
  -8  10   4       94.94      102.39        2.80 o   0.7721E-02
  -7  10   4       44.92       38.65        2.21 o   0.2035E-01
  -6  10   4      337.33      325.24        5.69 o   0.1648E-02
  -5  10   4        1.67        0.37        0.53 o   0.9160E+00
  -4  10   4     1197.15     1212.03        8.72 o   0.2173E-03
  -3  10   4        6.77        4.93        0.57 o   0.1703E+00
  -2  10   4      223.17      205.12        3.67 o   0.3078E-02
  -1  10   4        2.89        0.19        0.65 o   0.6654E+00
   0  10   4      555.25      515.72        6.69 o   0.8270E-03
   1  10   4     2754.47     2578.46       21.20 o   0.5271E-04
   2  10   4     1095.01     1034.24       10.19 o   0.2708E-03
   3  10   4        3.90        6.41        0.56 o   0.1698E+00
   4  10   4       37.97       41.35        1.43 o   0.2199E-01
   5  10   4        1.95        0.47        0.62 o   0.7493E+00
   6  10   4      584.42      586.39        8.66 o   0.6954E-03
   7  10   4      134.64      142.90        3.70 o   0.5068E-02
   8  10   4     1042.76     1021.53       10.02 o   0.2826E-03
   9  10   4        1.39        1.51        0.63 o   0.5386E+00
  -9  11   4      135.67      124.09        2.99 o   0.5784E-02
  -8  11   4        1.27        0.03        0.66 o   0.1153E+01
  -7  11   4      861.99      903.76        9.47 o   0.3595E-03
  -6  11   4       64.65       66.11        2.44 o   0.1238E-01
  -5  11   4     1479.44     1502.10       10.86 o   0.1492E-03
  -4  11   4      513.68      511.52        5.75 o   0.8770E-03
  -3  11   4      325.51      320.28        3.21 o   0.1765E-02
  -2  11   4      441.63      433.05        4.12 o   0.1132E-02
  -1  11   4        5.03        4.10        0.86 o   0.1950E+00
   0  11   4     1718.89     1811.82       16.55 o   0.1077E-03
   1  11   4      105.34       84.27        2.51 o   0.8626E-02
   2  11   4       84.59      104.20        1.90 o   0.8190E-02
   3  11   4       27.12       26.62        1.13 o   0.3394E-01
   4  11   4       16.07       12.32        1.07 o   0.6670E-01
   5  11   4      832.27      805.39        9.97 o   0.4128E-03
   6  11   4       93.18       95.75        2.95 o   0.8117E-02
   7  11   4       85.16       90.67        2.59 o   0.8867E-02
   8  11   4      150.63      146.00        2.96 o   0.4888E-02
   9  11   4       42.96       38.23        2.11 o   0.2102E-01
  -9  12   4       -0.54        0.41        0.98 o   0.7099E+00
  -8  12   4      457.55      454.20        5.09 o   0.1052E-02
  -7  12   4       35.56       33.21        1.83 o   0.2517E-01
  -6  12   4      255.34      256.94        4.84 o   0.2340E-02
  -5  12   4        0.87        0.01        0.73 o   0.1219E+01
  -4  12   4      594.26      616.09        6.37 o   0.6713E-03
  -3  12   4      860.53      880.57        6.50 o   0.3765E-03
  -2  12   4       37.96       34.75        1.15 o   0.2510E-01
  -1  12   4     1330.31     1290.36        8.27 o   0.1906E-03
   0  12   4       64.61       59.85        1.70 o   0.1383E-01
   1  12   4       76.71       82.66        1.64 o   0.1026E-01
   2  12   4      124.85      130.94        2.01 o   0.5899E-02
   3  12   4      445.49      457.83        4.53 o   0.1063E-02
   4  12   4      246.15      236.97        3.77 o   0.2606E-02
   5  12   4        3.91        4.09        1.07 o   0.1939E+00
   6  12   4      111.62      103.25        3.15 o   0.7104E-02
   7  12   4      154.79      150.70        3.36 o   0.4657E-02
   8  12   4       32.50       31.82        1.87 o   0.2667E-01
  -8  13   4      122.32      119.36        2.23 o   0.6357E-02
  -7  13   4      174.05      177.84        3.00 o   0.3921E-02
  -6  13   4       56.58       60.14        2.21 o   0.1407E-01
  -5  13   4        2.76        2.95        0.82 o   0.2804E+00
  -4  13   4      157.81      150.96        3.48 o   0.4603E-02
  -3  13   4      186.41      187.99        2.89 o   0.3640E-02
  -2  13   4      109.65      120.40        1.95 o   0.6635E-02
  -1  13   4       34.50       43.57        1.22 o   0.2199E-01
   0  13   4      282.27      250.34        3.58 o   0.2342E-02
   1  13   4      709.44      687.92        5.88 o   0.5472E-03
   2  13   4      971.36      961.48        6.99 o   0.3194E-03
   3  13   4      102.31      100.91        2.19 o   0.7768E-02
   4  13   4       98.32       83.13        3.38 o   0.8570E-02
   5  13   4      866.53      856.74       11.17 o   0.3748E-03
   6  13   4        2.68        2.18        0.90 o   0.3170E+00
   7  13   4      263.72      257.19        4.66 o   0.2314E-02
   8  13   4       88.89      104.49        2.38 o   0.7901E-02
  -8  14   4       70.56       66.01        2.90 o   0.1167E-01
  -7  14   4       59.11       58.38        1.52 o   0.1466E-01
  -6  14   4       17.42       15.40        1.28 o   0.5514E-01
  -5  14   4        1.34        1.12        0.72 o   0.5901E+00
  -4  14   4      516.31      479.06        6.47 o   0.9244E-03
  -3  14   4      131.06      130.66        2.65 o   0.5705E-02
  -2  14   4      730.16      708.69        5.85 o   0.5218E-03
  -1  14   4       16.88       24.60        1.06 o   0.4151E-01
   0  14   4       24.22       21.70        1.15 o   0.4023E-01
   1  14   4     1457.68     1434.78        9.89 o   0.1592E-03
   2  14   4       27.74       25.60        1.20 o   0.3431E-01
   3  14   4       41.61       37.30        2.04 o   0.2178E-01
   4  14   4      352.04      356.11        5.48 o   0.1496E-02
   5  14   4        3.54        2.18        1.04 o   0.2699E+00
   6  14   4      483.68      450.70        6.51 o   0.1012E-02
   7  14   4        5.61        4.56        0.71 o   0.1866E+00
   8  14   4       17.72       15.25        1.12 o   0.5615E-01
  -7  15   4       73.25       77.61        1.82 o   0.1086E-01
  -6  15   4        1.27        0.01        0.57 o   0.1343E+01
  -5  15   4       12.49       12.42        1.00 o   0.7304E-01
  -4  15   4        2.92        0.09        0.76 o   0.6255E+00
  -3  15   4       11.31        7.03        0.87 o   0.1075E+00
  -2  15   4      429.39      421.51        5.56 o   0.1160E-02
  -1  15   4      178.39      192.30        3.47 o   0.3593E-02
   0  15   4      228.63      250.25        4.26 o   0.2538E-02
   1  15   4      296.71      292.85        4.50 o   0.1965E-02
   2  15   4      785.43      754.11        8.32 o   0.4625E-03
   3  15   4      153.11      159.58        3.82 o   0.4401E-02
   4  15   4        3.16        2.79        0.79 o   0.2831E+00
   5  15   4      604.85      577.22        8.43 o   0.6954E-03
   6  15   4      163.87      159.97        3.26 o   0.4348E-02
   7  15   4       -0.14        0.24        0.58 o   0.1865E+01
  -7  16   4      154.30      140.52        3.46 o   0.4904E-02
  -6  16   4       12.74       10.43        0.93 o   0.8153E-01
  -5  16   4        0.06        0.27        0.62 o   0.1692E+01
  -4  16   4       70.63       71.07        2.19 o   0.1157E-01
  -3  16   4       16.76       19.21        1.35 o   0.4832E-01
  -2  16   4        7.16        5.97        0.88 o   0.1396E+00
  -1  16   4      401.29      387.14        5.28 o   0.1302E-02
   0  16   4        6.04        5.16        0.96 o   0.1570E+00
   1  16   4      315.33      318.23        4.98 o   0.1758E-02
   2  16   4        3.00        1.95        0.71 o   0.3567E+00
   3  16   4      489.78      505.32        6.42 o   0.9029E-03
   4  16   4        7.68       10.02        0.75 o   0.1008E+00
   5  16   4        2.09        0.09        0.61 o   0.8924E+00
   6  16   4       14.53       20.68        1.16 o   0.4855E-01
   7  16   4      123.56      127.32        3.72 o   0.5716E-02
  -6  17   4       12.32       11.57        0.80 o   0.7896E-01
  -5  17   4       11.37        8.91        0.90 o   0.9355E-01
  -4  17   4        0.68        0.63        0.71 o   0.8738E+00
  -3  17   4      109.18      125.80        2.67 o   0.6270E-02
  -2  17   4       33.26       40.11        1.35 o   0.2354E-01
  -1  17   4       43.91       47.43        1.81 o   0.1857E-01
   0  17   4        2.13        0.02        0.76 o   0.7693E+00
   1  17   4      367.63      387.42        5.16 o   0.1359E-02
   2  17   4       69.76       83.70        2.45 o   0.1014E-01
   3  17   4      100.52      100.87        2.53 o   0.7739E-02
   4  17   4      373.76      377.95        5.26 o   0.1380E-02
   5  17   4       40.36       44.31        1.47 o   0.2042E-01
   6  17   4        2.82        2.41        0.62 o   0.3418E+00
  -5  18   4       15.80       19.48        0.91 o   0.5086E-01
  -4  18   4       97.25       94.86        2.43 o   0.8229E-02
  -3  18   4       15.66       14.20        0.99 o   0.6270E-01
  -2  18   4      148.79      147.25        2.85 o   0.4895E-02
  -1  18   4      156.32      134.53        3.13 o   0.5101E-02
   0  18   4      101.99       95.58        2.72 o   0.7937E-02
   1  18   4      195.86      187.59        3.70 o   0.3507E-02
   2  18   4      304.06      315.63        4.26 o   0.1822E-02
   3  18   4        7.73        8.48        0.79 o   0.1123E+00
   4  18   4      282.39      302.76        4.07 o   0.1962E-02
   5  18   4      108.80      114.29        2.15 o   0.6906E-02
  -5  19   4      298.63      300.83        6.34 o   0.1842E-02
  -4  19   4      298.80      286.23        4.95 o   0.1979E-02
  -3  19   4       12.18       14.99        0.94 o   0.6555E-01
  -2  19   4       32.88       43.76        1.44 o   0.2196E-01
  -1  19   4      156.50      159.44        3.00 o   0.4475E-02
   0  19   4       83.02       88.74        2.20 o   0.9246E-02
   1  19   4       22.54       17.16        1.28 o   0.4704E-01
   2  19   4      177.59      192.28        3.71 o   0.3579E-02
   3  19   4      306.85      332.72        4.24 o   0.1728E-02
   4  19   4       20.50       22.26        0.89 o   0.4286E-01
  -4  20   4       11.74       12.07        0.82 o   0.7810E-01
  -3  20   4       14.18       14.08        1.04 o   0.6452E-01
  -2  20   4       96.32      101.91        2.19 o   0.7898E-02
  -1  20   4       10.67        8.54        0.76 o   0.1008E+00
   0  20   4       27.70       40.75        1.14 o   0.2480E-01
   1  20   4       12.35       17.08        0.98 o   0.5955E-01
   2  20   4       60.69       67.43        1.88 o   0.1287E-01
   3  20   4       86.51       99.37        2.30 o   0.8322E-02
  -2  21   4       36.90       48.60        1.95 o   0.1902E-01
  -1  21   4       48.76       59.17        1.65 o   0.1539E-01
   0  21   4       28.36       37.64        1.30 o   0.2593E-01
   1  21   4        0.33        0.05        0.44 o   0.3000E+01
   2  21   4      157.33      180.44        2.88 o   0.4041E-02
 -10   1   5       38.13       42.94        1.75 o   0.2088E-01
  -9   1   5      363.13      329.07        6.62 o   0.1547E-02
  -8   1   5       63.11       70.19        2.85 o   0.1167E-01
  -7   1   5       86.73       78.26        2.18 o   0.9988E-02
  -6   1   5     1031.46     1005.31        7.17 o   0.2933E-03
  -5   1   5        2.69        0.03        0.65 o   0.7509E+00
  -4   1   5       27.00       33.26        1.29 o   0.2878E-01
  -3   1   5      132.65      132.36        2.78 o   0.5584E-02
  -2   1   5     1905.39     1915.86       13.54 o   0.9577E-04
  -1   1   5     2069.16     2188.48       12.15 o   0.7790E-04
   0   1   5      104.57       97.13        1.17 o   0.8150E-02
   1   1   5      184.38      172.25        1.55 o   0.4030E-02
   2   1   5     3983.02     4132.22       22.77 o   0.2344E-04
   3   1   5     1375.26     1332.63        8.44 o   0.1801E-03
   4   1   5      708.02      689.72        6.08 o   0.5451E-03
   5   1   5      260.80      253.59        4.23 o   0.2374E-02
   6   1   5     1277.87     1314.90        9.06 o   0.1905E-03
   7   1   5      639.88      656.48        6.56 o   0.6040E-03
   8   1   5      532.31      529.02        7.61 o   0.8156E-03
   9   1   5      277.87      271.77        6.02 o   0.2088E-02
  10   1   5       12.72       11.40        1.41 o   0.7100E-01
 -10   2   5       14.49       14.86        1.36 o   0.5919E-01
  -9   2   5        3.06        1.96        0.84 o   0.3309E+00
  -8   2   5        9.28       16.59        1.31 o   0.6195E-01
  -7   2   5      903.92      938.52        8.86 o   0.3378E-03
  -6   2   5        1.71        0.05        0.50 o   0.1186E+01
  -5   2   5        9.46       12.77        0.85 o   0.7951E-01
  -4   2   5      761.59      724.10        8.25 o   0.4907E-03
  -3   2   5       24.40       26.35        1.22 o   0.3511E-01
  -2   2   5      876.58      894.56        7.06 o   0.3659E-03
  -1   2   5     1037.28     1107.68        6.75 o   0.2626E-03
   0   2   5       79.84       76.95        1.06 o   0.1084E-01
   1   2   5     1217.27     1221.18        6.09 o   0.2151E-03
   2   2   5      689.02      707.74        4.79 o   0.5422E-03
   3   2   5      119.86       86.08        1.85 o   0.8219E-02
   4   2   5       91.51       85.87        1.99 o   0.9215E-02
   5   2   5      438.73      483.36        5.27 o   0.1007E-02
   6   2   5      503.87      505.17        5.57 o   0.8978E-03
   7   2   5      485.18      502.84        5.64 o   0.9184E-03
   8   2   5      129.65      140.98        3.47 o   0.5235E-02
   9   2   5       27.29       30.04        1.83 o   0.2929E-01
  10   2   5       25.60       30.59        1.84 o   0.2951E-01
 -10   3   5       38.90       37.41        2.01 o   0.2227E-01
  -9   3   5      106.35      104.57        3.38 o   0.7099E-02
  -8   3   5      163.42      141.29        4.06 o   0.4670E-02
  -7   3   5     2198.84     2234.57       14.76 o   0.7297E-04
  -6   3   5        6.52        8.40        0.66 o   0.1207E+00
  -5   3   5      551.99      627.59        6.75 o   0.6802E-03
  -4   3   5        7.33        5.40        0.77 o   0.1502E+00
  -3   3   5        6.32        6.87        0.70 o   0.1381E+00
  -2   3   5      314.27      307.61        3.07 o   0.1865E-02
  -1   3   5      570.74      584.02        4.20 o   0.7349E-03
   0   3   5       77.43       88.91        1.39 o   0.9713E-02
   1   3   5       76.75       86.97        1.13 o   0.9990E-02
   2   3   5      130.77      143.50        1.71 o   0.5397E-02
   3   3   5      163.87      158.96        2.00 o   0.4501E-02
   4   3   5        7.28        4.51        0.58 o   0.1714E+00
   5   3   5       10.40       11.50        0.79 o   0.8375E-01
   6   3   5        6.17        3.39        0.80 o   0.2021E+00
   7   3   5       12.98       13.07        1.29 o   0.6687E-01
   8   3   5       87.58       82.00        2.86 o   0.9315E-02
   9   3   5       42.70       48.15        2.20 o   0.1797E-01
  10   3   5       10.89        8.81        1.24 o   0.8967E-01
 -10   4   5      348.00      360.28        6.24 o   0.1467E-02
  -9   4   5      449.59      478.42        8.77 o   0.9580E-03
  -8   4   5       16.77       27.16        1.29 o   0.3795E-01
  -7   4   5     1386.92     1411.32       10.63 o   0.1666E-03
  -6   4   5      477.11      473.53        4.74 o   0.9915E-03
  -5   4   5      810.09      845.33        8.76 o   0.4013E-03
  -4   4   5      152.98      137.40        2.99 o   0.5086E-02
  -3   4   5      981.63      900.45        8.01 o   0.3391E-03
  -2   4   5      550.09      564.81        4.89 o   0.7727E-03
  -1   4   5     1843.27     1833.83       10.40 o   0.1037E-03
   0   4   5     2690.68     2803.33       16.12 o   0.4879E-04
   1   4   5      321.39      306.97        3.42 o   0.1841E-02
   2   4   5      357.21      375.50        4.13 o   0.1437E-02
   3   4   5        1.40        1.57        0.45 o   0.5899E+00
   4   4   5      422.73      420.27        4.31 o   0.1189E-02
   5   4   5      643.01      621.70        6.66 o   0.6368E-03
   6   4   5       40.35       35.06        1.47 o   0.2398E-01
   7   4   5        2.17        4.60        0.87 o   0.2199E+00
   8   4   5        5.52        8.19        0.98 o   0.1203E+00
   9   4   5       55.83       57.52        2.46 o   0.1431E-01
  10   4   5       93.04       80.48        4.88 o   0.8072E-02
 -10   5   5       50.20       46.45        1.66 o   0.1813E-01
  -9   5   5       75.14       77.60        3.98 o   0.9479E-02
  -8   5   5       34.94       21.22        2.11 o   0.3165E-01
  -7   5   5      195.37      202.58        4.49 o   0.3232E-02
  -6   5   5      116.62      119.92        2.25 o   0.6445E-02
  -5   5   5      911.46      975.37        7.01 o   0.3252E-03
  -4   5   5      881.38      895.36        8.85 o   0.3604E-03
  -3   5   5     1251.77     1268.74        9.72 o   0.2001E-03
  -2   5   5      716.59      683.38        6.25 o   0.5460E-03
  -1   5   5     1874.18     1900.09       12.04 o   0.9800E-04
   0   5   5        4.18        3.72        0.45 o   0.2452E+00
   1   5   5      579.82      494.65        4.34 o   0.8606E-03
   2   5   5       12.61        9.35        0.77 o   0.8946E-01
   3   5   5       21.86       13.28        0.91 o   0.5735E-01
   4   5   5        1.49        0.31        0.49 o   0.1090E+01
   5   5   5      375.61      375.56        4.51 o   0.1398E-02
   6   5   5     1069.92     1035.04        9.35 o   0.2756E-03
   7   5   5      207.48      210.13        4.46 o   0.3058E-02
   8   5   5       81.00       77.65        2.84 o   0.9951E-02
   9   5   5        7.61        6.04        1.11 o   0.1278E+00
  10   5   5       55.48       49.51        3.63 o   0.1423E-01
 -10   6   5       57.01       58.43        1.91 o   0.1455E-01
  -9   6   5       32.80       30.29        2.11 o   0.2671E-01
  -8   6   5       16.25       16.10        1.52 o   0.5284E-01
  -7   6   5        3.30        6.24        1.06 o   0.1568E+00
  -6   6   5      484.22      504.62        4.58 o   0.9259E-03
  -5   6   5       54.47       46.24        1.34 o   0.1792E-01
  -4   6   5        2.19        5.49        0.60 o   0.2097E+00
  -3   6   5      593.81      588.81        5.95 o   0.7059E-03
  -2   6   5       32.35       28.19        1.14 o   0.3060E-01
  -1   6   5      345.06      354.90        3.59 o   0.1554E-02
   0   6   5      165.14      149.92        1.92 o   0.4718E-02
   1   6   5       94.79       89.38        1.69 o   0.8915E-02
   2   6   5      123.58       96.75        2.37 o   0.7368E-02
   3   6   5       33.29       27.14        1.24 o   0.3086E-01
   4   6   5       12.64       14.04        0.90 o   0.6812E-01
   5   6   5      371.89      387.17        4.37 o   0.1368E-02
   6   6   5       68.93       69.69        2.27 o   0.1176E-01
   7   6   5      927.55      968.31       10.57 o   0.3184E-03
   8   6   5        2.89        3.07        0.87 o   0.2661E+00
   9   6   5       15.40       14.33        1.52 o   0.5755E-01
  10   6   5        9.79       10.10        1.55 o   0.7969E-01
 -10   7   5       -0.24        0.34        0.57 o   0.1596E+01
  -9   7   5      359.64      361.37        6.20 o   0.1443E-02
  -8   7   5       73.78       58.55        2.96 o   0.1233E-01
  -7   7   5      187.92      217.42        5.03 o   0.3039E-02
  -6   7   5      209.35      209.73        2.94 o   0.3159E-02
  -5   7   5       33.77       38.68        1.14 o   0.2427E-01
  -4   7   5      237.43      246.19        4.66 o   0.2512E-02
  -3   7   5      200.97      221.02        3.48 o   0.3033E-02
  -2   7   5      289.07      308.11        4.10 o   0.1906E-02
  -1   7   5       41.53       35.28        1.20 o   0.2395E-01
   0   7   5      287.08      330.93        3.12 o   0.1812E-02
   1   7   5      981.06     1020.49        7.82 o   0.2957E-03
   2   7   5       80.48       77.86        1.88 o   0.1045E-01
   3   7   5      207.89      241.71        3.29 o   0.2776E-02
   4   7   5       78.35       78.96        2.31 o   0.1024E-01
   5   7   5      121.85      120.55        2.15 o   0.6331E-02
   6   7   5       75.39       97.38        2.11 o   0.8912E-02
   7   7   5        1.78        0.89        1.09 o   0.4239E+00
   8   7   5       44.91       49.29        2.37 o   0.1716E-01
   9   7   5      172.82      179.58        5.29 o   0.3630E-02
  10   7   5       63.66       64.27        3.45 o   0.1181E-01
 -10   8   5        3.31        3.75        1.16 o   0.2016E+00
  -9   8   5      341.35      349.86        5.84 o   0.1530E-02
  -8   8   5        5.48        3.94        1.07 o   0.1790E+00
  -7   8   5      477.22      485.00        8.43 o   0.9251E-03
  -6   8   5      709.88      721.29        6.10 o   0.5199E-03
  -5   8   5      284.87      249.16        3.42 o   0.2343E-02
  -4   8   5       23.93       19.25        1.03 o   0.4408E-01
  -3   8   5      257.39      235.66        3.96 o   0.2555E-02
  -2   8   5      121.53       92.04        2.69 o   0.7575E-02
  -1   8   5      327.84      331.49        3.37 o   0.1702E-02
   0   8   5      760.55      727.41        6.55 o   0.4948E-03
   1   8   5       95.15       88.50        2.02 o   0.8862E-02
   2   8   5      226.67      200.57        3.42 o   0.3128E-02
   3   8   5     3197.03     3246.04       24.57 o   0.3616E-04
   4   8   5      303.86      316.79        3.55 o   0.1835E-02
   5   8   5     1275.11     1283.23        8.86 o   0.1962E-03
   6   8   5       28.76       37.22        1.68 o   0.2522E-01
   7   8   5      547.95      519.11        9.03 o   0.8042E-03
   8   8   5       12.98       18.76        1.39 o   0.5194E-01
   9   8   5      198.23      209.92        5.48 o   0.3020E-02
  -9   9   5        4.05        4.46        0.80 o   0.2017E+00
  -8   9   5      188.26      179.33        4.62 o   0.3595E-02
  -7   9   5      624.24      640.05        9.83 o   0.6081E-03
  -6   9   5      553.70      593.31        6.56 o   0.7211E-03
  -5   9   5      556.69      596.62        5.27 o   0.7236E-03
  -4   9   5       78.93       55.87        1.80 o   0.1326E-01
  -3   9   5     3054.99     3149.72       23.40 o   0.3868E-04
  -2   9   5       96.43       95.58        2.29 o   0.8260E-02
  -1   9   5      353.14      363.88        4.13 o   0.1491E-02
   0   9   5        1.52        1.03        0.56 o   0.6707E+00
   1   9   5     1236.09     1264.30        9.80 o   0.2024E-03
   2   9   5      451.48      438.35        5.70 o   0.1087E-02
   3   9   5      108.72      116.26        2.60 o   0.6703E-02
   4   9   5     1475.94     1485.05       10.08 o   0.1518E-03
   5   9   5       55.13       67.74        1.74 o   0.1331E-01
   6   9   5      615.18      622.11        8.92 o   0.6358E-03
   7   9   5      458.58      430.70        8.04 o   0.1061E-02
   8   9   5      224.82      226.18        5.69 o   0.2684E-02
   9   9   5       31.08       32.89        2.01 o   0.2599E-01
  -9  10   5       95.46       91.52        2.36 o   0.8544E-02
  -8  10   5        1.96        4.51        0.71 o   0.2410E+00
  -7  10   5      130.10      145.06        4.07 o   0.5004E-02
  -6  10   5      275.42      279.35        4.20 o   0.2130E-02
  -5  10   5        4.22        2.61        0.59 o   0.2857E+00
  -4  10   5      319.11      340.83        3.80 o   0.1669E-02
  -3  10   5        3.94        6.30        0.57 o   0.1706E+00
  -2  10   5        0.97        0.13        0.59 o   0.1333E+01
  -1  10   5       57.51       65.19        2.20 o   0.1319E-01
   0  10   5      354.41      387.91        4.75 o   0.1388E-02
   1  10   5       46.14       34.80        1.67 o   0.2248E-01
   2  10   5      338.17      293.24        4.73 o   0.1835E-02
   3  10   5      429.25      399.73        4.61 o   0.1233E-02
   4  10   5      293.92      293.51        3.84 o   0.1989E-02
   5  10   5       45.37       39.62        1.68 o   0.2088E-01
   6  10   5      165.98      166.93        4.30 o   0.4043E-02
   7  10   5      254.21      245.15        4.64 o   0.2450E-02
   8  10   5      288.83      305.75        4.91 o   0.1899E-02
   9  10   5        0.92        0.17        0.57 o   0.1336E+01
  -9  11   5       24.35       20.83        1.24 o   0.4109E-01
  -8  11   5      144.69      149.86        3.01 o   0.4853E-02
  -7  11   5      284.90      295.82        5.42 o   0.1947E-02
  -6  11   5      199.51      190.45        4.25 o   0.3381E-02
  -5  11   5      254.87      284.09        4.11 o   0.2170E-02
  -4  11   5        3.62        0.19        0.66 o   0.5722E+00
  -3  11   5      667.79      680.02        5.68 o   0.5729E-03
  -2  11   5     1627.07     1599.30        9.77 o   0.1314E-03
  -1  11   5        5.80        7.04        0.55 o   0.1431E+00
   0  11   5       36.94       49.84        1.25 o   0.1948E-01
   1  11   5       63.48       56.04        1.72 o   0.1449E-01
   2  11   5        4.60        3.73        0.56 o   0.2306E+00
   3  11   5        9.34        7.80        0.82 o   0.1105E+00
   4  11   5      115.24      120.30        2.65 o   0.6380E-02
   5  11   5        0.23        0.01        0.83 o   0.1300E+01
   6  11   5       21.73       22.56        1.52 o   0.3910E-01
   7  11   5       45.78       43.00        1.88 o   0.1945E-01
   8  11   5      110.59      114.10        3.05 o   0.6654E-02
   9  11   5       87.16      102.75        4.20 o   0.7341E-02
  -8  12   5       29.62       27.35        1.21 o   0.3215E-01
  -7  12   5      140.57      153.24        3.25 o   0.4787E-02
  -6  12   5      387.41      414.24        5.59 o   0.1238E-02
  -5  12   5       31.86       27.30        1.43 o   0.3078E-01
  -4  12   5      446.55      433.58        5.45 o   0.1108E-02
  -3  12   5      405.10      362.47        4.36 o   0.1394E-02
  -2  12   5      869.04      955.62        6.17 o   0.3425E-03
  -1  12   5       41.45       42.72        1.30 o   0.2097E-01
   0  12   5        3.77        4.94        0.53 o   0.2062E+00
   1  12   5      339.23      327.05        3.77 o   0.1689E-02
   2  12   5     1558.89     1572.96        8.92 o   0.1379E-03
   3  12   5       47.04       37.59        1.66 o   0.2136E-01
   4  12   5      849.21      840.83        8.54 o   0.3945E-03
   5  12   5      424.45      450.52        7.33 o   0.1067E-02
   6  12   5      241.78      251.48        4.64 o   0.2448E-02
   7  12   5      116.69      102.74        3.12 o   0.7015E-02
   8  12   5       56.73       60.27        2.04 o   0.1416E-01
  -8  13   5        4.32        3.08        0.56 o   0.2625E+00
  -7  13   5       46.97       47.11        1.46 o   0.1860E-01
  -6  13   5      199.46      190.03        4.09 o   0.3409E-02
  -5  13   5       27.38       34.88        1.45 o   0.2734E-01
  -4  13   5        7.20        7.46        0.94 o   0.1204E+00
  -3  13   5       55.15       62.41        1.54 o   0.1432E-01
  -2  13   5        6.39        2.59        0.67 o   0.2315E+00
  -1  13   5      222.37      232.31        3.36 o   0.2789E-02
   0  13   5     1358.27     1291.61        9.39 o   0.1874E-03
   1  13   5       69.35       79.02        1.79 o   0.1095E-01
   2  13   5     1345.46     1323.10        9.04 o   0.1837E-03
   3  13   5        5.94        5.22        0.74 o   0.1653E+00
   4  13   5      547.62      543.23        8.44 o   0.7758E-03
   5  13   5      135.55      132.19        3.93 o   0.5318E-02
   6  13   5        4.89        2.69        1.02 o   0.2251E+00
   7  13   5      536.28      537.12        6.95 o   0.8069E-03
   8  13   5       44.32       47.84        1.62 o   0.1856E-01
  -8  14   5      424.99      430.76       11.39 o   0.1027E-02
  -7  14   5       38.71       40.45        1.39 o   0.2217E-01
  -6  14   5      421.20      429.44        5.11 o   0.1157E-02
  -5  14   5        9.58        9.18        0.85 o   0.9861E-01
  -4  14   5      484.26      494.29        5.62 o   0.9367E-03
  -3  14   5      636.70      646.91        5.98 o   0.6173E-03
  -2  14   5      439.25      456.31        5.19 o   0.1065E-02
  -1  14   5       75.95       86.88        1.99 o   0.9787E-02
   0  14   5       29.12       15.79        1.25 o   0.4429E-01
   1  14   5      366.41      345.12        4.12 o   0.1540E-02
   2  14   5      420.67      417.97        5.44 o   0.1183E-02
   3  14   5       11.29       12.71        1.22 o   0.7148E-01
   4  14   5      225.67      219.73        5.09 o   0.2798E-02
   5  14   5      569.46      539.08        7.55 o   0.7752E-03
   6  14   5        4.28        3.47        0.87 o   0.2227E+00
   7  14   5      228.22      232.18        3.88 o   0.2738E-02
  -7  15   5       25.17       27.56        1.19 o   0.3374E-01
  -6  15   5       34.12       36.27        1.32 o   0.2518E-01
  -5  15   5       77.19       69.65        2.15 o   0.1136E-01
  -4  15   5       16.21       14.63        1.18 o   0.5896E-01
  -3  15   5       23.18       24.34        1.30 o   0.3758E-01
  -2  15   5      130.01      122.61        2.96 o   0.5939E-02
  -1  15   5        3.53        4.65        0.83 o   0.2013E+00
   0  15   5       43.64       42.89        1.69 o   0.2005E-01
   1  15   5       28.96       31.87        1.46 o   0.2858E-01
   2  15   5      153.89      153.56        3.32 o   0.4607E-02
   3  15   5      115.17      121.80        2.99 o   0.6245E-02
   4  15   5      223.12      227.56        4.09 o   0.2798E-02
   5  15   5       11.04       10.83        1.09 o   0.8160E-01
   6  15   5      154.12      139.46        3.38 o   0.4946E-02
   7  15   5      202.09      204.26        3.20 o   0.3264E-02
  -7  16   5       16.33       15.70        1.39 o   0.5464E-01
  -6  16   5      123.62      132.70        2.53 o   0.5771E-02
  -5  16   5        6.32        6.22        0.85 o   0.1434E+00
  -4  16   5       12.51       13.35        1.06 o   0.6934E-01
  -3  16   5        1.66        0.51        0.72 o   0.7128E+00
  -2  16   5      276.36      284.96        4.44 o   0.2080E-02
  -1  16   5      196.31      205.18        3.56 o   0.3264E-02
   0  16   5      292.29      276.77        5.13 o   0.2052E-02
   1  16   5     1401.20     1466.59       12.21 o   0.1575E-03
   2  16   5       49.38       51.27        1.85 o   0.1684E-01
   3  16   5      152.83      125.80        3.33 o   0.5379E-02
   4  16   5       30.31       25.03        1.61 o   0.3260E-01
   5  16   5      409.90      408.75        5.01 o   0.1230E-02
   6  16   5       56.61       65.47        1.60 o   0.1363E-01
   7  16   5        3.07        3.36        0.78 o   0.2593E+00
  -6  17   5       11.83        8.59        0.85 o   0.9465E-01
  -5  17   5      182.82      186.73        3.20 o   0.3672E-02
  -4  17   5      116.02      124.13        2.57 o   0.6226E-02
  -3  17   5      156.83      145.18        3.27 o   0.4776E-02
  -2  17   5        2.60        1.41        0.65 o   0.4509E+00
  -1  17   5      174.07      192.95        3.50 o   0.3614E-02
   0  17   5      261.92      250.62        4.34 o   0.2386E-02
   1  17   5        6.51        8.21        0.95 o   0.1161E+00
   2  17   5      142.77      136.33        3.19 o   0.5232E-02
   3  17   5      121.88      142.93        2.58 o   0.5454E-02
   4  17   5      397.22      395.29        5.77 o   0.1276E-02
   5  17   5       34.93       39.80        1.33 o   0.2331E-01
   6  17   5       33.62       33.08        1.60 o   0.2632E-01
  -5  18   5       38.14       36.94        1.47 o   0.2369E-01
  -4  18   5       19.85       15.44        1.30 o   0.5229E-01
  -3  18   5        2.75        2.88        0.66 o   0.3045E+00
  -2  18   5       17.20       14.58        1.06 o   0.5867E-01
  -1  18   5       69.41       68.23        2.05 o   0.1208E-01
   0  18   5        2.98        3.25        0.75 o   0.2707E+00
   1  18   5       30.73       44.25        1.47 o   0.2220E-01
   2  18   5      670.31      671.71        7.80 o   0.5703E-03
   3  18   5       90.95       99.87        2.16 o   0.8193E-02
   4  18   5        0.72        0.35        0.47 o   0.1433E+01
   5  18   5       39.22       42.34        1.35 o   0.2143E-01
  -4  19   5       75.06       86.11        2.02 o   0.9893E-02
  -3  19   5        2.95        0.26        0.56 o   0.6856E+00
  -2  19   5        0.34        2.30        0.62 o   0.4988E+00
  -1  19   5      149.32      134.15        3.09 o   0.5218E-02
   0  19   5        0.40        0.32        0.54 o   0.1585E+01
   1  19   5       73.09       73.36        2.39 o   0.1106E-01
   2  19   5       80.42       86.76        2.40 o   0.9440E-02
   3  19   5       -0.24        0.28        0.55 o   0.1755E+01
   4  19   5      206.87      237.57        3.26 o   0.2824E-02
  -3  20   5       12.41       21.78        0.96 o   0.4968E-01
  -2  20   5      182.65      177.69        3.28 o   0.3821E-02
  -1  20   5        6.26        8.52        0.64 o   0.1215E+00
   0  20   5       40.60       49.21        1.31 o   0.1907E-01
   1  20   5      708.86      719.11        7.76 o   0.5155E-03
   2  20   5        2.63        0.66        0.59 o   0.6059E+00
   3  20   5        0.07        0.03        0.52 o   0.3206E+01
  -1  21   5      348.75      334.84        6.81 o   0.1545E-02
   0  21   5        6.59        3.27        0.60 o   0.2121E+00
   1  21   5       66.99       70.25        2.14 o   0.1190E-01
 -10   0   6      460.75      517.80        9.65 o   0.8667E-03
  -9   0   6      225.94      232.63        7.06 o   0.2501E-02
  -8   0   6       12.97       17.48        2.02 o   0.4895E-01
  -7   0   6     3844.44     3800.57       32.66 o   0.2623E-04
  -6   0   6       91.17       97.19        2.49 o   0.8238E-02
  -5   0   6       30.40       26.80        2.08 o   0.2959E-01
  -4   0   6      242.20      257.29        6.36 o   0.2293E-02
  -3   0   6     1038.88     1199.56       15.34 o   0.2284E-03
  -2   0   6     1233.24     1380.38       13.60 o   0.1798E-03
  -1   0   6     2466.14     2633.71       20.59 o   0.5501E-04
   0   0   6     1792.87     1967.49       13.89 o   0.9595E-04
   1   0   6     2793.05     2733.03       17.37 o   0.4911E-04
   2   0   6     5610.29     5785.25       50.76 o   0.1201E-04
   3   0   6     7367.06     7055.61       67.62 o   0.7760E-05
   4   0   6      265.83      303.72        7.49 o   0.1859E-02
   5   0   6      474.64      428.10        8.83 o   0.1034E-02
   6   0   6      336.46      332.47        5.88 o   0.1613E-02
   7   0   6      266.87      274.28        6.20 o   0.2099E-02
   8   0   6      126.58      130.64        6.08 o   0.4921E-02
   9   0   6       67.33       62.02        4.04 o   0.1127E-01
  10   0   6       15.74       13.67        1.96 o   0.5385E-01
 -10   1   6      309.82      297.17        5.79 o   0.1855E-02
  -9   1   6      222.72      217.42        5.73 o   0.2777E-02
  -8   1   6       13.91       12.06        1.30 o   0.6870E-01
  -7   1   6     3183.97     3226.54       19.79 o   0.3685E-04
  -6   1   6        9.96        7.84        0.70 o   0.1098E+00
  -5   1   6       28.15       25.23        1.43 o   0.3386E-01
  -4   1   6        3.95        5.17        0.65 o   0.1926E+00
  -3   1   6       43.58       48.94        1.68 o   0.1829E-01
  -2   1   6     6277.58     6405.53       40.60 o   0.9947E-05
  -1   1   6        4.49        5.20        0.34 o   0.1975E+00
   0   1   6     1926.68     2107.13       10.49 o   0.8530E-04
   1   1   6      838.98      860.50        4.77 o   0.3950E-03
   2   1   6     1900.46     1796.80       12.94 o   0.1036E-03
   3   1   6    14416.73    13945.08       84.34 o   0.2102E-05
   4   1   6     3363.51     3364.63       24.35 o   0.3356E-04
   5   1   6      198.30      225.41        3.75 o   0.2979E-02
   6   1   6        3.40        2.62        0.63 o   0.3069E+00
   7   1   6      304.53      284.67        5.09 o   0.1965E-02
   8   1   6       30.64       34.99        1.96 o   0.2526E-01
   9   1   6       36.45       41.90        2.10 o   0.2089E-01
  10   1   6        5.10        4.15        0.94 o   0.1872E+00
 -10   2   6        3.01        4.34        0.84 o   0.2182E+00
  -9   2   6        6.80        5.71        1.06 o   0.1378E+00
  -8   2   6        6.30        3.79        1.01 o   0.1770E+00
  -7   2   6     2304.65     2439.76       17.25 o   0.6340E-04
  -6   2   6        9.75        9.82        0.67 o   0.9672E-01
  -5   2   6      709.73      724.77        8.08 o   0.5094E-03
  -4   2   6        8.44        2.02        0.88 o   0.2030E+00
  -3   2   6     3088.87     2791.32       26.68 o   0.4407E-04
  -2   2   6     1117.53     1121.64        8.98 o   0.2461E-03
  -1   2   6      620.33      711.60        4.47 o   0.5694E-03
   0   2   6      580.38      659.30        3.78 o   0.6417E-03
   1   2   6       42.45       35.03        0.78 o   0.2439E-01
   2   2   6     6317.43     6132.68       35.75 o   0.1051E-04
   3   2   6        1.96        4.15        0.46 o   0.2738E+00
   4   2   6       68.74       61.71        1.56 o   0.1328E-01
   5   2   6      958.68      981.28        8.38 o   0.3122E-03
   6   2   6      151.43      155.20        2.77 o   0.4663E-02
   7   2   6      181.55      187.47        4.21 o   0.3573E-02
   8   2   6        9.19        7.97        1.06 o   0.1049E+00
   9   2   6       75.74       74.76        3.26 o   0.1021E-01
  10   2   6       42.40       36.20        2.14 o   0.2179E-01
 -10   3   6       -0.17        0.26        0.80 o   0.1146E+01
  -9   3   6        5.52        2.05        0.87 o   0.2537E+00
  -8   3   6        8.34       15.88        1.02 o   0.6858E-01
  -7   3   6     1146.65     1206.46        9.79 o   0.2229E-03
  -6   3   6        7.04        4.27        0.76 o   0.1729E+00
  -5   3   6      160.12      134.56        2.96 o   0.5075E-02
  -4   3   6      111.10       87.93        2.82 o   0.8090E-02
  -3   3   6        0.34        0.06        0.52 o   0.2338E+01
  -2   3   6       66.40       42.41        1.25 o   0.1743E-01
  -1   3   6     3687.35     3575.12       20.08 o   0.2957E-04
   0   3   6       61.81       47.91        1.09 o   0.1680E-01
   1   3   6      981.11     1060.29        5.87 o   0.2853E-03
   2   3   6     2290.43     2315.40       14.46 o   0.6820E-04
   3   3   6      979.36      864.10        7.26 o   0.3564E-03
   4   3   6        8.92        9.68        0.68 o   0.9975E-01
   5   3   6        4.52        4.08        0.57 o   0.2188E+00
   6   3   6       49.35       55.49        1.84 o   0.1592E-01
   7   3   6       21.39       19.70        1.54 o   0.4276E-01
   8   3   6      150.31      161.27        3.70 o   0.4415E-02
   9   3   6      276.90      288.42        6.28 o   0.1971E-02
  10   3   6        5.24        4.68        1.36 o   0.1496E+00
 -10   4   6       20.96       23.37        1.46 o   0.3903E-01
  -9   4   6      133.10      123.24        4.39 o   0.5516E-02
  -8   4   6      201.81      198.20        4.51 o   0.3237E-02
  -7   4   6     1701.07     1675.30       15.76 o   0.1190E-03
  -6   4   6        0.93        1.07        0.54 o   0.7716E+00
  -5   4   6       48.16       37.08        1.36 o   0.2173E-01
  -4   4   6      257.86      231.34        4.14 o   0.2583E-02
  -3   4   6     5201.19     5054.44       35.28 o   0.1518E-04
  -2   4   6       12.58       21.82        0.67 o   0.5044E-01
  -1   4   6      744.07      680.62        4.93 o   0.5415E-03
   0   4   6       70.02       76.44        1.50 o   0.1130E-01
   1   4   6      216.42      162.33        2.68 o   0.3844E-02
   2   4   6      197.79      189.03        2.67 o   0.3549E-02
   3   4   6     1495.39     1590.18       10.84 o   0.1385E-03
   4   4   6      153.80      141.00        2.70 o   0.5016E-02
   5   4   6      114.27      100.21        2.35 o   0.7423E-02
   6   4   6     1882.83     1844.69       16.93 o   0.9986E-04
   7   4   6      955.35      946.14       10.94 o   0.3206E-03
   8   4   6      161.62      151.77        3.79 o   0.4484E-02
   9   4   6       53.23       54.04        2.55 o   0.1507E-01
  10   4   6       28.85       22.64        2.54 o   0.3087E-01
 -10   5   6        9.21       13.93        0.88 o   0.7497E-01
  -9   5   6       64.80       58.28        3.03 o   0.1293E-01
  -8   5   6        2.30        2.40        0.89 o   0.3153E+00
  -7   5   6      119.16      124.17        3.26 o   0.6016E-02
  -6   5   6       45.50       51.71        1.46 o   0.1755E-01
  -5   5   6       19.55       16.95        0.84 o   0.5224E-01
  -4   5   6       35.73       29.95        1.55 o   0.2757E-01
  -3   5   6      886.37      827.43        9.23 o   0.3900E-03
  -2   5   6      250.10      219.76        3.59 o   0.2767E-02
  -1   5   6       72.67       50.09        1.44 o   0.1498E-01
   0   5   6     1105.79     1033.78        9.28 o   0.2709E-03
   1   5   6      514.69      516.26        5.43 o   0.8711E-03
   2   5   6      715.78      646.95        7.23 o   0.5743E-03
   3   5   6       31.94       26.50        1.31 o   0.3165E-01
   4   5   6       70.92       73.48        1.91 o   0.1142E-01
   5   5   6      711.71      696.03        6.06 o   0.5388E-03
   6   5   6        3.12        3.57        0.85 o   0.2412E+00
   7   5   6      274.27      279.35        5.86 o   0.2058E-02
   8   5   6       24.66       21.45        1.52 o   0.3880E-01
   9   5   6       32.35       33.12        1.99 o   0.2570E-01
  10   5   6        0.60        0.54        0.85 o   0.7842E+00
 -10   6   6       54.75       67.00        1.79 o   0.1339E-01
  -9   6   6       94.14       89.82        3.01 o   0.8444E-02
  -8   6   6      308.64      312.20        6.20 o   0.1762E-02
  -7   6   6      252.83      215.34        5.21 o   0.2692E-02
  -6   6   6     1234.15     1314.80        9.06 o   0.1941E-03
  -5   6   6      139.78      140.29        2.22 o   0.5304E-02
  -4   6   6      479.62      456.50        6.26 o   0.1008E-02
  -3   6   6     2441.38     2266.19       18.79 o   0.6662E-04
  -2   6   6        2.17        0.57        0.51 o   0.7385E+00
  -1   6   6      201.57      190.92        2.59 o   0.3499E-02
   0   6   6     1472.81     1453.83       10.35 o   0.1555E-03
   1   6   6      127.67      105.36        2.32 o   0.6839E-02
   2   6   6      761.61      799.34        7.22 o   0.4451E-03
   3   6   6        2.55        5.95        0.58 o   0.1937E+00
   4   6   6      258.14      243.51        3.91 o   0.2482E-02
   5   6   6      132.48      158.78        2.42 o   0.4854E-02
   6   6   6      247.43      264.31        4.65 o   0.2322E-02
   7   6   6       14.47       15.74        1.49 o   0.5585E-01
   8   6   6        1.53        1.26        1.03 o   0.4181E+00
   9   6   6        5.09        4.48        1.18 o   0.1650E+00
  10   6   6        0.51        0.85        0.75 o   0.7746E+00
 -10   7   6       12.54       13.81        1.84 o   0.5874E-01
  -9   7   6      141.18      151.71        3.28 o   0.4805E-02
  -8   7   6        2.82        0.40        0.91 o   0.4967E+00
  -7   7   6     1204.49     1226.27       13.36 o   0.2093E-03
  -6   7   6        2.52        3.61        0.58 o   0.2778E+00
  -5   7   6      640.72      620.80        5.39 o   0.6448E-03
  -4   7   6      137.26      124.22        2.39 o   0.5859E-02
  -3   7   6      160.27      152.49        3.23 o   0.4568E-02
  -2   7   6      705.71      645.58        8.06 o   0.5754E-03
  -1   7   6      302.94      268.56        3.62 o   0.2128E-02
   0   7   6      406.02      427.12        3.84 o   0.1198E-02
   1   7   6      789.17      751.85        6.83 o   0.4678E-03
   2   7   6      920.80      900.96        8.50 o   0.3506E-03
   3   7   6     1304.77     1388.04       11.25 o   0.1752E-03
   4   7   6      241.78      241.86        3.78 o   0.2581E-02
   5   7   6       38.70       42.51        1.44 o   0.2136E-01
   6   7   6       71.72       71.09        2.50 o   0.1130E-01
   7   7   6        6.84        6.15        1.12 o   0.1301E+00
   8   7   6      519.97      497.15        9.64 o   0.8513E-03
   9   7   6      249.37      266.22        6.30 o   0.2208E-02
  -9   8   6        0.11        0.00        0.64 o   0.2214E+01
  -8   8   6      209.11      214.16        4.92 o   0.2960E-02
  -7   8   6       58.53       64.73        2.26 o   0.1315E-01
  -6   8   6     2820.32     2817.60       23.04 o   0.4653E-04
  -5   8   6       18.48       15.18        0.94 o   0.5687E-01
  -4   8   6       94.19      111.39        1.91 o   0.7469E-02
  -3   8   6      148.19      165.32        3.65 o   0.4350E-02
  -2   8   6      377.25      351.21        5.18 o   0.1472E-02
  -1   8   6      832.64      819.55        6.76 o   0.4142E-03
   0   8   6      535.72      541.79        5.77 o   0.8110E-03
   1   8   6      462.41      389.33        5.05 o   0.1209E-02
   2   8   6     2213.25     2236.99       16.61 o   0.7222E-04
   3   8   6       47.47       38.78        1.80 o   0.2062E-01
   4   8   6        7.08        6.81        0.71 o   0.1350E+00
   5   8   6      394.98      402.33        4.18 o   0.1282E-02
   6   8   6      163.17      178.24        4.37 o   0.3856E-02
   7   8   6        7.90        9.00        1.57 o   0.8946E-01
   8   8   6      269.16      256.74        6.48 o   0.2192E-02
   9   8   6      246.95      267.95        6.04 o   0.2219E-02
  -9   9   6       37.58       31.11        1.72 o   0.2606E-01
  -8   9   6       84.51       75.17        2.50 o   0.1023E-01
  -7   9   6      149.01      164.89        3.92 o   0.4320E-02
  -6   9   6       39.15       54.11        2.00 o   0.1717E-01
  -5   9   6       71.25       65.57        1.74 o   0.1245E-01
  -4   9   6      145.54      160.78        2.38 o   0.4641E-02
  -3   9   6      268.03      259.04        3.57 o   0.2331E-02
  -2   9   6      548.18      513.30        6.17 o   0.8412E-03
  -1   9   6        3.28        0.52        0.68 o   0.5358E+00
   0   9   6      774.15      707.05        7.59 o   0.5010E-03
   1   9   6      596.05      556.80        6.56 o   0.7406E-03
   2   9   6     1272.96     1235.57       12.18 o   0.2022E-03
   3   9   6      565.22      556.85        5.12 o   0.7701E-03
   4   9   6       33.70       31.35        1.24 o   0.2794E-01
   5   9   6      821.11      790.16        7.40 o   0.4325E-03
   6   9   6      581.91      556.08        8.46 o   0.7356E-03
   7   9   6       10.09       10.45        1.40 o   0.8015E-01
   8   9   6       56.72       53.42        2.75 o   0.1463E-01
   9   9   6        7.16        8.72        1.11 o   0.1052E+00
  -9  10   6       14.31        8.03        0.96 o   0.8979E-01
  -8  10   6        0.18        3.08        0.78 o   0.3668E+00
  -7  10   6       16.84       19.04        1.31 o   0.4849E-01
  -6  10   6       64.63       51.46        2.17 o   0.1488E-01
  -5  10   6      396.57      410.87        4.64 o   0.1249E-02
  -4  10   6      113.99      102.34        2.25 o   0.7350E-02
  -3  10   6       31.52       25.25        1.15 o   0.3320E-01
  -2  10   6       40.59       44.07        1.20 o   0.2080E-01
  -1  10   6      518.30      472.50        6.67 o   0.9336E-03
   0  10   6      443.29      419.42        5.50 o   0.1148E-02
   1  10   6       33.83       28.39        1.54 o   0.2906E-01
   2  10   6       23.66       16.42        1.04 o   0.4855E-01
   3  10   6      391.20      377.32        4.43 o   0.1367E-02
   4  10   6        7.59        5.96        0.78 o   0.1396E+00
   5  10   6       44.23       39.92        1.95 o   0.2053E-01
   6  10   6       94.08       86.71        2.67 o   0.8800E-02
   7  10   6      289.31      288.80        5.51 o   0.1972E-02
   8  10   6      119.17      117.75        3.79 o   0.6123E-02
   9  10   6      105.05      105.29        4.80 o   0.6562E-02
  -9  11   6      122.98      118.02        3.72 o   0.6070E-02
  -8  11   6       27.87       35.08        1.44 o   0.2714E-01
  -7  11   6       89.66       89.21        2.67 o   0.8783E-02
  -6  11   6        4.61        3.48        0.73 o   0.2294E+00
  -5  11   6       33.00       24.05        1.64 o   0.3209E-01
  -4  11   6     1293.03     1356.53        9.48 o   0.1821E-03
  -3  11   6      367.62      352.35        4.69 o   0.1497E-02
  -2  11   6      201.04      212.27        2.77 o   0.3189E-02
  -1  11   6      129.15      122.12        2.29 o   0.6103E-02
   0  11   6      149.11      147.69        2.26 o   0.4953E-02
   1  11   6      649.36      660.36        5.62 o   0.5998E-03
   2  11   6        4.54        1.32        0.67 o   0.3528E+00
   3  11   6      427.43      378.28        4.60 o   0.1301E-02
   4  11   6       96.40      102.97        2.34 o   0.7792E-02
   5  11   6       81.81       82.98        2.58 o   0.9613E-02
   6  11   6      349.29      326.51        4.95 o   0.1638E-02
   7  11   6      258.33      245.53        4.85 o   0.2418E-02
   8  11   6      484.74      497.25        6.88 o   0.9165E-03
  -8  12   6       18.75       17.44        0.98 o   0.5165E-01
  -7  12   6       52.69       49.34        1.99 o   0.1675E-01
  -6  12   6      450.01      432.63        5.62 o   0.1104E-02
  -5  12   6      446.64      452.80        5.32 o   0.1065E-02
  -4  12   6       23.57       16.07        1.34 o   0.4777E-01
  -3  12   6     1484.20     1508.32       10.35 o   0.1483E-03
  -2  12   6        3.39        0.48        0.60 o   0.5528E+00
  -1  12   6      737.01      747.57        6.00 o   0.4902E-03
   0  12   6      215.12      205.96        2.85 o   0.3172E-02
   1  12   6       38.99       40.39        1.35 o   0.2223E-01
   2  12   6       22.53       18.57        1.13 o   0.4575E-01
   3  12   6       15.92       22.04        1.08 o   0.4565E-01
   4  12   6       56.33       55.92        2.40 o   0.1460E-01
   5  12   6       52.83       56.60        2.13 o   0.1503E-01
   6  12   6      207.15      202.81        4.16 o   0.3174E-02
   7  12   6      272.65      274.98        4.77 o   0.2145E-02
   8  12   6       38.16       34.05        1.63 o   0.2464E-01
  -8  13   6       50.33       43.54        1.64 o   0.1893E-01
  -7  13   6       81.41       83.78        2.34 o   0.9679E-02
  -6  13   6        0.37        0.29        0.59 o   0.1491E+01
  -5  13   6       23.96       25.55        1.23 o   0.3606E-01
  -4  13   6       68.75       66.88        2.02 o   0.1228E-01
  -3  13   6       74.89       75.04        2.11 o   0.1094E-01
  -2  13   6      379.82      358.31        4.54 o   0.1451E-02
  -1  13   6     1763.40     1824.89       11.28 o   0.1069E-03
   0  13   6      511.81      504.50        4.95 o   0.8978E-03
   1  13   6      327.75      305.69        3.82 o   0.1822E-02
   2  13   6      158.35      167.57        2.53 o   0.4326E-02
   3  13   6      471.60      473.26        5.81 o   0.9870E-03
   4  13   6      132.62      124.95        3.59 o   0.5667E-02
   5  13   6      115.56      120.33        3.23 o   0.6245E-02
   6  13   6      709.13      712.11        8.19 o   0.5188E-03
   7  13   6        8.69        6.79        1.05 o   0.1163E+00
   8  13   6       44.04       46.51        1.53 o   0.1907E-01
  -7  14   6      471.81      457.97        6.08 o   0.1016E-02
  -6  14   6      201.75      205.99        3.32 o   0.3237E-02
  -5  14   6      279.57      275.15        3.62 o   0.2167E-02
  -4  14   6      164.60      173.29        3.31 o   0.4057E-02
  -3  14   6      282.21      289.37        4.40 o   0.2035E-02
  -2  14   6        0.57        0.28        0.67 o   0.1217E+01
  -1  14   6        2.17        0.02        0.70 o   0.8227E+00
   0  14   6      117.59      116.46        2.27 o   0.6573E-02
   1  14   6       30.70       32.53        1.42 o   0.2781E-01
   2  14   6      117.59      115.82        2.74 o   0.6505E-02
   3  14   6       24.33       26.93        1.49 o   0.3373E-01
   4  14   6      208.44      205.41        4.82 o   0.3076E-02
   5  14   6       17.90       19.04        1.34 o   0.4746E-01
   6  14   6       77.58       70.93        2.26 o   0.1112E-01
   7  14   6      227.58      232.05        3.73 o   0.2750E-02
  -7  15   6        2.88        0.98        0.64 o   0.4960E+00
  -6  15   6      103.66      108.39        2.36 o   0.7275E-02
  -5  15   6      186.12      186.27        3.08 o   0.3662E-02
  -4  15   6       52.52       59.04        1.90 o   0.1486E-01
  -3  15   6      107.02      100.76        2.64 o   0.7510E-02
  -2  15   6      102.26      101.83        2.60 o   0.7592E-02
  -1  15   6       21.96       17.39        1.41 o   0.4650E-01
   0  15   6      353.99      340.01        5.05 o   0.1567E-02
   1  15   6        6.74       10.89        0.85 o   0.9678E-01
   2  15   6       60.03       56.58        1.96 o   0.1454E-01
   3  15   6      245.91      251.71        4.71 o   0.2428E-02
   4  15   6      770.65      788.25        9.98 o   0.4400E-03
   5  15   6       19.32       19.54        1.31 o   0.4581E-01
   6  15   6       80.88       80.37        2.34 o   0.9980E-02
   7  15   6        0.85        0.00        0.60 o   0.1553E+01
  -6  16   6       94.72       86.38        2.40 o   0.8903E-02
  -5  16   6      170.25      159.94        3.08 o   0.4304E-02
  -4  16   6       92.35       84.11        2.28 o   0.9215E-02
  -3  16   6       24.98       25.58        1.46 o   0.3477E-01
  -2  16   6      115.85      118.38        2.81 o   0.6401E-02
  -1  16   6       23.58       19.15        1.31 o   0.4334E-01
   0  16   6        2.14        1.14        0.75 o   0.4918E+00
   1  16   6      183.98      193.90        3.66 o   0.3502E-02
   2  16   6        2.93        2.94        0.69 o   0.2906E+00
   3  16   6      139.16      139.22        3.36 o   0.5171E-02
   4  16   6      164.59      169.01        3.92 o   0.4074E-02
   5  16   6      234.88      238.48        3.13 o   0.2680E-02
   6  16   6        7.59        5.34        0.73 o   0.1505E+00
  -6  17   6        3.66        2.02        0.76 o   0.3204E+00
  -5  17   6        6.78        5.59        0.73 o   0.1535E+00
  -4  17   6        3.22        2.61        0.71 o   0.3028E+00
  -3  17   6      129.78      125.21        2.99 o   0.5842E-02
  -2  17   6       11.31       10.52        0.97 o   0.8435E-01
  -1  17   6      157.93      153.18        3.02 o   0.4601E-02
   0  17   6      173.29      190.85        3.43 o   0.3656E-02
   1  17   6      222.45      230.31        4.42 o   0.2751E-02
   2  17   6       16.96       17.54        1.31 o   0.5104E-01
   3  17   6      431.87      438.89        5.39 o   0.1116E-02
   4  17   6      164.98      153.28        2.95 o   0.4532E-02
   5  17   6       -0.08        0.31        0.45 o   0.2293E+01
   6  17   6       10.60       14.82        1.11 o   0.6694E-01
  -5  18   6       41.18       41.97        1.47 o   0.2108E-01
  -4  18   6       16.05       16.09        1.03 o   0.5683E-01
  -3  18   6      120.07      122.78        2.79 o   0.6156E-02
  -2  18   6       36.02       35.57        1.34 o   0.2496E-01
  -1  18   6       86.83       93.52        2.24 o   0.8729E-02
   0  18   6        1.19        1.55        0.63 o   0.5467E+00
   1  18   6        0.71        0.25        0.71 o   0.1112E+01
   2  18   6      118.33      119.17        2.87 o   0.6322E-02
   3  18   6        6.32        6.86        0.70 o   0.1390E+00
   4  18   6       21.43       23.73        0.97 o   0.4021E-01
   5  18   6       45.43       45.01        1.72 o   0.1910E-01
  -4  19   6      115.69      108.83        2.41 o   0.6937E-02
  -3  19   6        0.20        1.52        0.51 o   0.7630E+00
  -2  19   6        4.63        8.44        0.79 o   0.1277E+00
  -1  19   6      189.23      181.63        3.47 o   0.3683E-02
   0  19   6       43.63       41.07        1.54 o   0.2087E-01
   1  19   6      160.43      181.69        3.18 o   0.3960E-02
   2  19   6      442.20      477.66        5.91 o   0.1008E-02
   3  19   6      287.62      299.59        4.24 o   0.1960E-02
   4  19   6       55.37       57.52        1.71 o   0.1503E-01
  -3  20   6        0.50        0.05        0.58 o   0.1883E+01
  -2  20   6        6.34        5.39        0.64 o   0.1640E+00
  -1  20   6        0.15        0.21        0.47 o   0.2471E+01
   0  20   6       38.99       30.58        1.36 o   0.2674E-01
   1  20   6      249.21      263.01        3.83 o   0.2365E-02
   2  20   6      127.11      153.89        2.90 o   0.5003E-02
   3  20   6       67.35       62.66        1.85 o   0.1309E-01
   0  21   6        3.50        4.82        1.04 o   0.1829E+00
 -10   1   7       31.11       31.26        1.57 o   0.2806E-01
  -9   1   7       16.33       12.79        1.66 o   0.5858E-01
  -8   1   7       36.54       49.32        1.93 o   0.1888E-01
  -7   1   7      511.32      499.12        6.18 o   0.8963E-03
  -6   1   7       42.29       55.17        1.28 o   0.1726E-01
  -5   1   7      331.86      339.92        3.85 o   0.1643E-02
  -4   1   7       45.71       52.46        2.01 o   0.1678E-01
  -3   1   7     3961.36     3957.21       33.55 o   0.2446E-04
  -2   1   7     2328.27     2204.59       16.81 o   0.7123E-04
  -1   1   7     1026.67      955.08        6.62 o   0.3122E-03
   0   1   7      164.18      141.01        1.75 o   0.4977E-02
   1   1   7      411.10      434.01        2.98 o   0.1180E-02
   2   1   7     2572.01     2408.36       15.11 o   0.6046E-04
   3   1   7      677.70      663.19        6.01 o   0.5821E-03
   4   1   7     1169.83     1005.75       11.87 o   0.2657E-03
   5   1   7        1.95        1.84        0.53 o   0.4647E+00
   6   1   7       63.92       62.58        1.73 o   0.1341E-01
   7   1   7       23.85       26.70        1.62 o   0.3374E-01
   8   1   7      210.72      200.23        5.48 o   0.3061E-02
   9   1   7        0.90        0.15        0.77 o   0.1012E+01
  10   1   7        5.67        9.20        1.23 o   0.1040E+00
 -10   2   7       16.34       12.56        1.29 o   0.6347E-01
  -9   2   7        2.87        2.18        0.75 o   0.3374E+00
  -8   2   7       48.96       46.83        2.49 o   0.1714E-01
  -7   2   7      350.85      377.22        4.97 o   0.1429E-02
  -6   2   7      253.55      262.60        3.27 o   0.2372E-02
  -5   2   7      873.07      860.51        7.03 o   0.3824E-03
  -4   2   7      209.05      224.97        4.11 o   0.2899E-02
  -3   2   7       58.60       58.03        2.10 o   0.1432E-01
  -2   2   7        1.50        1.22        0.40 o   0.6858E+00
  -1   2   7     1477.29     1417.83        9.13 o   0.1604E-03
   0   2   7     3010.92     3032.54       15.14 o   0.4140E-04
   1   2   7      102.48      130.97        1.33 o   0.6408E-02
   2   2   7       75.58       80.93        1.59 o   0.1050E-01
   3   2   7       14.45        9.63        0.81 o   0.8302E-01
   4   2   7      142.27      139.97        2.97 o   0.5168E-02
   5   2   7      995.47     1052.51        7.65 o   0.2836E-03
   6   2   7       13.88       17.71        1.10 o   0.5522E-01
   7   2   7      318.89      315.84        5.65 o   0.1738E-02
   8   2   7      982.69      977.55       11.67 o   0.3034E-03
   9   2   7       65.09       68.80        2.59 o   0.1191E-01
  10   2   7       47.69       37.09        3.01 o   0.1888E-01
 -10   3   7       19.44       25.40        1.39 o   0.3795E-01
  -9   3   7        5.64        7.72        0.99 o   0.1251E+00
  -8   3   7      507.14      501.95        7.71 o   0.8788E-03
  -7   3   7      293.90      306.79        5.29 o   0.1864E-02
  -6   3   7      132.08      125.09        2.35 o   0.5923E-02
  -5   3   7      467.91      494.28        4.39 o   0.9631E-03
  -4   3   7      285.11      307.48        4.93 o   0.1898E-02
  -3   3   7      135.95      113.84        3.25 o   0.6094E-02
  -2   3   7      974.00      969.60        7.22 o   0.3154E-03
  -1   3   7     2842.93     2751.87       16.09 o   0.4825E-04
   0   3   7      896.47      937.40        6.63 o   0.3437E-03
   1   3   7      105.80       89.90        1.60 o   0.8504E-02
   2   3   7      162.91      157.57        2.45 o   0.4511E-02
   3   3   7     1978.62     1997.88       13.52 o   0.8903E-04
   4   3   7       89.80       77.96        2.39 o   0.9786E-02
   5   3   7      393.87      420.97        4.74 o   0.1221E-02
   6   3   7       75.27       91.61        2.50 o   0.9208E-02
   7   3   7       24.43       25.92        1.63 o   0.3409E-01
   8   3   7      388.59      373.98        6.61 o   0.1338E-02
   9   3   7        9.51        7.12        1.24 o   0.1049E+00
  10   3   7        3.12        0.80        1.16 o   0.3431E+00
 -10   4   7       26.63       32.60        1.55 o   0.2867E-01
  -9   4   7       58.67       55.90        2.85 o   0.1395E-01
  -8   4   7        0.75        1.08        0.72 o   0.6774E+00
  -7   4   7       38.76       35.29        2.14 o   0.2293E-01
  -6   4   7     1047.70     1122.18        8.41 o   0.2557E-03
  -5   4   7      346.25      346.20        3.58 o   0.1588E-02
  -4   4   7     1106.39     1060.87       10.67 o   0.2613E-03
  -3   4   7        2.40        2.36        0.54 o   0.3734E+00
  -2   4   7     6357.08     6340.51       38.70 o   0.1001E-04
  -1   4   7      986.79      924.53        7.31 o   0.3294E-03
   0   4   7      329.01      338.47        3.45 o   0.1664E-02
   1   4   7      724.95      589.04        7.57 o   0.6230E-03
   2   4   7       19.19       28.76        1.00 o   0.3596E-01
   3   4   7      399.25      395.80        4.90 o   0.1285E-02
   4   4   7       59.87       58.07        1.86 o   0.1440E-01
   5   4   7      376.65      392.59        4.59 o   0.1336E-02
   6   4   7        1.26        0.43        0.85 o   0.7055E+00
   7   4   7       15.73       19.85        1.51 o   0.4675E-01
   8   4   7        1.99        1.09        0.94 o   0.4419E+00
   9   4   7      116.85      102.49        4.74 o   0.6451E-02
  10   4   7      155.41      136.65        5.57 o   0.4564E-02
 -10   5   7        7.65        5.00        0.91 o   0.1486E+00
  -9   5   7       61.49       61.98        2.88 o   0.1277E-01
  -8   5   7      313.62      309.06        5.23 o   0.1801E-02
  -7   5   7       55.41       69.50        2.12 o   0.1280E-01
  -6   5   7       11.24       18.89        0.86 o   0.5717E-01
  -5   5   7        9.98        9.49        0.63 o   0.9829E-01
  -4   5   7      563.02      565.45        6.97 o   0.7473E-03
  -3   5   7      101.31       92.32        2.48 o   0.8251E-02
  -2   5   7      743.53      663.48        7.30 o   0.5477E-03
  -1   5   7      816.23      833.51        5.92 o   0.4132E-03
   0   5   7      235.52      233.47        2.77 o   0.2739E-02
   1   5   7      710.11      641.70        6.98 o   0.5822E-03
   2   5   7      261.11      305.79        4.41 o   0.1995E-02
   3   5   7      948.61     1011.18        9.47 o   0.3014E-03
   4   5   7        5.36        7.18        0.65 o   0.1426E+00
   5   5   7      362.96      386.25        4.34 o   0.1384E-02
   6   5   7      664.01      643.29        8.73 o   0.5925E-03
   7   5   7      103.43      107.09        3.51 o   0.7005E-02
   8   5   7      150.61      140.76        4.41 o   0.4771E-02
   9   5   7        9.21        6.62        1.49 o   0.1027E+00
 -10   6   7      213.27      187.71        5.09 o   0.3245E-02
  -9   6   7       33.97       28.44        2.14 o   0.2728E-01
  -8   6   7       15.08       15.82        1.34 o   0.5632E-01
  -7   6   7      230.57      232.02        4.63 o   0.2683E-02
  -6   6   7      149.43      163.90        2.57 o   0.4507E-02
  -5   6   7      390.52      405.33        3.85 o   0.1286E-02
  -4   6   7      123.23      163.61        2.15 o   0.4877E-02
  -3   6   7       14.10       11.61        1.03 o   0.7306E-01
  -2   6   7      711.95      560.94        6.84 o   0.6635E-03
  -1   6   7      186.85      187.69        2.56 o   0.3671E-02
   0   6   7     2446.62     2400.74       15.83 o   0.6255E-04
   1   6   7       70.24       72.66        1.79 o   0.1160E-01
   2   6   7       62.98       48.89        2.19 o   0.1552E-01
   3   6   7      441.47      422.91        5.60 o   0.1139E-02
   4   6   7       93.27       86.40        1.93 o   0.9117E-02
   5   6   7      906.52      955.64        7.32 o   0.3330E-03
   6   6   7      161.46      152.93        4.03 o   0.4427E-02
   7   6   7       62.26       64.14        2.73 o   0.1256E-01
   8   6   7        3.26        0.73        1.08 o   0.3645E+00
   9   6   7      496.73      436.59       14.07 o   0.8879E-03
  -9   7   7        4.27        2.11        0.76 o   0.2931E+00
  -8   7   7      248.72      258.45        5.58 o   0.2308E-02
  -7   7   7        2.65        1.88        0.92 o   0.3391E+00
  -6   7   7      268.65      292.32        4.15 o   0.2069E-02
  -5   7   7      524.55      564.52        5.01 o   0.7902E-03
  -4   7   7      301.79      306.53        3.64 o   0.1895E-02
  -3   7   7     1515.55     1512.65       14.69 o   0.1438E-03
  -2   7   7      663.93      650.27       10.12 o   0.5774E-03
  -1   7   7       31.49       26.35        1.25 o   0.3201E-01
   0   7   7      112.99       98.24        2.20 o   0.7613E-02
   1   7   7     1094.32     1001.80       10.45 o   0.2801E-03
   2   7   7       53.25       46.42        2.09 o   0.1726E-01
   3   7   7        8.55        9.49        0.88 o   0.9864E-01
   4   7   7       42.39       31.05        1.45 o   0.2540E-01
   5   7   7      926.26      937.54        7.54 o   0.3363E-03
   6   7   7      261.35      253.64        5.05 o   0.2328E-02
   7   7   7      204.83      209.03        4.86 o   0.3050E-02
   8   7   7       41.75       34.88        2.50 o   0.2163E-01
   9   7   7      104.47       92.45        3.75 o   0.7645E-02
  -9   8   7      213.73      218.77        3.82 o   0.2963E-02
  -8   8   7       35.22       27.87        1.89 o   0.2805E-01
  -7   8   7      425.73      459.22        6.28 o   0.1061E-02
  -6   8   7       75.48       72.46        2.20 o   0.1112E-01
  -5   8   7       16.26       14.54        0.94 o   0.6101E-01
  -4   8   7        3.16        1.83        0.58 o   0.3820E+00
  -3   8   7      125.43      127.95        2.30 o   0.5950E-02
  -2   8   7      135.37      149.42        3.00 o   0.4999E-02
  -1   8   7      214.21      205.90        3.49 o   0.3141E-02
   0   8   7      882.10      825.31        8.20 o   0.3948E-03
   1   8   7     2097.53     2054.14       17.19 o   0.8244E-04
   2   8   7        6.76        5.51        0.90 o   0.1470E+00
   3   8   7       37.54       27.10        1.31 o   0.2935E-01
   4   8   7        7.25        5.87        0.75 o   0.1443E+00
   5   8   7      584.85      557.57        5.54 o   0.7541E-03
   6   8   7      120.65      128.83        3.35 o   0.5797E-02
   7   8   7       35.19       36.58        1.97 o   0.2342E-01
   8   8   7       45.98       47.70        2.50 o   0.1723E-01
   9   8   7        0.93        0.01        0.83 o   0.9953E+00
  -9   9   7        1.66        1.68        0.64 o   0.4836E+00
  -8   9   7      468.29      482.66        6.89 o   0.9593E-03
  -7   9   7       98.96       90.82        2.71 o   0.8326E-02
  -6   9   7      130.14      119.18        3.00 o   0.6055E-02
  -5   9   7       48.30       42.53        1.47 o   0.1967E-01
  -4   9   7      258.97      265.49        3.42 o   0.2321E-02
  -3   9   7       28.13       34.80        1.05 o   0.2796E-01
  -2   9   7      209.05      217.85        3.16 o   0.3047E-02
  -1   9   7      219.21      216.82        4.05 o   0.2935E-02
   0   9   7     2081.84     2061.79       15.73 o   0.8275E-04
   1   9   7      206.61      175.42        4.39 o   0.3541E-02
   2   9   7        8.50        5.56        0.77 o   0.1391E+00
   3   9   7      230.94      209.05        3.04 o   0.3024E-02
   4   9   7      172.37      176.99        2.93 o   0.3954E-02
   5   9   7      162.05      140.53        3.35 o   0.4819E-02
   6   9   7      203.25      202.69        4.75 o   0.3147E-02
   7   9   7        3.87        1.92        1.24 o   0.2433E+00
   8   9   7        0.56        0.02        0.96 o   0.8900E+00
   9   9   7      291.89      298.83        6.02 o   0.1884E-02
  -9  10   7       20.83       20.56        1.05 o   0.4447E-01
  -8  10   7      157.00      161.32        3.98 o   0.4295E-02
  -7  10   7       41.70       38.54        1.62 o   0.2200E-01
  -6  10   7      212.17      166.33        3.68 o   0.3720E-02
  -5  10   7     1139.57     1191.25       10.64 o   0.2259E-03
  -4  10   7      292.83      277.15        3.61 o   0.2106E-02
  -3  10   7      529.95      522.60        4.86 o   0.8520E-03
  -2  10   7      222.39      200.03        2.79 o   0.3210E-02
  -1  10   7      343.60      320.30        3.41 o   0.1716E-02
   0  10   7       83.55       77.58        1.74 o   0.1037E-01
   1  10   7       33.74       23.56        1.27 o   0.3334E-01
   2  10   7      348.41      353.30        4.11 o   0.1544E-02
   3  10   7       12.35       10.99        0.90 o   0.8052E-01
   4  10   7      977.16     1050.52        9.32 o   0.2849E-03
   5  10   7        2.65        2.17        0.84 o   0.3296E+00
   6  10   7       41.66       43.89        2.19 o   0.1931E-01
   7  10   7      276.03      293.51        5.86 o   0.1968E-02
   8  10   7        5.69        4.84        1.06 o   0.1601E+00
   9  10   7      222.60      196.38        6.88 o   0.2887E-02
  -8  11   7        0.42        2.45        0.69 o   0.4466E+00
  -7  11   7     1039.93     1059.87        9.89 o   0.2717E-03
  -6  11   7      290.61      298.02        4.04 o   0.1969E-02
  -5  11   7      883.06      912.08        9.00 o   0.3528E-03
  -4  11   7       45.58       43.44        1.54 o   0.1979E-01
  -3  11   7       13.03       12.79        0.91 o   0.7173E-01
  -2  11   7     1506.37     1510.75        9.88 o   0.1471E-03
  -1  11   7      903.96      891.46        6.49 o   0.3621E-03
   0  11   7      100.86       92.12        1.90 o   0.8454E-02
   1  11   7      130.30      102.68        2.46 o   0.6876E-02
   2  11   7      358.84      362.98        4.09 o   0.1485E-02
   3  11   7      182.10      202.57        3.06 o   0.3441E-02
   4  11   7      467.99      482.15        8.84 o   0.9323E-03
   5  11   7     1872.55     1801.21       15.97 o   0.1034E-03
   6  11   7       14.62       11.82        1.23 o   0.6876E-01
   7  11   7        5.68        4.29        1.03 o   0.1718E+00
   8  11   7      276.20      311.47        4.71 o   0.1905E-02
  -8  12   7        1.07        0.09        0.60 o   0.1291E+01
  -7  12   7       38.10       45.41        1.67 o   0.2014E-01
  -6  12   7       52.17       35.85        1.55 o   0.2116E-01
  -5  12   7      436.63      433.91        4.74 o   0.1130E-02
  -4  12   7        9.51        6.40        0.88 o   0.1211E+00
  -3  12   7      444.70      448.57        5.17 o   0.1079E-02
  -2  12   7     1587.55     1651.14        9.73 o   0.1284E-03
  -1  12   7      694.03      662.64        5.85 o   0.5754E-03
   0  12   7      317.48      328.00        3.74 o   0.1734E-02
   1  12   7       39.96       37.52        1.37 o   0.2314E-01
   2  12   7      161.40      174.75        2.73 o   0.4121E-02
   3  12   7       98.18      100.35        2.34 o   0.7899E-02
   4  12   7      111.38      118.97        3.71 o   0.6251E-02
   5  12   7      130.29      123.53        3.50 o   0.5782E-02
   6  12   7      133.87      140.17        3.22 o   0.5241E-02
   7  12   7        5.46        5.23        1.04 o   0.1563E+00
   8  12   7      581.16      568.09        8.07 o   0.7245E-03
  -8  13   7        5.23        6.54        0.68 o   0.1516E+00
  -7  13   7      118.75      100.84        2.74 o   0.7182E-02
  -6  13   7      956.47      897.61        8.01 o   0.3453E-03
  -5  13   7      390.48      364.39        4.16 o   0.1417E-02
  -4  13   7       33.66       33.17        1.47 o   0.2652E-01
  -3  13   7      609.99      603.46        7.01 o   0.6721E-03
  -2  13   7      363.83      369.00        4.65 o   0.1442E-02
  -1  13   7      564.60      533.89        5.48 o   0.8022E-03
   0  13   7      585.46      595.39        5.39 o   0.7063E-03
   1  13   7       26.22       22.39        1.21 o   0.3813E-01
   2  13   7      172.15      200.12        3.06 o   0.3553E-02
   3  13   7      176.04      175.15        3.40 o   0.3916E-02
   4  13   7       66.44       63.37        2.62 o   0.1248E-01
   5  13   7       78.11       71.03        2.62 o   0.1088E-01
   6  13   7      201.36      196.95        3.79 o   0.3325E-02
   7  13   7      892.34      882.63       10.51 o   0.3594E-03
  -7  14   7      138.37      148.70        2.71 o   0.5018E-02
  -6  14   7      395.15      398.83        4.79 o   0.1284E-02
  -5  14   7      173.48      173.40        2.92 o   0.4017E-02
  -4  14   7       42.78       43.55        1.72 o   0.1995E-01
  -3  14   7        1.44        0.20        0.76 o   0.8483E+00
  -2  14   7       17.59       16.69        1.15 o   0.5295E-01
  -1  14   7     2300.80     2275.18       17.66 o   0.6896E-04
   0  14   7      130.31      126.35        2.78 o   0.5836E-02
   1  14   7       97.53       97.24        2.93 o   0.7893E-02
   2  14   7      169.24      174.58        3.30 o   0.3996E-02
   3  14   7       25.40       22.82        1.39 o   0.3749E-01
   4  14   7      220.93      228.42        5.51 o   0.2699E-02
   5  14   7        5.22        7.52        0.86 o   0.1328E+00
   6  14   7      457.01      459.70        5.74 o   0.1033E-02
   7  14   7      143.60      138.94        3.17 o   0.5153E-02
  -7  15   7        0.92        0.02        0.54 o   0.1634E+01
  -6  15   7        2.26        2.11        0.66 o   0.3891E+00
  -5  15   7       56.04       60.57        1.66 o   0.1448E-01
  -4  15   7      181.28      177.60        3.59 o   0.3802E-02
  -3  15   7        5.72        8.51        0.83 o   0.1205E+00
  -2  15   7      284.61      283.93        4.38 o   0.2063E-02
  -1  15   7       80.51       89.16        2.35 o   0.9274E-02
   0  15   7      349.69      337.91        4.98 o   0.1587E-02
   1  15   7      141.79      143.68        3.51 o   0.4983E-02
   2  15   7       82.65       85.18        2.26 o   0.9541E-02
   3  15   7      400.33      404.57        5.64 o   0.1246E-02
   4  15   7       90.80       84.85        2.72 o   0.9033E-02
   5  15   7      221.10      221.74        3.62 o   0.2896E-02
   6  15   7       95.74       88.38        2.24 o   0.8777E-02
   7  15   7       36.90       35.96        1.92 o   0.2347E-01
  -6  16   7       17.52       19.14        1.04 o   0.4945E-01
  -5  16   7        0.55        0.21        0.52 o   0.1707E+01
  -4  16   7       94.77      109.22        2.43 o   0.7454E-02
  -3  16   7       32.34       34.16        1.74 o   0.2576E-01
  -2  16   7      190.38      194.17        3.96 o   0.3425E-02
  -1  16   7       96.89       86.93        2.34 o   0.8813E-02
   0  16   7        1.67        0.45        0.73 o   0.7256E+00
   1  16   7      109.27      122.28        2.98 o   0.6355E-02
   2  16   7      118.73      129.43        2.94 o   0.5905E-02
   3  16   7       65.64       70.29        2.06 o   0.1202E-01
   4  16   7       96.40       98.06        2.41 o   0.8069E-02
   5  16   7      156.36      160.45        2.58 o   0.4505E-02
   6  16   7       49.25       56.36        1.98 o   0.1562E-01
  -6  17   7      425.53      411.66        7.53 o   0.1156E-02
  -5  17   7       66.16       72.85        1.96 o   0.1174E-01
  -4  17   7       85.81       72.47        2.54 o   0.1039E-01
  -3  17   7       76.11       79.02        2.71 o   0.1013E-01
  -2  17   7      146.71      137.74        3.00 o   0.5160E-02
  -1  17   7        2.53        3.76        0.61 o   0.2698E+00
   0  17   7      374.85      368.85        5.10 o   0.1414E-02
   1  17   7       11.23       11.37        1.15 o   0.7812E-01
   2  17   7      142.69      124.84        3.31 o   0.5567E-02
   3  17   7       59.48       64.96        1.79 o   0.1337E-01
   4  17   7       96.79       95.88        2.03 o   0.8301E-02
   5  17   7       73.21       91.95        1.58 o   0.9604E-02
  -5  18   7       37.56       43.27        1.69 o   0.2096E-01
  -4  18   7      186.17      171.57        2.87 o   0.3937E-02
  -3  18   7        4.42        5.39        0.71 o   0.1803E+00
  -2  18   7       22.30       28.72        1.21 o   0.3414E-01
  -1  18   7        2.66        3.69        0.70 o   0.2603E+00
   0  18   7        0.30        0.00        0.60 o   0.2156E+01
   1  18   7      102.00       91.78        2.68 o   0.8179E-02
   2  18   7      186.34      206.43        3.49 o   0.3325E-02
   3  18   7       74.85       83.27        2.01 o   0.1016E-01
   4  18   7       -0.03        0.10        0.40 o   0.4205E+01
  -4  19   7       97.13       98.94        2.68 o   0.7892E-02
  -3  19   7       10.43       10.53        0.77 o   0.8889E-01
  -2  19   7        6.06        9.08        0.71 o   0.1156E+00
  -1  19   7       12.27       16.93        0.85 o   0.6071E-01
   0  19   7       27.28       30.86        1.30 o   0.3020E-01
   1  19   7       14.05       19.97        1.10 o   0.5037E-01
   2  19   7      170.50      190.41        3.70 o   0.3664E-02
   3  19   7       47.60       54.69        1.77 o   0.1632E-01
  -2  20   7       34.41       27.02        1.64 o   0.2945E-01
  -1  20   7       94.97      102.34        2.88 o   0.7699E-02
   0  20   7       61.85       61.39        1.46 o   0.1392E-01
   1  20   7      147.97      130.76        3.09 o   0.5339E-02
   2  20   7       16.58       20.72        1.01 o   0.4748E-01
 -10   0   8        0.12        3.02        0.81 o   0.3746E+00
  -9   0   8        3.76        0.92        1.81 o   0.1950E+00
  -8   0   8      311.09      302.92        9.16 o   0.1664E-02
  -7   0   8       43.85       36.82        2.46 o   0.2072E-01
  -6   0   8       36.67       49.50        1.56 o   0.1921E-01
  -5   0   8     1516.26     1558.08       12.05 o   0.1404E-03
  -4   0   8      263.38      200.60        7.37 o   0.2590E-02
  -3   0   8     1764.47     1664.10       24.50 o   0.1128E-03
  -2   0   8       24.12       29.31        1.49 o   0.3185E-01
  -1   0   8     2822.02     2716.18       24.14 o   0.4853E-04
   0   0   8       32.20       15.94        1.08 o   0.4266E-01
   1   0   8     3005.79     2681.96       22.93 o   0.4744E-04
   2   0   8     1045.15     1112.41       11.31 o   0.2550E-03
   3   0   8    10117.98     9947.79      113.94 o   0.3972E-05
   4   0   8       48.04       30.94        2.63 o   0.2167E-01
   5   0   8        3.99        6.12        0.70 o   0.1690E+00
   6   0   8     1510.92     1513.38       15.37 o   0.1436E-03
   7   0   8      426.87      420.10       11.66 o   0.1040E-02
   8   0   8       38.23       40.64        3.26 o   0.1863E-01
   9   0   8      323.11      279.10        8.26 o   0.1798E-02
 -10   1   8      180.06      177.18        4.24 o   0.3745E-02
  -9   1   8      139.75      131.99        3.88 o   0.5274E-02
  -8   1   8       27.38       30.93        1.71 o   0.2904E-01
  -7   1   8      378.22      388.85        4.97 o   0.1341E-02
  -6   1   8     1857.08     1958.00        9.96 o   0.9559E-04
  -5   1   8      340.87      349.18        3.33 o   0.1591E-02
  -4   1   8        3.79        9.34        0.78 o   0.1222E+00
  -3   1   8      114.63      122.90        3.04 o   0.6196E-02
  -2   1   8       53.11       46.33        1.39 o   0.1801E-01
  -1   1   8      101.62      103.09        1.67 o   0.7783E-02
   0   1   8     1161.92     1050.23        6.34 o   0.2619E-03
   1   1   8      979.72      913.99        5.93 o   0.3374E-03
   2   1   8       64.54       59.78        1.43 o   0.1402E-01
   3   1   8     4535.21     4580.59       29.28 o   0.1885E-04
   4   1   8     2432.24     2390.67       17.89 o   0.6279E-04
   5   1   8       66.26       54.74        1.55 o   0.1467E-01
   6   1   8       11.58       12.34        0.93 o   0.7577E-01
   7   1   8      104.21       94.73        3.41 o   0.7664E-02
   8   1   8       85.82       76.41        3.34 o   0.9580E-02
   9   1   8        4.76        3.33        0.93 o   0.2126E+00
 -10   2   8        6.22        8.57        0.95 o   0.1142E+00
  -9   2   8        3.32        1.49        0.80 o   0.3693E+00
  -8   2   8        6.72        5.38        1.36 o   0.1305E+00
  -7   2   8      150.03      147.83        3.21 o   0.4811E-02
  -6   2   8      896.98      898.21        6.75 o   0.3596E-03
  -5   2   8      381.05      394.20        3.71 o   0.1336E-02
  -4   2   8       46.59       74.47        1.99 o   0.1279E-01
  -3   2   8     1267.10     1291.50       11.96 o   0.1930E-03
  -2   2   8     1338.78     1317.08       11.11 o   0.1835E-03
  -1   2   8      608.67      555.60        5.47 o   0.7408E-03
   0   2   8     1650.17     1508.62        9.23 o   0.1396E-03
   1   2   8     3575.58     3093.57       17.35 o   0.3606E-04
   2   2   8      801.30      796.21        6.73 o   0.4364E-03
   3   2   8      574.68      572.35        5.68 o   0.7396E-03
   4   2   8      179.56      176.44        3.91 o   0.3797E-02
   5   2   8      161.82      169.23        2.59 o   0.4245E-02
   6   2   8      838.01      891.52        9.25 o   0.3709E-03
   7   2   8      495.79      514.31        7.86 o   0.8652E-03
   8   2   8       41.10       42.84        2.33 o   0.1950E-01
   9   2   8        1.37        0.01        0.94 o   0.7520E+00
 -10   3   8       83.76       60.41        2.76 o   0.1166E-01
  -9   3   8        5.56        6.58        0.85 o   0.1422E+00
  -8   3   8       17.45       20.78        1.48 o   0.4442E-01
  -7   3   8       37.38       41.08        1.78 o   0.2159E-01
  -6   3   8        1.40        0.74        0.59 o   0.7848E+00
  -5   3   8     1616.28     1682.88        9.37 o   0.1244E-03
  -4   3   8       29.37       40.46        1.45 o   0.2402E-01
  -3   3   8     1078.25     1103.24       10.81 o   0.2537E-03
  -2   3   8     1029.26      956.81        7.78 o   0.3095E-03
  -1   3   8     1275.08     1196.69        9.05 o   0.2122E-03
   0   3   8      727.05      752.74        5.54 o   0.4917E-03
   1   3   8       57.68       72.86        1.23 o   0.1262E-01
   2   3   8       91.75      114.11        1.91 o   0.7382E-02
   3   3   8     1874.57     1820.17       14.28 o   0.1025E-03
   4   3   8      161.66      132.19        3.18 o   0.5073E-02
   5   3   8      171.91      149.26        2.93 o   0.4541E-02
   6   3   8        4.92        2.95        0.92 o   0.2242E+00
   7   3   8      155.15      169.19        4.85 o   0.4026E-02
   8   3   8      247.95      267.04        5.77 o   0.2239E-02
   9   3   8      513.91      490.17       10.72 o   0.8509E-03
 -10   4   8      253.53      232.19        4.94 o   0.2553E-02
  -9   4   8       77.45       73.53        2.76 o   0.1060E-01
  -8   4   8       75.63       74.41        2.32 o   0.1082E-01
  -7   4   8       39.29       38.86        1.84 o   0.2198E-01
  -6   4   8      100.26      109.52        2.09 o   0.7376E-02
  -5   4   8       10.39        8.23        0.68 o   0.1057E+00
  -4   4   8       73.73       60.11        2.05 o   0.1288E-01
  -3   4   8      111.38      121.22        2.81 o   0.6387E-02
  -2   4   8     2382.41     2230.91       17.73 o   0.6906E-04
  -1   4   8       11.66        4.12        0.68 o   0.1411E+00
   0   4   8     4348.03     4270.57       24.28 o   0.2126E-04
   1   4   8      150.05      150.01        2.75 o   0.4812E-02
   2   4   8     1578.66     1495.43       13.30 o   0.1430E-03
   3   4   8        0.74        0.46        0.67 o   0.1003E+01
   4   4   8       60.64       71.80        1.78 o   0.1233E-01
   5   4   8      967.56      945.80        7.83 o   0.3243E-03
   6   4   8      316.99      336.03        4.68 o   0.1675E-02
   7   4   8      308.16      283.29        6.91 o   0.1884E-02
   8   4   8       46.48       41.90        2.47 o   0.1870E-01
   9   4   8       30.19       26.42        2.34 o   0.2891E-01
 -10   5   8      132.55      114.42        6.10 o   0.5272E-02
  -9   5   8       13.35       11.19        1.26 o   0.7285E-01
  -8   5   8       13.33       16.66        1.07 o   0.5852E-01
  -7   5   8       29.54       27.22        1.62 o   0.3109E-01
  -6   5   8        5.35        3.05        0.69 o   0.2335E+00
  -5   5   8       22.33       30.35        0.95 o   0.3317E-01
  -4   5   8       74.03       64.92        1.51 o   0.1249E-01
  -3   5   8      142.39      159.51        3.08 o   0.4623E-02
  -2   5   8        1.37        0.25        0.49 o   0.1149E+01
  -1   5   8        1.78        7.48        0.41 o   0.1737E+00
   0   5   8      947.79      816.51        7.12 o   0.3852E-03
   1   5   8       72.75       53.13        1.95 o   0.1405E-01
   2   5   8       31.74       32.24        1.60 o   0.2725E-01
   3   5   8       73.19       69.58        2.50 o   0.1139E-01
   4   5   8       18.30       21.25        0.96 o   0.4547E-01
   5   5   8      415.60      430.25        5.03 o   0.1162E-02
   6   5   8      203.44      183.33        4.49 o   0.3436E-02
   7   5   8        3.93        1.53        1.29 o   0.2509E+00
   8   5   8      122.52      118.87        3.88 o   0.5991E-02
   9   5   8      127.92      148.07        4.54 o   0.4843E-02
  -9   6   8      222.46      216.43        5.29 o   0.2828E-02
  -8   6   8       20.27       20.08        1.36 o   0.4408E-01
  -7   6   8     1100.20     1152.66       10.93 o   0.2385E-03
  -6   6   8     1028.01     1032.71        9.68 o   0.2820E-03
  -5   6   8      101.90      107.86        1.86 o   0.7479E-02
  -4   6   8      675.98      693.63        4.83 o   0.5596E-03
  -3   6   8      215.24      219.99        3.98 o   0.2932E-02
  -2   6   8     1194.51     1088.76       10.85 o   0.2428E-03
  -1   6   8       30.95       40.24        1.08 o   0.2434E-01
   0   6   8      449.25      458.28        4.49 o   0.1058E-02
   1   6   8     1226.09     1159.61       11.24 o   0.2227E-03
   2   6   8       14.90       19.36        1.09 o   0.5102E-01
   3   6   8       62.41       76.71        2.20 o   0.1136E-01
   4   6   8      109.51      115.87        2.27 o   0.6793E-02
   5   6   8     1169.28     1173.64        9.62 o   0.2275E-03
   6   6   8      251.67      249.26        5.03 o   0.2402E-02
   7   6   8      210.01      219.20        5.50 o   0.2850E-02
   8   6   8      262.74      255.96        6.35 o   0.2229E-02
   9   6   8       20.04       13.01        1.73 o   0.5348E-01
  -9   7   8      222.15      249.99        4.00 o   0.2583E-02
  -8   7   8      146.29      159.95        3.31 o   0.4543E-02
  -7   7   8        3.45        2.29        0.98 o   0.2764E+00
  -6   7   8       26.54       31.84        1.46 o   0.2947E-01
  -5   7   8       38.61       32.66        1.25 o   0.2591E-01
  -4   7   8      197.07      230.30        2.46 o   0.3004E-02
  -3   7   8      560.03      626.33        4.68 o   0.6878E-03
  -2   7   8      779.72      764.09        8.33 o   0.4580E-03
  -1   7   8     1719.12     1642.50       13.31 o   0.1220E-03
   0   7   8     1643.86     1580.70       11.25 o   0.1320E-03
   1   7   8       78.95       63.69        2.33 o   0.1187E-01
   2   7   8      509.97      501.50        6.70 o   0.8882E-03
   3   7   8     1165.16     1117.40        8.77 o   0.2419E-03
   4   7   8      460.01      427.67        5.66 o   0.1103E-02
   5   7   8      440.97      448.46        5.34 o   0.1081E-02
   6   7   8       63.07       71.94        2.69 o   0.1156E-01
   7   7   8       12.24       12.35        1.49 o   0.6752E-01
   8   7   8        9.20        7.26        1.28 o   0.1045E+00
   9   7   8        3.02        2.68        1.23 o   0.2320E+00
  -9   8   8       34.55       43.15        1.46 o   0.2190E-01
  -8   8   8        1.63        4.77        0.67 o   0.2405E+00
  -7   8   8       75.02       90.70        2.54 o   0.9279E-02
  -6   8   8      132.65      118.58        2.93 o   0.6051E-02
  -5   8   8        1.54        0.27        0.52 o   0.1032E+01
  -4   8   8       62.37       60.63        1.55 o   0.1397E-01
  -3   8   8       63.56       64.24        1.37 o   0.1339E-01
  -2   8   8      613.11      574.95        6.19 o   0.7091E-03
  -1   8   8        0.71        0.47        0.60 o   0.1095E+01
   0   8   8        1.33        0.31        0.58 o   0.1009E+01
   1   8   8      276.25      274.54        4.71 o   0.2138E-02
   2   8   8      419.53      435.44        4.83 o   0.1145E-02
   3   8   8       68.94       62.05        1.94 o   0.1297E-01
   4   8   8      609.50      645.14        6.84 o   0.6288E-03
   5   8   8      988.38      987.87        9.33 o   0.3032E-03
   6   8   8        2.80        4.84        0.93 o   0.1986E+00
   7   8   8        7.47        7.28        1.17 o   0.1141E+00
   8   8   8      279.44      273.99        7.38 o   0.1995E-02
   9   8   8       33.73       24.89        2.79 o   0.2695E-01
  -9   9   8        3.63        3.07        0.60 o   0.2764E+00
  -8   9   8        5.99        4.68        0.92 o   0.1673E+00
  -7   9   8      113.49       96.34        2.86 o   0.7520E-02
  -6   9   8      886.72      954.56        8.45 o   0.3358E-03
  -5   9   8      373.53      420.89        4.64 o   0.1252E-02
  -4   9   8      143.23      130.06        2.35 o   0.5560E-02
  -3   9   8     1674.94     1679.60        9.22 o   0.1221E-03
  -2   9   8       86.45       69.27        1.75 o   0.1108E-01
  -1   9   8      114.10      125.24        2.22 o   0.6288E-02
   0   9   8      477.79      489.68        4.82 o   0.9576E-03
   1   9   8      162.76      143.60        2.77 o   0.4810E-02
   2   9   8       64.98       62.32        1.58 o   0.1346E-01
   3   9   8      146.72      131.01        2.54 o   0.5429E-02
   4   9   8      899.78      894.74        8.36 o   0.3577E-03
   5   9   8       16.43       15.11        1.45 o   0.5530E-01
   6   9   8      103.80       98.01        3.72 o   0.7375E-02
   7   9   8       96.21       96.53        3.87 o   0.7586E-02
   8   9   8       14.62       19.31        1.68 o   0.4740E-01
   9   9   8       10.95       10.10        1.54 o   0.7738E-01
  -9  10   8      115.52      103.40        2.93 o   0.7075E-02
  -8  10   8        4.46        3.88        0.70 o   0.2201E+00
  -7  10   8       95.09      108.10        2.55 o   0.7450E-02
  -6  10   8       26.95       25.17        1.47 o   0.3424E-01
  -5  10   8      261.14      248.39        3.96 o   0.2429E-02
  -4  10   8       39.33       51.10        1.27 o   0.1871E-01
  -3  10   8      322.38      338.94        3.58 o   0.1675E-02
  -2  10   8      172.24      206.00        2.67 o   0.3486E-02
  -1  10   8       61.63       40.69        1.45 o   0.1835E-01
   0  10   8      129.49      120.50        2.29 o   0.6148E-02
   1  10   8        2.45        1.52        0.52 o   0.4772E+00
   2  10   8      330.24      303.45        4.06 o   0.1820E-02
   3  10   8      197.03      189.99        3.16 o   0.3501E-02
   4  10   8      127.50      123.67        2.85 o   0.5971E-02
   5  10   8      109.76      102.64        3.66 o   0.6995E-02
   6  10   8       70.00       72.90        2.72 o   0.1104E-01
   7  10   8       22.43       22.13        1.65 o   0.3860E-01
   8  10   8       11.46        5.94        1.19 o   0.1084E+00
  -8  11   8      140.94      153.02        3.42 o   0.4764E-02
  -7  11   8       11.20       15.19        0.91 o   0.6659E-01
  -6  11   8      627.40      669.78        7.07 o   0.5948E-03
  -5  11   8       12.17       11.72        0.97 o   0.7708E-01
  -4  11   8      276.95      268.00        4.69 o   0.2182E-02
  -3  11   8      312.49      320.45        3.97 o   0.1780E-02
  -2  11   8        1.33        1.64        0.57 o   0.5461E+00
  -1  11   8       11.16        8.82        0.81 o   0.9624E-01
   0  11   8      628.93      592.46        5.47 o   0.6836E-03
   1  11   8      243.70      216.78        3.28 o   0.2851E-02
   2  11   8       46.04       62.06        1.52 o   0.1517E-01
   3  11   8      263.07      256.27        3.75 o   0.2365E-02
   4  11   8        3.63        1.68        0.96 o   0.3091E+00
   5  11   8      678.96      662.32        8.74 o   0.5686E-03
   6  11   8        5.39        4.84        1.00 o   0.1657E+00
   7  11   8       76.50       80.63        2.77 o   0.9946E-02
   8  11   8       90.34       99.04        2.40 o   0.8192E-02
  -8  12   8        3.82        1.63        0.59 o   0.3745E+00
  -7  12   8        3.11        4.03        0.67 o   0.2388E+00
  -6  12   8        3.83        5.73        0.68 o   0.1805E+00
  -5  12   8      200.15      190.06        3.22 o   0.3479E-02
  -4  12   8       10.05       11.59        0.99 o   0.8162E-01
  -3  12   8      251.69      248.99        3.99 o   0.2460E-02
  -2  12   8      679.82      661.03        5.80 o   0.5836E-03
  -1  12   8      131.32      127.28        2.56 o   0.5825E-02
   0  12   8      585.93      585.81        5.58 o   0.7165E-03
   1  12   8      116.19      118.88        2.43 o   0.6469E-02
   2  12   8      151.70      151.99        2.67 o   0.4758E-02
   3  12   8      214.54      224.39        4.68 o   0.2836E-02
   4  12   8     1088.87     1059.89       13.03 o   0.2601E-03
   5  12   8        2.15        1.33        0.80 o   0.4514E+00
   6  12   8        1.34        2.89        0.87 o   0.3208E+00
   7  12   8      452.97      459.47        6.90 o   0.1022E-02
   8  12   8      145.56      154.86        3.95 o   0.4575E-02
  -7  13   8      422.85      428.67        4.94 o   0.1159E-02
  -6  13   8       70.54       78.58        1.97 o   0.1087E-01
  -5  13   8       64.83       72.01        1.77 o   0.1204E-01
  -4  13   8       53.31       57.73        1.85 o   0.1507E-01
  -3  13   8      563.65      589.19        6.66 o   0.7195E-03
  -2  13   8     1048.13     1103.93        9.18 o   0.2596E-03
  -1  13   8       68.37       85.04        2.33 o   0.1013E-01
   0  13   8       10.75        6.37        0.92 o   0.1139E+00
   1  13   8       46.30       50.69        1.81 o   0.1737E-01
   2  13   8        8.07        9.22        0.80 o   0.1045E+00
   3  13   8       13.54       16.82        1.14 o   0.5721E-01
   4  13   8      167.58      155.78        3.73 o   0.4342E-02
   5  13   8      384.66      378.63        5.86 o   0.1347E-02
   6  13   8       34.33       33.48        1.72 o   0.2564E-01
   7  13   8      139.92      137.51        3.24 o   0.5230E-02
  -7  14   8       82.31       86.53        1.96 o   0.9547E-02
  -6  14   8       42.38       42.11        1.34 o   0.2097E-01
  -5  14   8       52.45       49.22        1.62 o   0.1716E-01
  -4  14   8       53.00       57.64        2.01 o   0.1498E-01
  -3  14   8       26.19       29.92        1.54 o   0.3067E-01
  -2  14   8       80.98       69.31        2.50 o   0.1097E-01
  -1  14   8       35.69       33.46        1.77 o   0.2519E-01
   0  14   8     1468.14     1437.48       11.96 o   0.1570E-03
   1  14   8      302.98      300.84        5.21 o   0.1873E-02
   2  14   8       30.62       29.53        1.46 o   0.2960E-01
   3  14   8        9.16       10.49        0.94 o   0.9047E-01
   4  14   8       28.44       28.76        1.60 o   0.3046E-01
   5  14   8       84.83       90.67        2.50 o   0.8923E-02
   6  14   8       52.79       57.28        1.94 o   0.1511E-01
   7  14   8        1.00        0.61        0.53 o   0.9693E+00
  -7  15   8      331.66      299.94        8.94 o   0.1645E-02
  -6  15   8      229.64      214.05        3.93 o   0.2920E-02
  -5  15   8        1.98        4.44        0.59 o   0.2513E+00
  -4  15   8       56.16       46.58        1.84 o   0.1710E-01
  -3  15   8       28.15       22.69        1.62 o   0.3540E-01
  -2  15   8       52.52       47.76        1.88 o   0.1724E-01
  -1  15   8        3.43        2.10        0.74 o   0.3271E+00
   0  15   8      166.82      151.73        3.28 o   0.4498E-02
   1  15   8      308.06      313.26        5.19 o   0.1793E-02
   2  15   8       46.88       43.96        1.81 o   0.1911E-01
   3  15   8        8.30        7.03        1.02 o   0.1168E+00
   4  15   8      541.53      540.08        6.40 o   0.8036E-03
   5  15   8        3.54        2.39        0.70 o   0.3081E+00
   6  15   8      123.21      115.29        2.73 o   0.6405E-02
  -6  16   8        5.40        4.21        0.73 o   0.1946E+00
  -5  16   8        7.75       12.50        0.72 o   0.8648E-01
  -4  16   8      183.64      179.60        3.14 o   0.3788E-02
  -3  16   8       19.78       21.13        1.46 o   0.4241E-01
  -2  16   8      181.91      172.96        3.32 o   0.3908E-02
  -1  16   8       49.62       55.19        1.65 o   0.1611E-01
   0  16   8        1.60        0.72        0.90 o   0.5544E+00
   1  16   8       65.70       65.20        2.26 o   0.1256E-01
   2  16   8       72.76       77.02        2.24 o   0.1075E-01
   3  16   8       78.04       76.35        2.39 o   0.1048E-01
   4  16   8       28.45       33.15        1.29 o   0.2842E-01
   5  16   8        1.39        2.81        0.49 o   0.3918E+00
   6  16   8       21.96       21.49        1.53 o   0.4027E-01
  -5  17   8      588.34      575.79        6.69 o   0.7207E-03
  -4  17   8       61.79       60.90        1.77 o   0.1384E-01
  -3  17   8       11.87        8.87        1.07 o   0.8984E-01
  -2  17   8       65.40       70.90        1.94 o   0.1205E-01
  -1  17   8       20.63       23.04        1.05 o   0.4124E-01
   0  17   8       30.78       30.71        1.68 o   0.2826E-01
   1  17   8        8.52       10.32        0.98 o   0.9259E-01
   2  17   8       91.63      101.33        2.55 o   0.7963E-02
   3  17   8       75.41       70.53        2.18 o   0.1136E-01
   4  17   8      180.71      181.56        2.82 o   0.3810E-02
   5  17   8       58.97       60.49        1.57 o   0.1429E-01
  -4  18   8      116.39      123.62        2.10 o   0.6340E-02
  -3  18   8       14.33       15.25        0.90 o   0.6217E-01
  -2  18   8       23.44       22.16        1.17 o   0.4022E-01
  -1  18   8      178.88      186.55        2.79 o   0.3737E-02
   0  18   8       19.34       12.38        1.06 o   0.6192E-01
   1  18   8      105.34      102.61        2.89 o   0.7387E-02
   2  18   8       38.53       44.51        1.69 o   0.2039E-01
   3  18   8      164.15      167.24        3.56 o   0.4160E-02
   4  18   8       42.01       44.05        1.35 o   0.2040E-01
  -3  19   8      176.88      149.30        3.79 o   0.4370E-02
  -2  19   8      122.34      106.81        2.65 o   0.6829E-02
  -1  19   8        9.76        9.95        0.80 o   0.9406E-01
   0  19   8       15.44       13.33        0.83 o   0.6649E-01
   1  19   8       20.84       22.77        1.08 o   0.4118E-01
   2  19   8        6.49        7.28        0.71 o   0.1320E+00
   3  19   8       28.62       30.94        1.26 o   0.2981E-01
  -1  20   8        7.40        6.38        1.05 o   0.1273E+00
   0  20   8       20.14       27.87        1.55 o   0.3465E-01
   1  20   8       34.24       28.42        1.54 o   0.2898E-01
 -10   1   9        3.88        3.30        0.89 o   0.2331E+00
  -9   1   9        5.56        3.09        0.88 o   0.2146E+00
  -8   1   9        0.77        0.76        0.72 o   0.7900E+00
  -7   1   9      324.46      315.68        5.26 o   0.1740E-02
  -6   1   9     1186.31     1225.25        7.42 o   0.2167E-03
  -5   1   9     1069.41     1078.33        6.48 o   0.2664E-03
  -4   1   9      854.48      884.24        7.56 o   0.3744E-03
  -3   1   9     1454.69     1453.69       15.62 o   0.1534E-03
  -2   1   9      383.42      432.07        4.83 o   0.1203E-02
  -1   1   9       95.29       89.95        1.90 o   0.8791E-02
   0   1   9      126.38      131.31        1.71 o   0.5881E-02
   1   1   9        1.26        0.53        0.34 o   0.1138E+01
   2   1   9        7.19        7.38        0.60 o   0.1291E+00
   3   1   9      375.81      335.14        4.85 o   0.1546E-02
   4   1   9      120.41      116.48        2.21 o   0.6527E-02
   5   1   9       28.15       32.24        1.10 o   0.2944E-01
   6   1   9      727.14      754.70        7.99 o   0.4825E-03
   7   1   9       78.59       65.21        2.94 o   0.1127E-01
   8   1   9        5.53        3.09        1.09 o   0.1977E+00
   9   1   9       94.11       77.20        3.39 o   0.9163E-02
 -10   2   9       73.19       60.16        2.89 o   0.1224E-01
  -9   2   9       42.73       52.30        1.82 o   0.1739E-01
  -8   2   9        0.10        0.17        0.83 o   0.1198E+01
  -7   2   9       18.09       17.36        1.21 o   0.5086E-01
  -6   2   9     1147.32     1161.21        7.31 o   0.2349E-03
  -5   2   9     1369.75     1377.29        7.94 o   0.1741E-03
  -4   2   9      446.46      478.79        4.36 o   0.1017E-02
  -3   2   9      774.60      828.41        8.77 o   0.4200E-03
  -2   2   9        1.23        0.03        0.51 o   0.1462E+01
  -1   2   9       42.17       41.58        1.27 o   0.2125E-01
   0   2   9      906.06      935.56        6.29 o   0.3428E-03
   1   2   9      284.51      252.94        3.07 o   0.2331E-02
   2   2   9      574.82      571.38        5.63 o   0.7413E-03
   3   2   9     1024.47      998.81        9.28 o   0.2938E-03
   4   2   9      303.81      283.05        4.10 o   0.2014E-02
   5   2   9      494.99      538.27        5.18 o   0.8523E-03
   6   2   9      352.49      348.77        5.37 o   0.1524E-02
   7   2   9       63.26       59.62        3.04 o   0.1282E-01
   8   2   9      102.00      105.78        4.24 o   0.6818E-02
   9   2   9       26.29       27.17        1.84 o   0.3158E-01
 -10   3   9       21.89       18.50        2.17 o   0.3994E-01
  -9   3   9        8.59        7.86        0.90 o   0.1111E+00
  -8   3   9      176.02      173.53        4.25 o   0.3842E-02
  -7   3   9      335.06      337.91        4.71 o   0.1625E-02
  -6   3   9      918.20      916.89        6.75 o   0.3479E-03
  -5   3   9      118.13      113.89        2.05 o   0.6720E-02
  -4   3   9       13.17        7.47        0.66 o   0.1011E+00
  -3   3   9      194.36      185.49        3.82 o   0.3536E-02
  -2   3   9     1726.22     1745.92       12.83 o   0.1136E-03
  -1   3   9     1574.45     1555.60       11.65 o   0.1378E-03
   0   3   9        8.14        5.52        0.57 o   0.1494E+00
   1   3   9      192.02      186.73        2.81 o   0.3624E-02
   2   3   9      129.66       97.89        2.42 o   0.7131E-02
   3   3   9        4.38        3.70        0.65 o   0.2297E+00
   4   3   9       31.79       35.65        1.25 o   0.2606E-01
   5   3   9       48.88       52.10        1.63 o   0.1692E-01
   6   3   9       28.57       26.97        1.68 o   0.3149E-01
   7   3   9        4.40        2.16        1.11 o   0.2432E+00
   8   3   9       31.34       34.12        2.39 o   0.2431E-01
   9   3   9       82.63       76.66        3.65 o   0.9507E-02
  -9   4   9      247.37      235.96        4.89 o   0.2549E-02
  -8   4   9      313.08      303.79        5.19 o   0.1834E-02
  -7   4   9      362.65      346.02        5.25 o   0.1519E-02
  -6   4   9       30.36       33.49        1.54 o   0.2714E-01
  -5   4   9      260.52      261.65        2.95 o   0.2359E-02
  -4   4   9       32.82       27.40        0.95 o   0.3145E-01
  -3   4   9       12.40        9.94        1.35 o   0.7838E-01
  -2   4   9       18.95       18.82        1.03 o   0.4867E-01
  -1   4   9      156.39      171.80        2.49 o   0.4256E-02
   0   4   9      401.82      391.89        4.31 o   0.1303E-02
   1   4   9      597.78      599.52        7.43 o   0.6803E-03
   2   4   9     1550.49     1597.86       14.73 o   0.1332E-03
   3   4   9       21.19       24.62        1.44 o   0.3768E-01
   4   4   9       34.61       32.80        1.51 o   0.2637E-01
   5   4   9      223.85      224.57        3.72 o   0.2844E-02
   6   4   9      145.77      140.23        3.72 o   0.4976E-02
   7   4   9      238.98      228.88        6.71 o   0.2508E-02
   8   4   9       75.21       62.28        2.98 o   0.1178E-01
   9   4   9      202.89      179.73        5.67 o   0.3356E-02
  -9   5   9       66.71       66.15        2.42 o   0.1227E-01
  -8   5   9        2.34        2.60        0.70 o   0.3324E+00
  -7   5   9      436.37      458.85        6.23 o   0.1051E-02
  -6   5   9       26.08       44.63        1.55 o   0.2295E-01
  -5   5   9      163.87      166.77        2.32 o   0.4303E-02
  -4   5   9       32.50       24.81        1.00 o   0.3355E-01
  -3   5   9      148.36      125.97        3.03 o   0.5496E-02
  -2   5   9       71.76       67.71        2.25 o   0.1187E-01
  -1   5   9      874.84      836.57        7.09 o   0.3937E-03
   0   5   9     1967.13     1822.19       13.42 o   0.9953E-04
   1   5   9      525.87      458.95        7.04 o   0.9471E-03
   2   5   9       43.06       45.58        1.92 o   0.1899E-01
   3   5   9      147.50      148.58        2.79 o   0.4882E-02
   4   5   9        6.46        9.56        0.71 o   0.1099E+00
   5   5   9       43.56       50.26        1.70 o   0.1793E-01
   6   5   9      321.85      330.95        5.69 o   0.1659E-02
   7   5   9      386.49      378.38        8.64 o   0.1276E-02
   8   5   9      402.60      392.09        7.11 o   0.1250E-02
   9   5   9        0.69        0.10        0.81 o   0.1060E+01
  -9   6   9      468.52      421.23        6.27 o   0.1102E-02
  -8   6   9        9.32        7.00        0.96 o   0.1144E+00
  -7   6   9      230.78      248.60        4.35 o   0.2537E-02
  -6   6   9      200.57      184.88        3.64 o   0.3522E-02
  -5   6   9      807.47      857.69        5.98 o   0.4024E-03
  -4   6   9        3.69        2.96        0.50 o   0.2891E+00
  -3   6   9     1450.85     1548.01        8.61 o   0.1465E-03
  -2   6   9       37.92       30.11        1.60 o   0.2669E-01
  -1   6   9      285.28      321.87        4.43 o   0.1832E-02
   0   6   9        2.80        3.72        0.50 o   0.2732E+00
   1   6   9     1570.86     1518.24       13.84 o   0.1407E-03
   2   6   9      304.93      338.05        4.99 o   0.1684E-02
   3   6   9      230.78      229.19        3.32 o   0.2784E-02
   4   6   9       20.32       25.20        1.08 o   0.3878E-01
   5   6   9      831.35      806.45        8.23 o   0.4177E-03
   6   6   9      151.42      147.78        3.81 o   0.4692E-02
   7   6   9       87.88       89.03        3.89 o   0.8261E-02
   8   6   9       15.28       20.88        1.51 o   0.4550E-01
   9   6   9        4.24        3.40        1.25 o   0.1898E+00
  -9   7   9      104.92       91.95        2.58 o   0.8133E-02
  -8   7   9       19.90       24.76        1.25 o   0.3895E-01
  -7   7   9       58.65       67.13        2.52 o   0.1259E-01
  -6   7   9      626.61      695.34        6.88 o   0.5734E-03
  -5   7   9      661.30      655.68        5.72 o   0.5979E-03
  -4   7   9      480.41      452.65        4.30 o   0.1037E-02
  -3   7   9      205.43      223.04        2.67 o   0.3030E-02
  -2   7   9        2.35        4.19        0.49 o   0.2639E+00
  -1   7   9       65.64       51.50        2.06 o   0.1489E-01
   0   7   9      185.37      189.60        3.36 o   0.3583E-02
   1   7   9      463.93      418.02        6.40 o   0.1112E-02
   2   7   9     1289.72     1325.04        9.88 o   0.1872E-03
   3   7   9       12.79       11.83        0.87 o   0.7614E-01
   4   7   9       36.82       38.51        1.52 o   0.2321E-01
   5   7   9      452.90      474.25        6.50 o   0.9958E-03
   6   7   9      481.31      484.05        6.64 o   0.9464E-03
   7   7   9      436.91      403.03        7.89 o   0.1155E-02
   8   7   9       32.04       33.53        2.00 o   0.2551E-01
   9   7   9       26.52       14.64        2.36 o   0.4041E-01
  -9   8   9       21.54       21.37        1.27 o   0.4180E-01
  -8   8   9       38.65       41.51        1.53 o   0.2154E-01
  -7   8   9      238.30      221.74        4.67 o   0.2741E-02
  -6   8   9      146.13      151.22        3.28 o   0.4757E-02
  -5   8   9      528.44      550.11        6.28 o   0.7995E-03
  -4   8   9       51.32       57.45        1.44 o   0.1562E-01
  -3   8   9      296.14      308.29        3.37 o   0.1907E-02
  -2   8   9      875.82      854.73        6.17 o   0.3863E-03
  -1   8   9      463.02      423.82        4.60 o   0.1123E-02
   0   8   9        4.04        2.94        0.50 o   0.2847E+00
   1   8   9      349.97      357.19        3.68 o   0.1532E-02
   2   8   9       14.89       20.26        0.90 o   0.5027E-01
   3   8   9       66.07       63.00        1.87 o   0.1311E-01
   4   8   9      751.57      694.51        7.40 o   0.5191E-03
   5   8   9       80.96       83.58        2.88 o   0.9439E-02
   6   8   9        8.18        9.38        1.10 o   0.9722E-01
   7   8   9       21.69       17.70        1.70 o   0.4430E-01
   8   8   9       37.42       42.76        2.05 o   0.2060E-01
  -9   9   9        0.42        0.04        0.46 o   0.2650E+01
  -8   9   9       31.51       35.49        1.33 o   0.2613E-01
  -7   9   9       84.55       77.24        2.43 o   0.1005E-01
  -6   9   9      206.05      183.24        3.89 o   0.3473E-02
  -5   9   9      165.74      198.53        3.41 o   0.3600E-02
  -4   9   9      896.03      969.97        6.66 o   0.3307E-03
  -3   9   9      325.71      336.89        3.61 o   0.1675E-02
  -2   9   9       92.02       77.79        1.79 o   0.9944E-02
  -1   9   9       47.49       44.31        1.53 o   0.1919E-01
   0   9   9      469.62      476.56        4.32 o   0.9983E-03
   1   9   9       13.21       10.51        0.72 o   0.8282E-01
   2   9   9      135.52      126.11        2.41 o   0.5815E-02
   3   9   9      831.50      809.60        7.22 o   0.4185E-03
   4   9   9      171.66      173.67        3.32 o   0.3978E-02
   5   9   9       28.16       20.03        1.75 o   0.3733E-01
   6   9   9      401.11      384.86        7.56 o   0.1263E-02
   7   9   9        1.90        0.33        0.78 o   0.6887E+00
   8   9   9       66.82       67.83        2.60 o   0.1191E-01
  -8  10   9       62.59       60.81        1.74 o   0.1380E-01
  -7  10   9        0.25        0.03        0.65 o   0.1883E+01
  -6  10   9      465.64      446.10        5.97 o   0.1050E-02
  -5  10   9        2.49        4.76        0.76 o   0.2186E+00
  -4  10   9       23.06       33.19        1.35 o   0.2995E-01
  -3  10   9      158.66      162.50        2.69 o   0.4418E-02
  -2  10   9      200.83      219.87        2.75 o   0.3093E-02
  -1  10   9      198.02      195.28        2.71 o   0.3454E-02
   0  10   9       40.11       44.96        1.35 o   0.2036E-01
   1  10   9      211.88      220.17        2.92 o   0.3013E-02
   2  10   9      173.94      151.47        2.71 o   0.4491E-02
   3  10   9      103.98      107.19        2.31 o   0.7345E-02
   4  10   9      230.16      232.72        5.44 o   0.2614E-02
   5  10   9        7.37        6.57        1.25 o   0.1182E+00
   6  10   9        7.07        6.17        1.08 o   0.1305E+00
   7  10   9       14.28       13.88        1.52 o   0.6027E-01
   8  10   9       62.76       59.69        2.36 o   0.1348E-01
  -8  11   9       49.09       53.91        1.53 o   0.1654E-01
  -7  11   9      127.03      135.47        2.55 o   0.5615E-02
  -6  11   9       15.19       10.14        1.16 o   0.7449E-01
  -5  11   9       12.87       13.80        1.14 o   0.6639E-01
  -4  11   9      271.41      242.82        4.63 o   0.2395E-02
  -3  11   9       37.18       35.11        1.48 o   0.2458E-01
  -2  11   9     1672.46     1756.63       10.55 o   0.1156E-03
  -1  11   9     2360.10     2384.84       13.38 o   0.6473E-04
   0  11   9        5.11        5.22        0.68 o   0.1762E+00
   1  11   9        8.59       12.82        0.78 o   0.8201E-01
   2  11   9      299.90      289.15        3.96 o   0.1992E-02
   3  11   9       83.60       84.62        2.62 o   0.9387E-02
   4  11   9      115.39      108.03        4.23 o   0.6446E-02
   5  11   9        2.34        2.72        0.93 o   0.2900E+00
   6  11   9       25.49       26.07        1.64 o   0.3347E-01
   7  11   9      105.10       99.07        3.09 o   0.7520E-02
   8  11   9       26.38       35.30        1.40 o   0.2740E-01
  -8  12   9      160.55      151.78        2.82 o   0.4633E-02
  -7  12   9      584.92      618.39        5.70 o   0.6775E-03
  -6  12   9       71.14       69.29        1.97 o   0.1186E-01
  -5  12   9       50.77       39.17        1.71 o   0.2010E-01
  -4  12   9      184.49      181.29        3.35 o   0.3735E-02
  -3  12   9      412.28      424.38        5.55 o   0.1175E-02
  -2  12   9      406.75      393.54        5.15 o   0.1277E-02
  -1  12   9       75.46       69.96        2.17 o   0.1139E-01
   0  12   9       24.27       24.67        1.26 o   0.3661E-01
   1  12   9      249.90      244.01        3.62 o   0.2529E-02
   2  12   9       12.53       11.25        1.22 o   0.7473E-01
   3  12   9        1.09        0.31        0.73 o   0.9101E+00
   4  12   9       36.41       38.67        2.09 o   0.2210E-01
   5  12   9        1.27        0.17        0.95 o   0.6963E+00
   6  12   9       44.40       44.87        1.96 o   0.1899E-01
   7  12   9      216.10      222.25        4.23 o   0.2884E-02
  -7  13   9      109.37      100.12        2.21 o   0.7606E-02
  -6  13   9      318.23      324.13        4.25 o   0.1740E-02
  -5  13   9       71.82       70.60        1.87 o   0.1171E-01
  -4  13   9        7.95        7.68        0.81 o   0.1180E+00
  -3  13   9        7.30        7.25        0.92 o   0.1224E+00
  -2  13   9       10.68        8.36        0.92 o   0.9890E-01
  -1  13   9      837.90      791.77        9.63 o   0.4200E-03
   0  13   9     1010.51      995.02        9.36 o   0.2969E-03
   1  13   9      340.32      342.82        4.94 o   0.1585E-02
   2  13   9       48.37       42.40        1.80 o   0.1932E-01
   3  13   9      125.68      135.55        2.83 o   0.5590E-02
   4  13   9        5.99        3.68        0.84 o   0.1937E+00
   5  13   9      176.35      165.65        4.13 o   0.3997E-02
   6  13   9        4.98        6.55        0.82 o   0.1476E+00
   7  13   9      223.64      227.57        3.93 o   0.2805E-02
  -7  14   9      232.26      221.90        4.65 o   0.2774E-02
  -6  14   9        6.92        8.96        0.67 o   0.1136E+00
  -5  14   9      210.55      199.34        3.38 o   0.3257E-02
  -4  14   9       42.53       52.27        1.65 o   0.1763E-01
  -3  14   9       61.93       54.42        2.18 o   0.1460E-01
  -2  14   9      237.35      236.91        4.01 o   0.2636E-02
  -1  14   9      427.49      430.58        6.39 o   0.1126E-02
   0  14   9      408.66      393.01        5.38 o   0.1272E-02
   1  14   9       43.93       50.31        1.84 o   0.1774E-01
   2  14   9        7.56        6.41        0.82 o   0.1333E+00
   3  14   9       49.04       53.20        1.80 o   0.1650E-01
   4  14   9       42.29       38.70        1.70 o   0.2169E-01
   5  14   9       52.21       51.40        2.10 o   0.1624E-01
   6  14   9       76.05       69.45        2.15 o   0.1147E-01
  -6  15   9       30.92       41.96        1.38 o   0.2317E-01
  -5  15   9      591.14      573.48        6.79 o   0.7210E-03
  -4  15   9        5.95        4.38        0.80 o   0.1798E+00
  -3  15   9       70.69       62.33        2.63 o   0.1232E-01
  -2  15   9       63.35       59.44        2.00 o   0.1377E-01
  -1  15   9       25.13       20.73        1.27 o   0.4039E-01
   0  15   9       59.57       56.84        2.08 o   0.1446E-01
   1  15   9      405.28      389.68        5.89 o   0.1280E-02
   2  15   9       31.50       27.02        1.46 o   0.3098E-01
   3  15   9        1.39        0.01        0.59 o   0.1220E+01
   4  15   9      190.25      196.26        3.36 o   0.3449E-02
   5  15   9       17.40       21.55        1.18 o   0.4470E-01
   6  15   9       31.83       27.31        1.30 o   0.3114E-01
  -6  16   9       29.74       31.57        1.74 o   0.2783E-01
  -5  16   9      170.64      190.96        2.75 o   0.3739E-02
  -4  16   9        4.81        3.36        0.69 o   0.2315E+00
  -3  16   9      408.14      426.09        6.12 o   0.1168E-02
  -2  16   9      277.69      261.07        4.01 o   0.2260E-02
  -1  16   9      105.92      105.78        2.30 o   0.7375E-02
   0  16   9      379.41      365.67        6.67 o   0.1380E-02
   1  16   9      317.55      314.76        5.37 o   0.1759E-02
   2  16   9        2.08        2.05        0.82 o   0.3692E+00
   3  16   9      109.56      100.23        2.72 o   0.7452E-02
   4  16   9       22.82       23.66        1.10 o   0.3906E-01
   5  16   9        6.68        5.37        0.68 o   0.1601E+00
  -5  17   9      277.84      260.76        5.00 o   0.2218E-02
  -4  17   9       65.39       58.52        1.71 o   0.1394E-01
  -3  17   9        1.56        0.11        0.60 o   0.1066E+01
  -2  17   9        2.67        1.68        0.65 o   0.4164E+00
  -1  17   9      917.67      924.06        7.71 o   0.3433E-03
   0  17   9       12.75        7.38        1.15 o   0.9439E-01
   1  17   9       91.02      100.32        2.80 o   0.7959E-02
   2  17   9       53.49       46.97        2.08 o   0.1708E-01
   3  17   9       66.78       75.24        2.13 o   0.1134E-01
   4  17   9      501.13      540.08        5.76 o   0.8407E-03
  -4  18   9       41.16       35.58        1.51 o   0.2354E-01
  -3  18   9        1.24        0.56        0.47 o   0.1002E+01
  -2  18   9      295.40      290.00        4.27 o   0.1995E-02
  -1  18   9      405.56      382.26        5.84 o   0.1301E-02
   0  18   9        1.21        1.89        0.58 o   0.5037E+00
   1  18   9       70.71       69.64        2.03 o   0.1181E-01
   2  18   9       22.04       24.13        1.23 o   0.3837E-01
   3  18   9        0.54        0.05        0.50 o   0.2140E+01
   4  18   9        4.01        5.66        0.85 o   0.1709E+00
  -3  19   9        1.18        0.25        0.87 o   0.7667E+00
  -2  19   9      104.18       97.16        3.01 o   0.7686E-02
  -1  19   9        1.84        0.35        1.01 o   0.5328E+00
   0  19   9      313.15      297.85        4.02 o   0.1901E-02
   1  19   9        2.77        3.83        0.51 o   0.2685E+00
   2  19   9        7.02        5.92        0.65 o   0.1474E+00
  -9   0  10      277.44      252.97        7.69 o   0.2117E-02
  -8   0  10       26.55       16.63        2.25 o   0.3887E-01
  -7   0  10      158.98      177.34        4.24 o   0.3931E-02
  -6   0  10      322.23      342.37        6.27 o   0.1591E-02
  -5   0  10        3.84        1.68        0.72 o   0.3475E+00
  -4   0  10      349.60      365.91        4.44 o   0.1482E-02
  -3   0  10      151.43      116.60        5.57 o   0.5122E-02
  -2   0  10      218.81      196.54        5.21 o   0.3079E-02
  -1   0  10       34.74       30.05        1.89 o   0.2680E-01
   0   0  10      179.07      165.90        3.28 o   0.4061E-02
   1   0  10     4529.12     4369.46       34.34 o   0.1988E-04
   2   0  10     1354.83     1130.20       13.17 o   0.2131E-03
   3   0  10     2386.34     2220.27       21.19 o   0.6878E-04
   4   0  10      519.24      527.21        6.47 o   0.8403E-03
   5   0  10     1412.43     1425.88       15.06 o   0.1598E-03
   6   0  10      246.16      208.80       11.52 o   0.2151E-02
   7   0  10      317.88      339.75       15.00 o   0.1240E-02
   8   0  10       -1.15        0.32        1.84 o   0.2503E+00
   9   0  10       62.13       58.66        4.86 o   0.1098E-01
  -9   1  10     1143.65     1003.32       13.06 o   0.2681E-03
  -8   1  10        7.87        7.27        0.95 o   0.1185E+00
  -7   1  10        2.66        0.51        0.70 o   0.5923E+00
  -6   1  10      658.36      685.22        6.31 o   0.5701E-03
  -5   1  10     1501.69     1472.93        8.36 o   0.1525E-03
  -4   1  10      384.94      397.61        3.54 o   0.1323E-02
  -3   1  10       25.91       33.02        1.67 o   0.2832E-01
  -2   1  10      217.08      208.25        3.67 o   0.3085E-02
  -1   1  10      181.96      169.65        2.87 o   0.4011E-02
   0   1  10      831.05      845.43        6.19 o   0.4016E-03
   1   1  10     1182.23     1168.38        8.16 o   0.2285E-03
   2   1  10       18.99       18.82        0.99 o   0.4883E-01
   3   1  10      852.83      812.05        6.71 o   0.4129E-03
   4   1  10     3166.23     3071.01       18.29 o   0.3931E-04
   5   1  10     6055.84     6006.64       31.92 o   0.1112E-04
   6   1  10       83.24       88.76        3.22 o   0.8786E-02
   7   1  10        9.05        7.02        1.56 o   0.9772E-01
   8   1  10       11.62        8.78        1.50 o   0.8232E-01
   9   1  10       73.79       69.64        3.73 o   0.1043E-01
  -9   2  10      170.77      157.56        3.62 o   0.4290E-02
  -8   2  10      172.08      167.80        3.46 o   0.4078E-02
  -7   2  10     1156.37     1138.78        9.97 o   0.2363E-03
  -6   2  10      427.28      429.97        4.95 o   0.1150E-02
  -5   2  10      252.40      265.51        2.92 o   0.2366E-02
  -4   2  10      546.86      565.40        4.56 o   0.7755E-03
  -3   2  10     1052.16     1006.19       12.67 o   0.2812E-03
  -2   2  10      279.09      296.16        4.25 o   0.2006E-02
  -1   2  10      108.14       94.14        2.18 o   0.7995E-02
   0   2  10      490.49      485.13        4.61 o   0.9560E-03
   1   2  10     1171.52     1117.99        9.20 o   0.2404E-03
   2   2  10        6.46        0.60        0.70 o   0.3305E+00
   3   2  10      252.61      275.35        3.14 o   0.2281E-02
   4   2  10      131.25      126.48        2.34 o   0.5879E-02
   5   2  10      918.76      963.16        7.37 o   0.3278E-03
   6   2  10     2362.66     2425.88       21.94 o   0.6213E-04
   7   2  10      162.69      143.99        5.64 o   0.4305E-02
   8   2  10       77.65       65.42        3.51 o   0.1086E-01
   9   2  10       15.66       12.83        2.52 o   0.4899E-01
  -9   3  10      144.08      128.31        3.26 o   0.5444E-02
  -8   3  10      203.63      196.57        3.79 o   0.3311E-02
  -7   3  10       32.30       38.79        1.47 o   0.2416E-01
  -6   3  10     1331.05     1401.72       10.49 o   0.1719E-03
  -5   3  10      434.75      388.21        4.14 o   0.1267E-02
  -4   3  10      344.12      339.67        3.34 o   0.1625E-02
  -3   3  10       22.70       30.46        1.01 o   0.3289E-01
  -2   3  10      239.02      216.84        3.94 o   0.2833E-02
  -1   3  10      162.31      139.09        2.77 o   0.4938E-02
   0   3  10       38.20       30.01        1.26 o   0.2751E-01
   1   3  10     1301.38     1253.14       11.64 o   0.1970E-03
   2   3  10       30.75       31.82        1.26 o   0.2860E-01
   3   3  10       51.12       48.83        1.43 o   0.1759E-01
   4   3  10      113.90      101.55        2.42 o   0.7363E-02
   5   3  10     1479.50     1509.90       11.78 o   0.1477E-03
   6   3  10      342.12      342.06        5.84 o   0.1561E-02
   7   3  10       34.25       28.93        2.21 o   0.2669E-01
   8   3  10      288.78      286.93        6.89 o   0.1917E-02
   9   3  10       59.94       61.37        2.81 o   0.1305E-01
  -9   4  10        3.14        2.86        0.68 o   0.2946E+00
  -8   4  10       69.75       71.35        2.13 o   0.1160E-01
  -7   4  10       92.35       97.86        2.54 o   0.8161E-02
  -6   4  10        4.21        0.08        0.76 o   0.4929E+00
  -5   4  10     1884.14     1929.32       10.94 o   0.9613E-04
  -4   4  10       65.88       60.39        1.44 o   0.1377E-01
  -3   4  10       34.94       52.04        1.13 o   0.1916E-01
  -2   4  10     1320.80     1228.17       12.91 o   0.1985E-03
  -1   4  10      918.54      921.48        8.29 o   0.3424E-03
   0   4  10        1.96        0.00        0.48 o   0.1134E+01
   1   4  10      672.44      578.13        7.56 o   0.6612E-03
   2   4  10      173.45      188.54        3.92 o   0.3646E-02
   3   4  10       91.46      105.31        2.00 o   0.7874E-02
   4   4  10        5.25        6.46        0.75 o   0.1502E+00
   5   4  10       96.74       71.03        2.35 o   0.1010E-01
   6   4  10     1177.45     1190.94       12.43 o   0.2197E-03
   7   4  10       72.35       82.38        3.49 o   0.9528E-02
   8   4  10      392.95      412.37        8.06 o   0.1186E-02
   9   4  10        0.30        0.15        0.67 o   0.1521E+01
  -9   5  10      156.95      132.45        3.34 o   0.5107E-02
  -8   5  10       35.45       42.44        1.53 o   0.2179E-01
  -7   5  10        2.08        3.39        0.71 o   0.2901E+00
  -6   5  10       12.77        6.74        1.11 o   0.9920E-01
  -5   5  10       18.35       15.40        0.90 o   0.5675E-01
  -4   5  10      223.32      212.66        2.78 o   0.3042E-02
  -3   5  10      108.83      102.76        1.83 o   0.7561E-02
  -2   5  10       16.88       17.78        0.92 o   0.5310E-01
  -1   5  10     1780.17     1771.71       14.13 o   0.1092E-03
   0   5  10      782.40      645.54        7.52 o   0.5457E-03
   1   5  10       14.38        9.66        1.08 o   0.7940E-01
   2   5  10      788.16      775.40        7.76 o   0.4499E-03
   3   5  10      139.29      134.86        2.53 o   0.5432E-02
   4   5  10        6.92        7.31        0.79 o   0.1277E+00
   5   5  10       10.56        7.42        0.95 o   0.1058E+00
   6   5  10      246.61      258.84        4.86 o   0.2358E-02
   7   5  10      208.03      197.19        5.15 o   0.3154E-02
   8   5  10       25.78       14.23        1.97 o   0.4446E-01
   9   5  10       36.16       40.79        1.97 o   0.2162E-01
  -9   6  10        2.65        3.77        0.64 o   0.2608E+00
  -8   6  10       33.22       33.09        1.55 o   0.2643E-01
  -7   6  10        1.30        2.79        0.69 o   0.3637E+00
  -6   6  10      186.01      216.77        3.50 o   0.3182E-02
  -5   6  10      800.17      765.45        6.95 o   0.4550E-03
  -4   6  10       65.69       59.92        1.58 o   0.1378E-01
  -3   6  10       12.09        9.54        0.75 o   0.9038E-01
  -2   6  10       19.15       15.97        0.85 o   0.5474E-01
  -1   6  10      553.46      519.90        6.09 o   0.8279E-03
   0   6  10      242.16      226.35        3.53 o   0.2742E-02
   1   6  10       21.25        9.23        1.01 o   0.6869E-01
   2   6  10      152.08      160.99        2.44 o   0.4548E-02
   3   6  10      157.85      123.70        2.66 o   0.5472E-02
   4   6  10      391.97      427.51        5.00 o   0.1202E-02
   5   6  10      397.68      450.06        6.47 o   0.1113E-02
   6   6  10        8.67       12.38        1.12 o   0.7960E-01
   7   6  10      147.71      131.74        4.21 o   0.5094E-02
   8   6  10      162.63      161.03        4.42 o   0.4177E-02
  -9   7  10      166.84      146.06        3.09 o   0.4663E-02
  -8   7  10       29.31       24.93        1.26 o   0.3417E-01
  -7   7  10        2.37        1.64        0.82 o   0.3902E+00
  -6   7  10       69.34       64.52        2.14 o   0.1250E-01
  -5   7  10      433.68      503.23        5.29 o   0.9705E-03
  -4   7  10        6.57        5.23        0.65 o   0.1640E+00
  -3   7  10       22.51       24.80        0.96 o   0.3840E-01
  -2   7  10      777.81      767.63        6.25 o   0.4624E-03
  -1   7  10       36.59       27.11        1.23 o   0.2975E-01
   0   7  10        1.62        0.85        0.43 o   0.7862E+00
   1   7  10      669.75      637.50        5.92 o   0.6103E-03
   2   7  10       80.77       89.05        1.89 o   0.9426E-02
   3   7  10       18.19       27.62        1.05 o   0.3751E-01
   4   7  10      566.87      598.96        6.65 o   0.7052E-03
   5   7  10      113.42      143.35        3.68 o   0.5364E-02
   6   7  10        1.89        1.37        0.72 o   0.4861E+00
   7   7  10       75.27       78.78        2.65 o   0.1023E-01
   8   7  10       37.43       31.94        2.02 o   0.2495E-01
  -9   8  10        5.02        0.74        0.94 o   0.3293E+00
  -8   8  10       31.98       38.19        1.24 o   0.2485E-01
  -7   8  10       47.69       58.80        2.06 o   0.1520E-01
  -6   8  10      744.16      823.00        7.22 o   0.4362E-03
  -5   8  10       16.85       13.50        1.15 o   0.6130E-01
  -4   8  10      314.40      292.52        3.63 o   0.1938E-02
  -3   8  10      170.40      153.82        2.55 o   0.4495E-02
  -2   8  10       64.05       58.42        1.70 o   0.1408E-01
  -1   8  10      113.17      133.48        2.05 o   0.6015E-02
   0   8  10       83.77      104.31        1.68 o   0.8273E-02
   1   8  10       67.36       79.45        1.57 o   0.1111E-01
   2   8  10      291.95      312.55        3.78 o   0.1885E-02
   3   8  10     1033.70     1068.77        8.62 o   0.2719E-03
   4   8  10      240.14      252.63        5.03 o   0.2423E-02
   5   8  10        1.96        1.54        0.86 o   0.4129E+00
   6   8  10      160.82      178.33        4.57 o   0.3846E-02
   7   8  10      125.77      118.90        3.30 o   0.6071E-02
   8   8  10        4.43        5.05        0.74 o   0.1853E+00
  -8   9  10        3.13        0.93        0.50 o   0.5284E+00
  -7   9  10      421.29      424.01        5.53 o   0.1165E-02
  -6   9  10        2.08        0.01        0.72 o   0.8250E+00
  -5   9  10      148.85      165.79        3.22 o   0.4392E-02
  -4   9  10      112.04      121.68        2.49 o   0.6424E-02
  -3   9  10        8.62        5.64        0.75 o   0.1379E+00
  -2   9  10      568.70      566.14        5.32 o   0.7545E-03
  -1   9  10       42.21       33.50        1.36 o   0.2440E-01
   0   9  10      266.07      257.65        3.37 o   0.2352E-02
   1   9  10       65.83       96.72        1.65 o   0.9480E-02
   2   9  10      180.18      164.34        2.73 o   0.4142E-02
   3   9  10      212.13      236.87        3.69 o   0.2781E-02
   4   9  10      574.40      581.99        8.24 o   0.7088E-03
   5   9  10      650.63      616.37        8.71 o   0.6251E-03
   6   9  10      191.68      181.42        4.89 o   0.3513E-02
   7   9  10      696.40      653.95        9.32 o   0.5658E-03
   8   9  10       11.87       12.82        1.09 o   0.7200E-01
  -8  10  10       30.58       31.53        1.08 o   0.2905E-01
  -7  10  10       18.32       15.26        1.12 o   0.5584E-01
  -6  10  10       19.84       27.88        1.25 o   0.3580E-01
  -5  10  10      363.45      359.30        5.09 o   0.1470E-02
  -4  10  10       40.14       48.96        1.54 o   0.1896E-01
  -3  10  10       69.34       65.27        1.97 o   0.1250E-01
  -2  10  10      677.95      651.20        5.85 o   0.5939E-03
  -1  10  10        0.96        0.68        0.58 o   0.9089E+00
   0  10  10      156.25      128.27        2.80 o   0.5334E-02
   1  10  10      622.55      649.43        5.12 o   0.6261E-03
   2  10  10      245.15      265.56        3.62 o   0.2367E-02
   3  10  10        0.42        0.10        0.84 o   0.1093E+01
   4  10  10      403.37      417.20        7.33 o   0.1174E-02
   5  10  10      354.91      344.13        6.61 o   0.1505E-02
   6  10  10       27.33       24.62        1.68 o   0.3370E-01
   7  10  10       -1.57        0.01        0.81 o   0.8473E+00
   8  10  10       78.26       83.41        2.37 o   0.9830E-02
  -8  11  10       17.73       17.62        0.98 o   0.5230E-01
  -7  11  10      125.46      145.45        2.43 o   0.5335E-02
  -6  11  10       71.06       55.24        2.00 o   0.1386E-01
  -5  11  10      103.09      110.88        2.70 o   0.7070E-02
  -4  11  10      103.18      111.80        2.47 o   0.7090E-02
  -3  11  10       15.53       15.16        1.05 o   0.5942E-01
  -2  11  10     1838.52     1839.45       12.49 o   0.1030E-03
  -1  11  10       93.50       86.02        2.30 o   0.9011E-02
   0  11  10       72.67       79.07        2.02 o   0.1066E-01
   1  11  10       76.80       85.30        1.96 o   0.9893E-02
   2  11  10      284.98      288.40        5.37 o   0.1992E-02
   3  11  10       87.36       98.42        3.20 o   0.8030E-02
   4  11  10       88.98       77.71        3.27 o   0.9383E-02
   5  11  10      101.46       93.85        3.36 o   0.7805E-02
   6  11  10        4.18        5.02        0.84 o   0.1833E+00
   7  11  10        1.73        2.06        0.71 o   0.4118E+00
  -7  12  10      328.29      323.33        3.63 o   0.1736E-02
  -6  12  10      248.00      249.70        3.58 o   0.2489E-02
  -5  12  10       85.24       73.66        2.12 o   0.1051E-01
  -4  12  10      340.46      342.68        4.59 o   0.1596E-02
  -3  12  10      112.65      118.70        2.67 o   0.6500E-02
  -2  12  10     2675.74     2664.79       17.65 o   0.5203E-04
  -1  12  10       11.20       11.40        1.05 o   0.7892E-01
   0  12  10      279.51      255.86        4.49 o   0.2269E-02
   1  12  10      229.14      217.43        3.93 o   0.2885E-02
   2  12  10       77.64       80.27        2.62 o   0.9997E-02
   3  12  10      197.04      210.72        4.03 o   0.3149E-02
   4  12  10       70.40       71.25        3.20 o   0.1088E-01
   5  12  10       56.25       59.92        2.40 o   0.1392E-01
   6  12  10       44.07       47.72        1.85 o   0.1836E-01
   7  12  10       55.74       63.68        1.92 o   0.1375E-01
  -7  13  10       14.34       21.99        0.85 o   0.4794E-01
  -6  13  10      164.19      144.55        2.62 o   0.4793E-02
  -5  13  10      121.36      134.99        2.41 o   0.5750E-02
  -4  13  10        9.80        8.59        0.98 o   0.9952E-01
  -3  13  10        2.15        2.02        0.74 o   0.3872E+00
  -2  13  10      354.62      342.00        4.69 o   0.1567E-02
  -1  13  10      753.28      732.29        8.40 o   0.4868E-03
   0  13  10      914.68      928.49        8.79 o   0.3397E-03
   1  13  10       57.07       57.78        1.97 o   0.1462E-01
   2  13  10      514.79      507.98        6.47 o   0.8754E-03
   3  13  10       47.59       51.93        1.74 o   0.1700E-01
   4  13  10       26.70       22.71        1.63 o   0.3601E-01
   5  13  10       57.30       63.11        2.25 o   0.1348E-01
   6  13  10       34.15       41.71        1.51 o   0.2240E-01
   7  13  10      523.16      539.23        6.26 o   0.8201E-03
  -6  14  10       25.34       22.26        1.10 o   0.3916E-01
  -5  14  10       20.98       23.12        1.07 o   0.4081E-01
  -4  14  10      202.00      213.84        3.41 o   0.3123E-02
  -3  14  10        3.76        2.14        0.82 o   0.3017E+00
  -2  14  10      235.66      238.13        3.91 o   0.2639E-02
  -1  14  10        1.02        0.08        0.65 o   0.1235E+01
   0  14  10       36.71       33.54        1.83 o   0.2477E-01
   1  14  10      270.92      277.34        4.80 o   0.2133E-02
   2  14  10       76.74       86.97        2.28 o   0.9623E-02
   3  14  10      119.58      126.17        2.67 o   0.6052E-02
   4  14  10       25.63       26.63        1.60 o   0.3314E-01
   5  14  10       21.90       22.07        1.34 o   0.4044E-01
   6  14  10       18.35       21.10        1.21 o   0.4467E-01
  -6  15  10       26.27       27.07        1.28 o   0.3355E-01
  -5  15  10       64.77       57.23        1.76 o   0.1423E-01
  -4  15  10      146.80      130.38        2.84 o   0.5409E-02
  -3  15  10      191.29      191.19        4.14 o   0.3448E-02
  -2  15  10        4.27        3.06        0.80 o   0.2437E+00
  -1  15  10      366.41      353.20        4.56 o   0.1498E-02
   0  15  10       77.34       84.97        2.27 o   0.9780E-02
   1  15  10      134.20      122.20        3.43 o   0.5775E-02
   2  15  10       20.90       21.22        1.39 o   0.4182E-01
   3  15  10        5.97        6.73        0.77 o   0.1411E+00
   4  15  10        1.90        1.54        0.68 o   0.4721E+00
   5  15  10       59.90       75.38        1.89 o   0.1182E-01
  -5  16  10       53.98       47.02        1.54 o   0.1757E-01
  -4  16  10      206.59      200.63        3.27 o   0.3274E-02
  -3  16  10      322.13      313.74        4.34 o   0.1785E-02
  -2  16  10      194.96      184.43        3.67 o   0.3570E-02
  -1  16  10        2.44        0.82        0.58 o   0.5957E+00
   0  16  10        0.81        0.01        0.70 o   0.1316E+01
   1  16  10       14.03       14.72        1.15 o   0.6177E-01
   2  16  10      179.25      177.97        3.95 o   0.3771E-02
   3  16  10       19.04       19.51        1.13 o   0.4699E-01
   4  16  10      102.16      108.63        2.90 o   0.7148E-02
   5  16  10        0.61        0.16        0.41 o   0.2087E+01
  -4  17  10       20.73       22.69        1.00 o   0.4175E-01
  -3  17  10       17.79       20.84        0.98 o   0.4660E-01
  -2  17  10        4.23        1.76        0.83 o   0.3062E+00
  -1  17  10       40.68       37.25        1.65 o   0.2267E-01
   0  17  10        9.26        6.89        0.87 o   0.1181E+00
   1  17  10      562.83      532.20        7.33 o   0.7917E-03
   2  17  10      176.29      186.14        3.53 o   0.3702E-02
   3  17  10      185.16      196.40        3.35 o   0.3485E-02
   4  17  10       21.73       24.94        1.39 o   0.3733E-01
  -3  18  10      329.59      342.57        4.90 o   0.1612E-02
  -2  18  10       66.98       69.87        2.03 o   0.1200E-01
  -1  18  10       11.60       12.37        1.14 o   0.7325E-01
   0  18  10        9.88       12.09        0.81 o   0.8174E-01
   1  18  10      267.93      273.19        3.84 o   0.2213E-02
   2  18  10       61.75       61.71        1.53 o   0.1387E-01
   3  18  10       61.57       67.29        1.88 o   0.1279E-01
  -1  19  10      253.03      253.20        6.10 o   0.2302E-02
   0  19  10        0.47        0.06        0.78 o   0.1253E+01
  -9   1  11      327.71      314.95        4.98 o   0.1742E-02
  -8   1  11       45.02       43.61        1.91 o   0.1937E-01
  -7   1  11      901.97      916.76        8.46 o   0.3478E-03
  -6   1  11        2.73        0.56        0.63 o   0.5941E+00
  -5   1  11      139.22      143.87        2.08 o   0.5217E-02
  -4   1  11      268.39      253.47        2.92 o   0.2397E-02
  -3   1  11      174.99      143.32        2.35 o   0.4718E-02
  -2   1  11      247.64      251.61        4.16 o   0.2448E-02
  -1   1  11       70.65       54.98        1.86 o   0.1402E-01
   0   1  11      113.07      117.69        2.54 o   0.6565E-02
   1   1  11     1333.07     1376.65       10.37 o   0.1755E-03
   2   1  11       34.41       32.02        1.11 o   0.2764E-01
   3   1  11      553.49      617.06        4.78 o   0.7020E-03
   4   1  11      247.98      246.49        3.40 o   0.2529E-02
   5   1  11       14.27        5.72        1.19 o   0.9915E-01
   6   1  11       77.06       70.59        4.57 o   0.9522E-02
   7   1  11        0.32        0.00        1.40 o   0.4856E+00
   8   1  11       43.26       33.09        3.34 o   0.1991E-01
   9   1  11       42.67       41.65        3.67 o   0.1690E-01
  -9   2  11       23.10       20.16        1.29 o   0.4246E-01
  -8   2  11        5.97        6.52        0.81 o   0.1422E+00
  -7   2  11      133.24      137.85        2.70 o   0.5408E-02
  -6   2  11       52.37       44.68        1.63 o   0.1835E-01
  -5   2  11      861.96      881.73        6.07 o   0.3768E-03
  -4   2  11      564.84      541.81        4.51 o   0.7969E-03
  -3   2  11       13.53       11.57        0.68 o   0.7754E-01
  -2   2  11        2.76        0.03        0.48 o   0.8593E+00
  -1   2  11        4.33        1.29        0.60 o   0.3760E+00
   0   2  11      365.08      342.09        4.68 o   0.1544E-02
   1   2  11        2.48        0.67        0.61 o   0.6080E+00
   2   2  11      202.36      203.90        2.80 o   0.3288E-02
   3   2  11       11.91       12.08        0.73 o   0.7834E-01
   4   2  11       16.42       13.97        1.01 o   0.6195E-01
   5   2  11       96.25      114.33        2.57 o   0.7108E-02
   6   2  11       28.05       24.70        1.82 o   0.3292E-01
   7   2  11       64.75       78.97        3.41 o   0.1023E-01
   8   2  11        4.66        4.38        1.48 o   0.1497E+00
   9   2  11      173.33      158.85        7.33 o   0.3615E-02
  -9   3  11      225.43      225.87        3.89 o   0.2817E-02
  -8   3  11       53.51       45.48        1.87 o   0.1771E-01
  -7   3  11      163.43      155.05        3.15 o   0.4477E-02
  -6   3  11      397.98      396.06        4.78 o   0.1289E-02
  -5   3  11      243.73      264.28        2.98 o   0.2411E-02
  -4   3  11      790.60      803.99        5.62 o   0.4378E-03
  -3   3  11       62.83       60.90        1.35 o   0.1402E-01
  -2   3  11        1.75        0.72        0.49 o   0.7736E+00
  -1   3  11      247.41      232.87        3.72 o   0.2642E-02
   0   3  11     2418.37     2339.13       17.24 o   0.6477E-04
   1   3  11      976.04      945.51       10.87 o   0.3175E-03
   2   3  11       16.63       12.89        0.84 o   0.6600E-01
   3   3  11      655.13      689.36        5.82 o   0.5696E-03
   4   3  11      245.90      274.91        3.90 o   0.2278E-02
   5   3  11      207.34      211.67        4.82 o   0.3004E-02
   6   3  11      734.08      781.35        9.79 o   0.4554E-03
   7   3  11       79.63       79.44        3.77 o   0.9310E-02
   8   3  11        4.41        4.50        0.95 o   0.1872E+00
   9   3  11      143.37      134.24        6.30 o   0.4567E-02
  -9   4  11       64.38       43.39        2.03 o   0.1671E-01
  -8   4  11       92.45       96.55        2.22 o   0.8334E-02
  -7   4  11       85.29       75.83        2.24 o   0.1023E-01
  -6   4  11        0.94        0.01        0.63 o   0.1406E+01
  -5   4  11       35.52       51.48        1.36 o   0.1908E-01
  -4   4  11        1.33        2.54        0.48 o   0.4252E+00
  -3   4  11        9.09       10.42        0.65 o   0.9517E-01
  -2   4  11      153.96      121.52        2.29 o   0.5676E-02
  -1   4  11        4.05        0.78        0.49 o   0.4751E+00
   0   4  11        6.00        2.99        0.66 o   0.2287E+00
   1   4  11      167.35      210.05        2.81 o   0.3459E-02
   2   4  11        1.93        0.09        0.48 o   0.1069E+01
   3   4  11       26.92       17.69        1.16 o   0.4345E-01
   4   4  11       40.30       39.54        1.72 o   0.2175E-01
   5   4  11      265.46      245.36        4.77 o   0.2392E-02
   6   4  11        1.33        0.15        0.79 o   0.8622E+00
   7   4  11        5.55        1.79        1.06 o   0.2419E+00
   8   4  11        9.18       10.74        1.27 o   0.8320E-01
  -9   5  11        0.97        0.00        0.56 o   0.1565E+01
  -8   5  11      295.46      259.81        4.03 o   0.2204E-02
  -7   5  11       43.91       48.59        1.63 o   0.1839E-01
  -6   5  11      238.93      248.68        3.95 o   0.2525E-02
  -5   5  11     1015.75     1117.82        8.43 o   0.2616E-03
  -4   5  11      643.00      647.58        5.20 o   0.6170E-03
  -3   5  11        6.79        5.10        0.66 o   0.1645E+00
  -2   5  11      267.09      286.56        3.15 o   0.2145E-02
  -1   5  11      153.55      152.91        2.31 o   0.4750E-02
   0   5  11        5.41        1.75        0.49 o   0.3134E+00
   1   5  11      108.18       99.56        2.12 o   0.7704E-02
   2   5  11      371.08      336.74        4.01 o   0.1566E-02
   3   5  11      353.74      381.84        4.61 o   0.1413E-02
   4   5  11        3.80        0.35        0.72 o   0.4927E+00
   5   5  11      201.50      188.96        4.45 o   0.3373E-02
   6   5  11      131.94      109.58        3.47 o   0.6264E-02
   7   5  11        2.67        4.05        0.86 o   0.2320E+00
   8   5  11       39.26       41.47        2.55 o   0.1973E-01
  -9   6  11       10.35        8.77        0.80 o   0.1003E+00
  -8   6  11        1.47        0.13        0.58 o   0.1104E+01
  -7   6  11      188.50      189.10        3.28 o   0.3575E-02
  -6   6  11      477.64      491.48        6.24 o   0.9407E-03
  -5   6  11      912.22      974.04        8.29 o   0.3235E-03
  -4   6  11      556.51      568.36        4.95 o   0.7620E-03
  -3   6  11      373.64      382.92        3.88 o   0.1388E-02
  -2   6  11       17.59       18.79        0.87 o   0.5073E-01
  -1   6  11      241.20      212.62        3.02 o   0.2925E-02
   0   6  11      414.78      348.38        3.79 o   0.1439E-02
   1   6  11       55.41       55.43        1.56 o   0.1553E-01
   2   6  11      192.12      202.48        2.88 o   0.3381E-02
   3   6  11      201.36      201.00        3.14 o   0.3316E-02
   4   6  11       59.17       78.04        1.91 o   0.1157E-01
   5   6  11      383.91      396.11        6.33 o   0.1281E-02
   6   6  11       73.77       82.27        2.57 o   0.1003E-01
   7   6  11       71.30       74.38        2.53 o   0.1094E-01
   8   6  11       92.61       73.24        3.77 o   0.9282E-02
  -8   7  11      194.72      181.77        3.06 o   0.3670E-02
  -7   7  11      400.49      433.54        4.87 o   0.1176E-02
  -6   7  11      249.29      249.14        3.85 o   0.2474E-02
  -5   7  11        3.65        7.33        0.70 o   0.1526E+00
  -4   7  11       24.79       20.76        1.13 o   0.4108E-01
  -3   7  11      241.48      249.01        3.09 o   0.2548E-02
  -2   7  11      411.19      413.99        4.58 o   0.1220E-02
  -1   7  11      246.88      238.27        3.03 o   0.2625E-02
   0   7  11      162.61      173.92        2.50 o   0.4151E-02
   1   7  11        4.29        5.03        0.62 o   0.1927E+00
   2   7  11      399.47      393.73        4.54 o   0.1298E-02
   3   7  11      272.02      254.34        3.75 o   0.2344E-02
   4   7  11      459.96      486.50        7.86 o   0.9458E-03
   5   7  11      141.95      148.53        4.08 o   0.4742E-02
   6   7  11      400.18      418.41        6.08 o   0.1198E-02
   7   7  11      368.52      369.84        6.55 o   0.1388E-02
   8   7  11       40.74       47.51        2.36 o   0.1815E-01
  -8   8  11        2.19        0.35        0.51 o   0.8303E+00
  -7   8  11       19.92       16.63        1.14 o   0.5109E-01
  -6   8  11       73.57       83.43        2.04 o   0.1015E-01
  -5   8  11       58.27       56.48        1.81 o   0.1485E-01
  -4   8  11      715.02      726.34        6.89 o   0.5110E-03
  -3   8  11       15.45       18.40        0.89 o   0.5319E-01
  -2   8  11      122.99      126.86        2.86 o   0.5927E-02
  -1   8  11        2.24        0.42        0.50 o   0.7908E+00
   0   8  11      122.66      110.18        2.24 o   0.6760E-02
   1   8  11       45.12       45.75        1.29 o   0.1944E-01
   2   8  11        9.44        9.62        0.83 o   0.9691E-01
   3   8  11       44.49       46.41        1.62 o   0.1894E-01
   4   8  11        2.24        4.70        0.93 o   0.2102E+00
   5   8  11      317.97      322.15        5.75 o   0.1707E-02
   6   8  11      127.82      147.51        3.91 o   0.4991E-02
   7   8  11      187.78      215.34        3.85 o   0.3160E-02
   8   8  11       40.72       49.20        2.20 o   0.1793E-01
  -8   9  11      113.23      101.36        2.03 o   0.7490E-02
  -7   9  11      181.45      188.02        2.91 o   0.3683E-02
  -6   9  11      192.43      190.80        3.58 o   0.3496E-02
  -5   9  11        3.74        0.17        0.75 o   0.5194E+00
  -4   9  11      138.85      161.48        2.79 o   0.4668E-02
  -3   9  11      393.25      404.57        4.88 o   0.1270E-02
  -2   9  11      891.53      929.08        8.24 o   0.3454E-03
  -1   9  11       48.98       47.25        1.59 o   0.1819E-01
   0   9  11       37.30       42.37        1.34 o   0.2179E-01
   1   9  11      182.67      201.50        2.83 o   0.3465E-02
   2   9  11      730.80      777.85        6.76 o   0.4695E-03
   3   9  11     1061.86     1101.34       13.48 o   0.2520E-03
   4   9  11        1.02        0.62        0.81 o   0.7111E+00
   5   9  11      108.09      101.27        3.24 o   0.7268E-02
   6   9  11        1.69        0.32        0.89 o   0.6357E+00
   7   9  11      466.68      467.25        6.17 o   0.1000E-02
   8   9  11      224.58      212.71        6.96 o   0.2703E-02
  -8  10  11      144.95      125.24        3.50 o   0.5486E-02
  -7  10  11        1.55        0.08        0.50 o   0.1228E+01
  -6  10  11       33.78       44.06        1.49 o   0.2161E-01
  -5  10  11      384.51      428.58        5.13 o   0.1209E-02
  -4  10  11      451.37      438.83        5.20 o   0.1093E-02
  -3  10  11      271.09      254.07        3.96 o   0.2342E-02
  -2  10  11      101.94      103.97        2.60 o   0.7499E-02
  -1  10  11      191.77      173.02        3.23 o   0.3829E-02
   0  10  11      201.10      207.21        3.36 o   0.3220E-02
   1  10  11       48.99       46.21        1.57 o   0.1844E-01
   2  10  11       38.46       37.80        1.75 o   0.2272E-01
   3  10  11        0.50        0.07        1.03 o   0.7888E+00
   4  10  11       61.50       63.55        2.74 o   0.1268E-01
   5  10  11       17.53       24.92        1.52 o   0.3879E-01
   6  10  11        7.33        7.95        0.95 o   0.1147E+00
   7  10  11       99.93       77.46        2.79 o   0.9234E-02
  -7  11  11      210.67      217.64        2.99 o   0.3050E-02
  -6  11  11        7.68        5.23        0.72 o   0.1522E+00
  -5  11  11       23.57       26.49        1.26 o   0.3512E-01
  -4  11  11        2.01        1.42        0.60 o   0.5099E+00
  -3  11  11      797.08      808.33        7.12 o   0.4301E-03
  -2  11  11       59.94       64.75        1.86 o   0.1330E-01
  -1  11  11      561.63      560.57        5.92 o   0.7634E-03
   0  11  11      407.98      380.90        5.78 o   0.1303E-02
   1  11  11      510.44      515.43        6.51 o   0.8659E-03
   2  11  11       84.49       78.64        3.21 o   0.9518E-02
   3  11  11      422.19      399.89        8.30 o   0.1175E-02
   4  11  11       41.35       45.89        2.22 o   0.1875E-01
   5  11  11        1.19        2.72        0.84 o   0.3448E+00
   6  11  11        7.49        8.48        0.90 o   0.1106E+00
   7  11  11      198.88      218.57        3.73 o   0.3059E-02
  -7  12  11       11.52       10.73        0.69 o   0.8598E-01
  -6  12  11       37.18       43.17        1.25 o   0.2157E-01
  -5  12  11       64.06       54.58        1.80 o   0.1470E-01
  -4  12  11       12.37       16.45        0.90 o   0.6141E-01
  -3  12  11      892.92      896.91        8.63 o   0.3578E-03
  -2  12  11      766.62      760.53        7.49 o   0.4671E-03
  -1  12  11      280.79      246.02        4.45 o   0.2346E-02
   0  12  11       11.45       10.98        1.06 o   0.8075E-01
   1  12  11      112.78      115.72        2.90 o   0.6574E-02
   2  12  11        4.31        4.43        0.84 o   0.1959E+00
   3  12  11      392.12      405.00        7.04 o   0.1228E-02
   4  12  11       36.67       42.60        2.02 o   0.2081E-01
   5  12  11        0.34        0.48        0.79 o   0.9423E+00
   6  12  11      143.75      145.86        3.12 o   0.4963E-02
   7  12  11      260.46      255.17        4.61 o   0.2347E-02
  -6  13  11       79.82       65.26        1.80 o   0.1193E-01
  -5  13  11      170.93      170.41        3.12 o   0.4080E-02
  -4  13  11       16.65       14.52        1.08 o   0.5955E-01
  -3  13  11      150.14      147.29        3.05 o   0.4852E-02
  -2  13  11        4.01        3.22        0.82 o   0.2419E+00
  -1  13  11      221.13      223.06        3.86 o   0.2872E-02
   0  13  11     2028.39     2052.62       15.96 o   0.8446E-04
   1  13  11     1236.93     1203.13       10.46 o   0.2135E-03
   2  13  11      300.51      322.83        4.64 o   0.1781E-02
   3  13  11      148.94      138.17        3.40 o   0.5051E-02
   4  13  11       31.52       31.03        1.53 o   0.2823E-01
   5  13  11       -0.05        0.81        0.67 o   0.9857E+00
   6  13  11       15.55       16.37        1.00 o   0.5726E-01
  -6  14  11      111.50      106.48        2.22 o   0.7199E-02
  -5  14  11       68.02       82.27        1.93 o   0.1063E-01
  -4  14  11      150.22      135.14        2.94 o   0.5198E-02
  -3  14  11      909.11      894.86        8.12 o   0.3564E-03
  -2  14  11      443.54      432.49        6.26 o   0.1104E-02
  -1  14  11      178.34      175.26        3.53 o   0.3875E-02
   0  14  11      145.49      153.44        2.98 o   0.4746E-02
   1  14  11        3.48        5.47        0.81 o   0.1823E+00
   2  14  11       30.18       31.68        1.66 o   0.2785E-01
   3  14  11       33.77       42.82        1.68 o   0.2184E-01
   4  14  11        0.46        0.07        0.69 o   0.1468E+01
   5  14  11        3.48        5.70        0.61 o   0.1871E+00
   6  14  11       49.56       50.20        1.94 o   0.1694E-01
  -5  15  11        4.79        4.43        0.66 o   0.2006E+00
  -4  15  11      177.43      172.25        2.95 o   0.4003E-02
  -3  15  11      295.86      287.85        4.56 o   0.1995E-02
  -2  15  11       15.11       16.50        1.13 o   0.5621E-01
  -1  15  11        2.18        1.91        0.65 o   0.4143E+00
   0  15  11        1.50        0.69        0.63 o   0.7418E+00
   1  15  11      107.80      100.64        2.72 o   0.7478E-02
   2  15  11       90.67       88.36        2.58 o   0.8852E-02
   3  15  11       18.69       23.75        1.17 o   0.4113E-01
   4  15  11       66.01       66.42        2.41 o   0.1228E-01
   5  15  11      387.02      372.16        4.90 o   0.1385E-02
  -5  16  11       11.66        7.25        1.29 o   0.9587E-01
  -4  16  11       10.18       11.21        0.80 o   0.8572E-01
  -3  16  11      136.90      125.92        2.76 o   0.5745E-02
  -2  16  11        0.34        0.15        0.70 o   0.1408E+01
  -1  16  11      152.87      144.48        3.39 o   0.4829E-02
   0  16  11      109.64      102.55        2.83 o   0.7289E-02
   1  16  11        0.80        0.00        0.60 o   0.1603E+01
   2  16  11       46.17       48.63        1.70 o   0.1803E-01
   3  16  11       79.30       78.20        2.08 o   0.1041E-01
   4  16  11       12.98       11.81        0.91 o   0.7540E-01
  -4  17  11      129.28      129.87        3.22 o   0.5654E-02
  -3  17  11      111.08      106.57        2.35 o   0.7178E-02
  -2  17  11      264.00      245.76        4.43 o   0.2416E-02
  -1  17  11       56.22       55.41        1.98 o   0.1514E-01
   0  17  11        2.42        1.17        0.61 o   0.5151E+00
   1  17  11      105.74      102.51        2.64 o   0.7461E-02
   2  17  11       13.21       15.10        0.95 o   0.6363E-01
   3  17  11       21.05       26.62        1.44 o   0.3571E-01
  -2  18  11      146.82      155.58        3.19 o   0.4663E-02
  -1  18  11        0.89        0.04        0.89 o   0.8949E+00
   0  18  11      202.45      208.19        3.76 o   0.3171E-02
   1  18  11       13.20       16.62        0.86 o   0.6017E-01
   2  18  11      115.72      114.86        2.58 o   0.6632E-02
  -9   0  12      640.65      580.55       11.35 o   0.6466E-03
  -8   0  12       23.13       22.15        1.91 o   0.3702E-01
  -7   0  12      418.53      376.98        7.92 o   0.1252E-02
  -6   0  12        3.39        8.85        0.88 o   0.1294E+00
  -5   0  12      870.67      917.85       10.35 o   0.3497E-03
  -4   0  12        2.19        1.97        0.76 o   0.3881E+00
  -3   0  12      374.71      347.84        5.20 o   0.1489E-02
  -2   0  12        8.22        6.52        0.74 o   0.1303E+00
  -1   0  12     1536.99     1452.71       12.26 o   0.1508E-03
   0   0  12       69.66       67.18        2.53 o   0.1188E-01
   1   0  12        8.93        5.77        0.83 o   0.1317E+00
   2   0  12     1188.92     1300.09       10.43 o   0.1997E-03
   3   0  12      318.43      316.24        5.53 o   0.1744E-02
   4   0  12      592.34      544.60        9.91 o   0.7288E-03
   5   0  12        4.83        4.96        2.37 o   0.9478E-01
   6   0  12     1647.20     1669.35       37.62 o   0.1066E-03
   7   0  12       53.20       61.77        5.79 o   0.1003E-01
   8   0  12       10.19        9.85        2.27 o   0.6554E-01
  -9   1  12       27.26       13.02        1.43 o   0.4923E-01
  -8   1  12       19.91       20.56        1.14 o   0.4445E-01
  -7   1  12       18.77       21.26        1.16 o   0.4448E-01
  -6   1  12        2.40        0.21        0.64 o   0.7470E+00
  -5   1  12     3507.71     3780.40       19.73 o   0.2845E-04
  -4   1  12      439.21      403.45        4.29 o   0.1214E-02
  -3   1  12      119.79      114.69        1.99 o   0.6654E-02
  -2   1  12       22.08       18.00        0.79 o   0.4846E-01
  -1   1  12      997.31      986.73        6.64 o   0.3059E-03
   0   1  12      361.39      358.57        3.75 o   0.1504E-02
   1   1  12        9.11        8.73        0.62 o   0.1060E+00
   2   1  12      447.98      461.24        4.14 o   0.1057E-02
   3   1  12        4.71        3.16        0.63 o   0.2447E+00
   4   1  12     1445.32     1389.85       11.09 o   0.1651E-03
   5   1  12      738.99      790.60       16.11 o   0.4179E-03
   6   1  12     1072.66     1094.42       19.78 o   0.2397E-03
   7   1  12       33.01       31.83        3.21 o   0.2244E-01
   8   1  12       -0.36        0.00        1.01 o   0.8790E+00
  -9   2  12        2.61        1.19        0.60 o   0.4894E+00
  -8   2  12      213.22      219.34        3.95 o   0.2958E-02
  -7   2  12      164.08      183.72        2.96 o   0.3904E-02
  -6   2  12       19.52       29.31        1.11 o   0.3511E-01
  -5   2  12        2.29        0.32        0.63 o   0.7363E+00
  -4   2  12        5.09        2.78        0.59 o   0.2584E+00
  -3   2  12       18.81       19.48        0.85 o   0.4835E-01
  -2   2  12       71.60       78.34        1.43 o   0.1103E-01
  -1   2  12      302.24      312.96        3.10 o   0.1870E-02
   0   2  12      533.41      532.04        4.38 o   0.8361E-03
   1   2  12       78.44       77.24        1.66 o   0.1071E-01
   2   2  12     1486.12     1418.59        9.59 o   0.1596E-03
   3   2  12       25.73       36.81        1.06 o   0.2745E-01
   4   2  12      281.96      294.32        3.95 o   0.2018E-02
   5   2  12       22.51       22.83        1.91 o   0.3656E-01
   6   2  12      625.13      647.68       11.78 o   0.5843E-03
   7   2  12        0.04        0.24        1.04 o   0.8012E+00
   8   2  12       12.87       10.44        1.81 o   0.6800E-01
  -9   3  12       17.16       18.56        1.14 o   0.5001E-01
  -8   3  12       47.31       32.17        2.00 o   0.2271E-01
  -7   3  12        2.04        0.71        0.62 o   0.6584E+00
  -6   3  12      334.56      372.42        4.13 o   0.1493E-02
  -5   3  12      669.97      748.97        5.82 o   0.5149E-03
  -4   3  12      961.95      954.98        6.16 o   0.3247E-03
  -3   3  12      358.46      359.85        3.60 o   0.1505E-02
  -2   3  12      294.12      300.79        3.06 o   0.1963E-02
  -1   3  12     1480.86     1533.18        8.56 o   0.1464E-03
   0   3  12      145.79      171.37        2.31 o   0.4408E-02
   1   3  12      263.26      252.42        3.27 o   0.2417E-02
   2   3  12     2312.09     2335.31       13.34 o   0.6724E-04
   3   3  12       32.38       39.85        1.27 o   0.2393E-01
   4   3  12      395.05      418.48        5.27 o   0.1220E-02
   5   3  12        1.82        0.01        0.77 o   0.8269E+00
   6   3  12     1208.81     1272.47       13.44 o   0.1997E-03
   7   3  12       19.63       28.18        1.55 o   0.3453E-01
   8   3  12        0.62        0.39        1.00 o   0.6882E+00
  -9   4  12       99.97       81.71        3.88 o   0.8341E-02
  -8   4  12       29.29       25.57        1.58 o   0.3256E-01
  -7   4  12       41.22       38.07        1.56 o   0.2235E-01
  -6   4  12       20.61       26.79        1.07 o   0.3710E-01
  -5   4  12       29.09       27.49        1.15 o   0.3249E-01
  -4   4  12      254.36      266.83        2.93 o   0.2347E-02
  -3   4  12       27.02       22.08        1.00 o   0.3872E-01
  -2   4  12        4.46        4.23        0.56 o   0.2151E+00
  -1   4  12     1532.98     1505.24        8.81 o   0.1467E-03
   0   4  12        7.37        3.45        0.59 o   0.1963E+00
   1   4  12     2331.99     2415.85       13.33 o   0.6420E-04
   2   4  12      165.28      135.96        2.52 o   0.5020E-02
   3   4  12       13.27        9.44        0.94 o   0.8483E-01
   4   4  12      101.37       99.49        2.75 o   0.7712E-02
   5   4  12        2.32        0.86        0.76 o   0.5226E+00
   6   4  12       91.08      104.75        3.02 o   0.7610E-02
   7   4  12       77.29       77.68        2.88 o   0.1010E-01
   8   4  12       38.42       43.68        2.66 o   0.1899E-01
  -8   5  12       61.07       48.68        1.69 o   0.1625E-01
  -7   5  12      367.75      378.12        4.68 o   0.1402E-02
  -6   5  12       45.41       49.92        1.56 o   0.1792E-01
  -5   5  12       65.82       59.67        1.73 o   0.1376E-01
  -4   5  12       20.54       26.76        0.98 o   0.3725E-01
  -3   5  12      191.31      194.07        2.59 o   0.3532E-02
  -2   5  12      997.89     1021.05        7.44 o   0.2937E-03
  -1   5  12      649.69      599.32        5.07 o   0.6647E-03
   0   5  12      872.78      808.84        6.31 o   0.4102E-03
   1   5  12       67.96       60.74        1.70 o   0.1342E-01
   2   5  12      753.78      831.74        6.29 o   0.4309E-03
   3   5  12      241.74      227.04        3.50 o   0.2739E-02
   4   5  12      587.50      598.03        8.16 o   0.6831E-03
   5   5  12      352.51      312.52        5.53 o   0.1679E-02
   6   5  12       55.76       47.35        2.35 o   0.1638E-01
   7   5  12       39.57       43.09        1.83 o   0.2043E-01
   8   5  12       -0.11        0.29        0.72 o   0.1319E+01
  -8   6  12       87.52       87.14        2.09 o   0.9247E-02
  -7   6  12       54.08       54.93        1.56 o   0.1580E-01
  -6   6  12      109.00      123.68        2.23 o   0.6454E-02
  -5   6  12        0.80        0.22        0.55 o   0.1383E+01
  -4   6  12      174.78      161.71        2.86 o   0.4239E-02
  -3   6  12        1.08        3.00        0.57 o   0.3770E+00
  -2   6  12        1.60        0.75        0.56 o   0.7425E+00
  -1   6  12       20.35       31.01        0.98 o   0.3337E-01
   0   6  12       19.76       15.48        1.04 o   0.5423E-01
   1   6  12      132.45      127.58        2.30 o   0.5833E-02
   2   6  12        3.22        1.72        0.57 o   0.3916E+00
   3   6  12       70.86       71.07        1.81 o   0.1175E-01
   4   6  12        9.34        6.64        1.18 o   0.1113E+00
   5   6  12       65.08       80.38        2.49 o   0.1066E-01
   6   6  12       46.89       56.33        2.12 o   0.1572E-01
   7   6  12       96.01      106.70        2.71 o   0.7468E-02
   8   6  12       10.69        8.73        1.28 o   0.9026E-01
  -8   7  12      103.35       98.51        2.17 o   0.7881E-02
  -7   7  12      812.16      844.02        6.84 o   0.4062E-03
  -6   7  12      245.16      251.49        3.21 o   0.2502E-02
  -5   7  12        7.95        8.65        0.76 o   0.1106E+00
  -4   7  12      198.41      222.56        3.06 o   0.3056E-02
  -3   7  12       89.15      102.50        2.14 o   0.8081E-02
  -2   7  12     1356.11     1389.70        9.79 o   0.1723E-03
  -1   7  12      692.09      695.06        6.12 o   0.5474E-03
   0   7  12      218.80      187.85        3.02 o   0.3387E-02
   1   7  12      110.51      112.14        2.24 o   0.6943E-02
   2   7  12      107.36       92.48        2.31 o   0.8094E-02
   3   7  12      250.78      284.35        5.09 o   0.2141E-02
   4   7  12      877.68      880.90       10.49 o   0.3637E-03
   5   7  12      176.64      193.33        4.47 o   0.3485E-02
   6   7  12      411.81      402.38        6.53 o   0.1218E-02
   7   7  12      391.38      417.17        5.71 o   0.1222E-02
   8   7  12        0.38        0.40        1.05 o   0.6755E+00
  -8   8  12      142.21      135.70        2.86 o   0.5306E-02
  -7   8  12        9.85        8.10        0.78 o   0.1068E+00
  -6   8  12        2.02        2.17        0.55 o   0.4111E+00
  -5   8  12       61.99       54.94        1.67 o   0.1494E-01
  -4   8  12       65.12       66.45        1.82 o   0.1271E-01
  -3   8  12       27.43       25.40        1.41 o   0.3408E-01
  -2   8  12      329.83      323.29        4.64 o   0.1705E-02
  -1   8  12      156.77      141.93        2.85 o   0.4927E-02
   0   8  12      315.44      324.59        3.63 o   0.1759E-02
   1   8  12        7.52        4.31        0.83 o   0.1653E+00
   2   8  12       27.76       30.59        1.33 o   0.3011E-01
   3   8  12      274.35      300.78        5.34 o   0.1950E-02
   4   8  12        1.17        0.16        0.86 o   0.8188E+00
   5   8  12      179.69      184.91        4.14 o   0.3630E-02
   6   8  12      416.31      410.61        7.19 o   0.1177E-02
   7   8  12       37.41       35.87        1.59 o   0.2410E-01
  -8   9  12        7.47        7.98        1.49 o   0.9942E-01
  -7   9  12        1.57        3.60        0.54 o   0.3138E+00
  -6   9  12       67.09       78.01        1.76 o   0.1118E-01
  -5   9  12      266.05      302.08        3.58 o   0.2032E-02
  -4   9  12      131.39      158.85        2.54 o   0.4848E-02
  -3   9  12      219.53      218.13        3.54 o   0.2960E-02
  -2   9  12      843.12      816.87        8.66 o   0.4083E-03
  -1   9  12      384.64      374.94        5.66 o   0.1363E-02
   0   9  12       34.39       34.56        1.37 o   0.2584E-01
   1   9  12      169.59      188.87        3.43 o   0.3719E-02
   2   9  12       54.61       40.06        2.48 o   0.1808E-01
   3   9  12        5.49        5.08        1.05 o   0.1588E+00
   4   9  12       10.58       11.56        1.13 o   0.7843E-01
   5   9  12     1025.98      990.26       11.10 o   0.2932E-03
   6   9  12       12.93       15.16        1.26 o   0.6133E-01
   7   9  12       15.88       13.96        1.02 o   0.6252E-01
  -7  10  12       14.90       14.48        0.85 o   0.6403E-01
  -6  10  12      219.46      202.25        3.27 o   0.3172E-02
  -5  10  12       13.70       14.35        1.02 o   0.6444E-01
  -4  10  12      458.78      432.04        5.14 o   0.1102E-02
  -3  10  12      145.52      159.73        2.75 o   0.4632E-02
  -2  10  12      125.76      129.77        2.90 o   0.5771E-02
  -1  10  12     1388.28     1402.14       12.23 o   0.1667E-03
   0  10  12      546.79      499.69        6.81 o   0.8590E-03
   1  10  12      295.54      282.99        4.82 o   0.2016E-02
   2  10  12       79.71       63.44        2.94 o   0.1143E-01
   3  10  12      100.39      105.32        3.47 o   0.7184E-02
   4  10  12       97.06       89.21        3.34 o   0.8243E-02
   5  10  12       73.75       81.71        2.72 o   0.9980E-02
   6  10  12       31.03       34.89        1.56 o   0.2605E-01
   7  10  12        5.96        3.81        1.08 o   0.1763E+00
  -7  11  12       72.70       71.73        1.70 o   0.1162E-01
  -6  11  12      234.82      246.86        3.08 o   0.2595E-02
  -5  11  12      201.16      213.88        3.34 o   0.3135E-02
  -4  11  12      341.80      335.79        4.24 o   0.1630E-02
  -3  11  12      580.70      571.00        5.56 o   0.7397E-03
  -2  11  12       21.58       19.42        1.43 o   0.4355E-01
  -1  11  12      125.35      122.52        2.92 o   0.6031E-02
   0  11  12      390.62      369.21        5.27 o   0.1380E-02
   1  11  12      124.94      122.85        3.22 o   0.5967E-02
   2  11  12      175.38      161.30        4.06 o   0.4100E-02
   3  11  12        9.60       10.94        1.43 o   0.7878E-01
   4  11  12       14.80       14.54        1.28 o   0.6025E-01
   5  11  12      114.47      115.16        3.23 o   0.6483E-02
   6  11  12       11.56        8.46        0.91 o   0.9601E-01
   7  11  12      312.14      318.43        9.24 o   0.1594E-02
  -7  12  12       28.25       36.33        2.51 o   0.2365E-01
  -6  12  12        8.59       12.09        0.61 o   0.8782E-01
  -5  12  12        0.33        0.12        0.53 o   0.2130E+01
  -4  12  12       30.29       22.73        1.30 o   0.3557E-01
  -3  12  12        1.44        1.50        0.66 o   0.5250E+00
  -2  12  12        0.96        0.21        0.75 o   0.9707E+00
  -1  12  12     1648.04     1579.67       13.81 o   0.1308E-03
   0  12  12      237.97      225.40        3.79 o   0.2762E-02
   1  12  12      591.88      580.07        7.01 o   0.7113E-03
   2  12  12     1040.91     1038.77       11.51 o   0.2751E-03
   3  12  12      110.15      117.01        4.06 o   0.6243E-02
   4  12  12        4.37        6.05        0.83 o   0.1602E+00
   5  12  12        1.59        1.44        0.59 o   0.5459E+00
   6  12  12       17.27       17.14        1.05 o   0.5310E-01
  -6  13  12       38.41       29.02        1.34 o   0.2775E-01
  -5  13  12       82.49       72.39        2.00 o   0.1085E-01
  -4  13  12      239.83      226.28        3.56 o   0.2754E-02
  -3  13  12       70.52       66.78        1.98 o   0.1221E-01
  -2  13  12        5.59        4.32        1.04 o   0.1728E+00
  -1  13  12       21.02       18.76        1.31 o   0.4560E-01
   0  13  12      574.04      579.99        6.37 o   0.7253E-03
   1  13  12       45.59       48.83        1.59 o   0.1816E-01
   2  13  12        1.47        2.17        0.70 o   0.4150E+00
   3  13  12       22.13       26.11        1.47 o   0.3554E-01
   4  13  12        0.09        0.13        0.56 o   0.2365E+01
   5  13  12        8.47        6.35        0.78 o   0.1301E+00
   6  13  12      289.25      292.68        5.13 o   0.1964E-02
  -5  14  12        7.58        6.66        0.72 o   0.1327E+00
  -4  14  12       10.28        9.00        0.84 o   0.9803E-01
  -3  14  12       69.23       65.20        1.85 o   0.1258E-01
  -2  14  12        2.55        4.26        0.82 o   0.2299E+00
  -1  14  12       11.84       10.73        1.22 o   0.7844E-01
   0  14  12      270.67      267.05        3.94 o   0.2244E-02
   1  14  12      290.30      280.79        4.30 o   0.2064E-02
   2  14  12      256.64      258.66        4.60 o   0.2333E-02
   3  14  12       43.20       47.36        1.79 o   0.1864E-01
   4  14  12        1.48        1.26        0.63 o   0.5831E+00
   5  14  12        5.41        5.33        0.79 o   0.1670E+00
  -5  15  12      260.07      255.48        4.29 o   0.2359E-02
  -4  15  12      133.82      141.38        2.31 o   0.5356E-02
  -3  15  12       49.13       48.85        1.88 o   0.1737E-01
  -2  15  12        0.19        1.07        0.67 o   0.8188E+00
  -1  15  12       34.91       34.47        1.69 o   0.2510E-01
   0  15  12        8.95        8.69        0.94 o   0.1022E+00
   1  15  12        2.43        2.83        0.61 o   0.3241E+00
   2  15  12       27.69       25.84        1.41 o   0.3356E-01
   3  15  12        1.47        1.17        0.70 o   0.5760E+00
   4  15  12       46.61       48.26        1.64 o   0.1814E-01
  -4  16  12        3.76        2.56        0.67 o   0.2943E+00
  -3  16  12       19.73       13.04        1.19 o   0.5850E-01
  -2  16  12      431.03      412.56        5.13 o   0.1189E-02
  -1  16  12       19.93       21.70        1.19 o   0.4269E-01
   0  16  12       66.27       63.48        2.25 o   0.1277E-01
   1  16  12       41.08       44.02        1.93 o   0.1973E-01
   2  16  12      492.33      506.29        7.14 o   0.8902E-03
   3  16  12      130.62      135.02        3.12 o   0.5473E-02
   4  16  12      162.84      162.52        3.59 o   0.4261E-02
  -3  17  12      601.72      568.70        8.34 o   0.7085E-03
  -2  17  12       30.33       31.36        1.33 o   0.2878E-01
  -1  17  12       39.03       37.37        1.57 o   0.2310E-01
   0  17  12      281.36      270.28        5.55 o   0.2110E-02
   1  17  12       16.27       21.75        1.14 o   0.4563E-01
   2  17  12       56.36       63.14        2.23 o   0.1355E-01
  -1  18  12       65.59       59.08        2.74 o   0.1303E-01
   0  18  12       47.33       32.66        3.57 o   0.1885E-01
  -8   1  13      121.56      113.37        2.74 o   0.6524E-02
  -7   1  13       97.56      100.54        2.34 o   0.7888E-02
  -6   1  13       78.52       76.96        2.04 o   0.1057E-01
  -5   1  13      264.42      261.73        3.68 o   0.2317E-02
  -4   1  13       68.80       79.10        1.89 o   0.1091E-01
  -3   1  13       50.89       45.71        1.37 o   0.1853E-01
  -2   1  13        9.71        8.43        0.69 o   0.1063E+00
  -1   1  13      214.51      238.75        2.80 o   0.2797E-02
   0   1  13      709.43      765.24        5.52 o   0.4895E-03
   1   1  13      113.48      117.79        2.09 o   0.6651E-02
   2   1  13     1628.67     1637.54       10.12 o   0.1278E-03
   3   1  13      490.33      489.47        4.95 o   0.9452E-03
   4   1  13      298.14      328.35        6.73 o   0.1689E-02
   5   1  13      344.16      367.69       10.28 o   0.1318E-02
   6   1  13      163.00      198.17        5.48 o   0.3396E-02
   7   1  13       -0.35        0.84        0.82 o   0.7317E+00
   8   1  13        4.85        2.03        1.11 o   0.2393E+00
  -8   2  13      122.98      111.42        2.74 o   0.6575E-02
  -7   2  13      192.45      203.06        3.08 o   0.3357E-02
  -6   2  13      141.35      143.29        2.85 o   0.5108E-02
  -5   2  13      374.05      357.62        4.52 o   0.1467E-02
  -4   2  13      655.50      647.71        6.24 o   0.6062E-03
  -3   2  13        3.36        2.89        0.52 o   0.3009E+00
  -2   2  13      741.12      759.62        5.27 o   0.4830E-03
  -1   2  13       47.94       41.04        1.34 o   0.2040E-01
   0   2  13       10.00       10.00        0.73 o   0.9389E-01
   1   2  13      314.40      360.48        3.90 o   0.1590E-02
   2   2  13      364.07      400.25        4.13 o   0.1339E-02
   3   2  13      110.08      113.28        2.34 o   0.6876E-02
   4   2  13       49.67       49.55        3.22 o   0.1534E-01
   5   2  13        5.23        3.80        1.35 o   0.1639E+00
   6   2  13        5.80        4.02        1.30 o   0.1586E+00
   7   2  13      147.68      144.50        4.73 o   0.4650E-02
   8   2  13       55.88       53.69        3.05 o   0.1429E-01
  -8   3  13        5.81        8.32        0.75 o   0.1229E+00
  -7   3  13       76.64       83.16        2.01 o   0.1007E-01
  -6   3  13      601.53      627.77        6.27 o   0.6544E-03
  -5   3  13      433.34      446.53        5.07 o   0.1098E-02
  -4   3  13      106.43       94.02        2.34 o   0.8027E-02
  -3   3  13       25.10       24.24        1.06 o   0.3733E-01
  -2   3  13       81.46       97.55        1.69 o   0.8786E-02
  -1   3  13      763.51      757.44        5.52 o   0.4761E-03
   0   3  13      155.46      137.53        2.52 o   0.5111E-02
   1   3  13        0.88        0.40        0.56 o   0.1150E+01
   2   3  13      351.05      381.43        4.42 o   0.1423E-02
   3   3  13      182.79      212.51        3.15 o   0.3279E-02
   4   3  13      290.67      329.84        6.69 o   0.1701E-02
   5   3  13        1.65        3.70        0.94 o   0.2590E+00
   6   3  13      195.79      171.46        5.89 o   0.3493E-02
   7   3  13       15.13       20.29        1.56 o   0.4635E-01
   8   3  13       64.88       60.31        3.19 o   0.1247E-01
  -8   4  13       93.18       95.88        2.33 o   0.8334E-02
  -7   4  13      218.88      235.59        3.62 o   0.2766E-02
  -6   4  13        4.55        2.10        0.76 o   0.2865E+00
  -5   4  13       66.29       78.72        2.01 o   0.1103E-01
  -4   4  13      345.95      371.95        5.05 o   0.1457E-02
  -3   4  13      715.60      735.83        5.82 o   0.5073E-03
  -2   4  13     1121.74     1161.91        7.34 o   0.2378E-03
  -1   4  13      646.25      636.04        5.31 o   0.6263E-03
   0   4  13      610.05      635.70        5.76 o   0.6437E-03
   1   4  13       23.81       21.96        1.06 o   0.4054E-01
   2   4  13       20.32       21.06        0.99 o   0.4423E-01
   3   4  13      545.21      571.21        5.83 o   0.7606E-03
   4   4  13       26.45       38.55        1.89 o   0.2468E-01
   5   4  13       24.03       23.38        1.58 o   0.3677E-01
   6   4  13        2.04        0.18        1.02 o   0.5485E+00
   7   4  13        1.98        1.75        0.78 o   0.4084E+00
   8   4  13       29.81       23.18        3.11 o   0.2750E-01
  -8   5  13        6.49        4.95        0.74 o   0.1657E+00
  -7   5  13      252.44      252.86        3.67 o   0.2440E-02
  -6   5  13        4.10        9.52        0.66 o   0.1224E+00
  -5   5  13      247.02      269.81        3.56 o   0.2329E-02
  -4   5  13      101.13      111.00        2.54 o   0.7141E-02
  -3   5  13       11.70       16.04        0.84 o   0.6389E-01
  -2   5  13     1039.47     1020.86        7.26 o   0.2873E-03
  -1   5  13      260.26      255.71        3.33 o   0.2399E-02
   0   5  13      251.00      211.96        3.71 o   0.2839E-02
   1   5  13     1813.39     1802.02       11.05 o   0.1067E-03
   2   5  13        3.07        1.25        0.60 o   0.4540E+00
   3   5  13       65.29       68.28        2.58 o   0.1196E-01
   4   5  13       42.73       47.44        2.08 o   0.1831E-01
   5   5  13       59.09       52.07        2.15 o   0.1533E-01
   6   5  13      218.07      213.78        4.99 o   0.2902E-02
   7   5  13      146.95      145.64        3.23 o   0.4903E-02
   8   5  13        1.75        0.00        1.06 o   0.5849E+00
  -8   6  13       17.98        9.34        1.09 o   0.7375E-01
  -7   6  13       62.11       61.86        1.73 o   0.1370E-01
  -6   6  13       62.92       65.03        1.66 o   0.1317E-01
  -5   6  13       50.05       60.83        1.58 o   0.1501E-01
  -4   6  13        3.32        4.75        0.69 o   0.2108E+00
  -3   6  13      171.76      182.85        3.51 o   0.3807E-02
  -2   6  13      270.39      251.07        3.34 o   0.2394E-02
  -1   6  13        4.20        4.66        0.69 o   0.2003E+00
   0   6  13       11.89       13.53        0.92 o   0.7087E-01
   1   6  13       32.93       41.35        1.23 o   0.2328E-01
   2   6  13      377.80      388.55        4.17 o   0.1357E-02
   3   6  13      242.41      251.39        4.60 o   0.2450E-02
   4   6  13        0.46        0.73        0.79 o   0.7990E+00
   5   6  13      155.17      140.95        3.74 o   0.4834E-02
   6   6  13        5.57        2.99        0.91 o   0.2156E+00
   7   6  13        0.89        1.40        0.61 o   0.6294E+00
  -8   7  13      173.01      165.66        5.22 o   0.3866E-02
  -7   7  13       57.81       46.33        1.67 o   0.1720E-01
  -6   7  13      742.57      815.93        5.90 o   0.4442E-03
  -5   7  13        4.07        7.12        0.66 o   0.1521E+00
  -4   7  13        3.47        2.09        0.72 o   0.3238E+00
  -3   7  13        1.15        0.07        0.67 o   0.1150E+01
  -2   7  13      846.79      893.90        7.36 o   0.3724E-03
  -1   7  13      659.78      728.12        6.37 o   0.5332E-03
   0   7  13      293.47      334.84        4.13 o   0.1752E-02
   1   7  13       69.39       74.69        1.91 o   0.1137E-01
   2   7  13       33.44       36.93        1.93 o   0.2375E-01
   3   7  13      401.55      417.60        6.04 o   0.1199E-02
   4   7  13      187.45      206.76        4.31 o   0.3237E-02
   5   7  13        9.59       10.75        1.10 o   0.8480E-01
   6   7  13      293.81      316.62        5.12 o   0.1814E-02
   7   7  13       36.32       35.36        1.68 o   0.2429E-01
  -7   8  13       24.96       20.39        1.14 o   0.4153E-01
  -6   8  13       14.45       15.89        0.82 o   0.6065E-01
  -5   8  13       75.66       68.67        1.96 o   0.1168E-01
  -4   8  13        5.94        3.11        0.77 o   0.2145E+00
  -3   8  13      140.80      139.78        3.00 o   0.5191E-02
  -2   8  13        8.01        5.09        0.98 o   0.1414E+00
  -1   8  13      852.76      844.76        8.58 o   0.3915E-03
   0   8  13      277.12      313.55        4.01 o   0.1915E-02
   1   8  13      633.54      644.89        8.18 o   0.6094E-03
   2   8  13     1327.96     1412.78       14.03 o   0.1681E-03
   3   8  13      223.06      248.42        4.38 o   0.2572E-02
   4   8  13       45.81       52.50        2.13 o   0.1662E-01
   5   8  13       90.10       92.12        2.79 o   0.8502E-02
   6   8  13       63.72       57.02        2.47 o   0.1373E-01
   7   8  13        7.78        4.82        0.82 o   0.1534E+00
  -7   9  13      100.78       96.05        2.38 o   0.8068E-02
  -6   9  13        0.30        0.00        0.52 o   0.2677E+01
  -5   9  13      127.90      137.88        2.45 o   0.5527E-02
  -4   9  13      768.69      782.02        6.99 o   0.4549E-03
  -3   9  13        3.12        0.17        0.74 o   0.5922E+00
  -2   9  13       32.21       31.74        1.47 o   0.2770E-01
  -1   9  13        4.93        5.80        0.95 o   0.1554E+00
   0   9  13      845.54      868.00        8.00 o   0.3833E-03
   1   9  13        2.22        5.64        0.81 o   0.1935E+00
   2   9  13      165.95      179.18        3.89 o   0.3871E-02
   3   9  13        4.44        4.81        0.88 o   0.1828E+00
   4   9  13      168.01      167.58        3.62 o   0.4107E-02
   5   9  13       42.02       43.72        2.08 o   0.1946E-01
   6   9  13      443.66      441.47        6.77 o   0.1073E-02
   7   9  13       12.99        8.03        2.12 o   0.7027E-01
  -7  10  13       53.86       57.83        1.49 o   0.1530E-01
  -6  10  13       26.98       27.86        1.10 o   0.3308E-01
  -5  10  13        0.32        0.12        0.53 o   0.2101E+01
  -4  10  13       37.36       35.61        1.34 o   0.2455E-01
  -3  10  13       10.51       13.70        0.94 o   0.7250E-01
  -2  10  13        7.75        8.90        0.90 o   0.1061E+00
  -1  10  13      161.72      139.40        3.78 o   0.4784E-02
   0  10  13        4.36        7.06        0.87 o   0.1440E+00
   1  10  13       20.13       22.09        1.24 o   0.4202E-01
   2  10  13      108.71      110.34        3.32 o   0.6794E-02
   3  10  13      145.35      133.47        3.69 o   0.5179E-02
   4  10  13       76.10       74.81        2.53 o   0.1066E-01
   5  10  13       76.90       68.69        2.61 o   0.1122E-01
   6  10  13       51.12       58.87        1.80 o   0.1509E-01
  -6  11  13       20.34       17.70        0.90 o   0.5006E-01
  -5  11  13      122.27      118.44        2.31 o   0.6379E-02
  -4  11  13       21.74       20.18        1.08 o   0.4406E-01
  -3  11  13        6.18        3.95        0.83 o   0.1852E+00
  -2  11  13     1269.10     1293.12       10.81 o   0.1937E-03
  -1  11  13      179.41      170.93        3.69 o   0.3922E-02
   0  11  13      247.26      246.18        4.39 o   0.2485E-02
   1  11  13      309.03      314.50        4.73 o   0.1799E-02
   2  11  13      839.02      822.44       11.83 o   0.3955E-03
   3  11  13       64.12       64.05        2.73 o   0.1244E-01
   4  11  13        2.49        1.66        0.69 o   0.4196E+00
   5  11  13       82.59       72.93        2.53 o   0.1052E-01
   6  11  13       13.82       18.70        1.05 o   0.5349E-01
  -6  12  13       19.91       19.10        1.00 o   0.4761E-01
  -5  12  13       75.25       76.48        1.89 o   0.1083E-01
  -4  12  13      111.29      121.58        2.32 o   0.6477E-02
  -3  12  13       58.93       56.67        1.86 o   0.1474E-01
  -2  12  13      154.54      150.40        3.08 o   0.4710E-02
  -1  12  13      182.92      182.10        3.94 o   0.3672E-02
   0  12  13       13.26        8.71        1.11 o   0.8617E-01
   1  12  13      179.26      168.51        3.80 o   0.3963E-02
   2  12  13       86.88       82.29        3.16 o   0.9162E-02
   3  12  13      144.87      133.69        3.90 o   0.5146E-02
   4  12  13        2.07        0.94        0.59 o   0.6018E+00
   5  12  13       36.95       36.52        1.46 o   0.2410E-01
   6  12  13      129.20      128.70        3.16 o   0.5701E-02
  -5  13  13       38.94       31.82        1.36 o   0.2606E-01
  -4  13  13       16.28       16.80        1.18 o   0.5387E-01
  -3  13  13      640.04      616.93        6.73 o   0.6427E-03
  -2  13  13       20.78       19.28        1.23 o   0.4556E-01
  -1  13  13      413.40      410.49        5.88 o   0.1206E-02
   0  13  13      528.79      505.96        6.21 o   0.8693E-03
   1  13  13       58.66       48.55        2.05 o   0.1615E-01
   2  13  13      633.54      625.06        8.04 o   0.6291E-03
   3  13  13       45.86       43.84        1.74 o   0.1935E-01
   4  13  13        2.15        1.80        0.63 o   0.4361E+00
   5  13  13       80.06       76.63        2.35 o   0.1037E-01
  -5  14  13       28.85       31.53        1.42 o   0.2893E-01
  -4  14  13      244.71      252.55        3.90 o   0.2464E-02
  -3  14  13       11.36        7.21        0.97 o   0.1037E+00
  -2  14  13        5.60        2.89        0.81 o   0.2253E+00
  -1  14  13        4.18        3.83        0.81 o   0.2165E+00
   0  14  13        2.38        2.92        0.62 o   0.3206E+00
   1  14  13        1.00        0.35        0.69 o   0.9715E+00
   2  14  13       11.51       10.57        1.17 o   0.8072E-01
   3  14  13       -0.02        0.01        0.63 o   0.2431E+01
   4  14  13       22.58       17.07        1.19 o   0.4782E-01
   5  14  13       32.57       27.53        2.80 o   0.2583E-01
  -4  15  13      481.17      464.42        6.49 o   0.9886E-03
  -3  15  13      230.03      231.44        3.75 o   0.2744E-02
  -2  15  13        7.50        7.86        0.78 o   0.1194E+00
  -1  15  13       96.25       96.26        2.33 o   0.8201E-02
   0  15  13        0.70        1.10        0.58 o   0.7756E+00
   1  15  13      363.50      355.49        6.25 o   0.1455E-02
   2  15  13      767.67      790.34        8.65 o   0.4442E-03
   3  15  13      114.39      124.34        2.63 o   0.6238E-02
   4  15  13       12.43       13.69        1.07 o   0.6812E-01
  -3  16  13      176.46      169.95        3.98 o   0.3945E-02
  -2  16  13      306.85      300.37        4.07 o   0.1902E-02
  -1  16  13      142.26      135.73        2.72 o   0.5338E-02
   0  16  13        3.77        2.90        0.67 o   0.2774E+00
   1  16  13       66.25       66.75        2.64 o   0.1203E-01
   2  16  13       32.28       31.36        1.77 o   0.2718E-01
   3  16  13       19.49       25.96        1.23 o   0.3782E-01
  -1  17  13        8.82        7.69        1.21 o   0.1042E+00
   0  17  13       12.66       12.07        1.10 o   0.7278E-01
   1  17  13        3.31        2.16        0.88 o   0.3020E+00
  -8   0  14      103.73      108.52        3.34 o   0.6985E-02
  -7   0  14     1175.11     1265.09       13.97 o   0.2039E-03
  -6   0  14      234.87      279.13        4.60 o   0.2260E-02
  -5   0  14       94.52       97.05        3.41 o   0.7795E-02
  -4   0  14      163.90      174.54        4.56 o   0.3891E-02
  -3   0  14     1969.91     2124.62       17.96 o   0.8197E-04
  -2   0  14     2553.49     2750.25       21.89 o   0.5098E-04
  -1   0  14     1367.83     1349.39       12.84 o   0.1752E-03
   0   0  14      934.79      975.39        9.95 o   0.3156E-03
   1   0  14       11.75       11.62        1.23 o   0.7473E-01
   2   0  14     1339.55     1326.70       14.90 o   0.1788E-03
   3   0  14      449.52      502.64        9.93 o   0.8959E-03
   4   0  14      295.38      298.19       13.76 o   0.1460E-02
   5   0  14       22.52       15.20        3.84 o   0.3038E-01
   6   0  14      129.99      169.28        5.51 o   0.4150E-02
   7   0  14      944.54     1029.19       16.06 o   0.2827E-03
   8   0  14       -0.59        0.77        1.18 o   0.4764E+00
  -8   1  14      221.89      193.08        3.51 o   0.3262E-02
  -7   1  14        4.69        4.17        0.76 o   0.2033E+00
  -6   1  14       10.90       13.46        0.90 o   0.7294E-01
  -5   1  14        9.21        3.43        0.95 o   0.1602E+00
  -4   1  14      709.77      713.79        7.24 o   0.5214E-03
  -3   1  14     1315.19     1358.11        9.27 o   0.1804E-03
  -2   1  14      293.61      296.73        3.49 o   0.1978E-02
  -1   1  14      566.08      572.72        5.20 o   0.7478E-03
   0   1  14      219.76      231.58        3.06 o   0.2825E-02
   1   1  14      213.00      247.93        3.11 o   0.2695E-02
   2   1  14       42.68       46.05        1.63 o   0.1933E-01
   3   1  14       40.22       33.59        1.91 o   0.2383E-01
   4   1  14      625.22      628.34       11.86 o   0.6012E-03
   5   1  14     1040.42     1047.89       19.83 o   0.2546E-03
   6   1  14      703.54      769.99       12.03 o   0.4618E-03
   7   1  14      184.64      205.90        4.19 o   0.3278E-02
   8   1  14       54.25       44.06        2.63 o   0.1691E-01
  -8   2  14       39.74       37.46        1.44 o   0.2306E-01
  -7   2  14       60.82       63.72        1.69 o   0.1351E-01
  -6   2  14      919.77      959.31        9.06 o   0.3261E-03
  -5   2  14       15.60       24.87        1.04 o   0.4219E-01
  -4   2  14        7.88        6.45        0.83 o   0.1305E+00
  -3   2  14      232.31      210.93        3.46 o   0.2975E-02
  -2   2  14      529.57      523.20        4.83 o   0.8517E-03
  -1   2  14     1736.07     1880.17       10.79 o   0.1041E-03
   0   2  14     2813.41     2880.98       15.81 o   0.4595E-04
   1   2  14        3.71        2.51        0.69 o   0.2947E+00
   2   2  14      978.11     1003.88        8.34 o   0.3012E-03
   3   2  14      547.29      595.85        7.31 o   0.7159E-03
   4   2  14      734.22      753.08       11.39 o   0.4665E-03
   5   2  14        0.59        0.03        1.08 o   0.7241E+00
   6   2  14       72.78       74.47        3.42 o   0.1025E-01
   7   2  14       56.29       71.20        2.68 o   0.1208E-01
   8   2  14        5.39        1.99        1.38 o   0.1995E+00
  -8   3  14       98.75      108.88        2.47 o   0.7352E-02
  -7   3  14        1.23        0.65        0.53 o   0.8891E+00
  -6   3  14       41.76       43.04        1.65 o   0.2034E-01
  -5   3  14       56.95       43.60        2.03 o   0.1759E-01
  -4   3  14      766.73      776.70        7.24 o   0.4574E-03
  -3   3  14      184.05      178.46        3.06 o   0.3816E-02
  -2   3  14       61.47       61.86        1.64 o   0.1379E-01
  -1   3  14     1003.79     1056.54        8.91 o   0.2795E-03
   0   3  14     2299.57     2308.87       14.33 o   0.6827E-04
   1   3  14     1913.14     1911.14       12.98 o   0.9600E-04
   2   3  14       31.17       29.78        1.38 o   0.2946E-01
   3   3  14     1411.49     1493.31       14.36 o   0.1521E-03
   4   3  14      149.20      155.41        4.86 o   0.4353E-02
   5   3  14      200.04      212.28        4.79 o   0.3044E-02
   6   3  14       29.48       40.55        2.20 o   0.2248E-01
   7   3  14        6.85        8.15        0.91 o   0.1163E+00
  -8   4  14        0.15        0.51        0.63 o   0.1247E+01
  -7   4  14      196.08      211.09        3.03 o   0.3222E-02
  -6   4  14      310.60      323.45        4.41 o   0.1758E-02
  -5   4  14      100.26      116.45        2.63 o   0.6905E-02
  -4   4  14      328.05      336.09        4.41 o   0.1655E-02
  -3   4  14      200.57      225.47        3.26 o   0.2997E-02
  -2   4  14      711.21      725.24        6.51 o   0.5147E-03
  -1   4  14       50.42       51.69        1.73 o   0.1674E-01
   0   4  14       76.69       62.70        2.19 o   0.1222E-01
   1   4  14        8.14        7.25        0.84 o   0.1202E+00
   2   4  14      422.60      489.69        5.94 o   0.1002E-02
   3   4  14     1537.04     1622.86       19.12 o   0.1290E-03
   4   4  14       27.23       18.74        2.17 o   0.3672E-01
   5   4  14       12.00       22.14        1.32 o   0.4720E-01
   6   4  14       57.48       57.36        2.91 o   0.1374E-01
   7   4  14        0.83        0.70        0.65 o   0.8681E+00
  -8   5  14       33.59       29.48        2.24 o   0.2652E-01
  -7   5  14        1.55        1.12        0.54 o   0.6444E+00
  -6   5  14       38.63       42.92        1.54 o   0.2103E-01
  -5   5  14        0.70        0.08        0.62 o   0.1496E+01
  -4   5  14       45.56       47.29        1.73 o   0.1843E-01
  -3   5  14       32.67       29.31        1.35 o   0.2933E-01
  -2   5  14      544.29      553.53        5.82 o   0.7861E-03
  -1   5  14        4.25        2.92        0.66 o   0.2657E+00
   0   5  14      184.40      174.21        3.22 o   0.3866E-02
   1   5  14       31.02       36.29        1.42 o   0.2569E-01
   2   5  14       71.50       80.34        2.37 o   0.1042E-01
   3   5  14       31.05       23.76        2.40 o   0.3012E-01
   4   5  14       38.77       50.91        2.54 o   0.1724E-01
   5   5  14       50.05       56.75        2.64 o   0.1476E-01
   6   5  14      148.79      155.78        4.52 o   0.4418E-02
   7   5  14        0.89        0.08        0.91 o   0.8456E+00
  -7   6  14        1.47        1.28        0.53 o   0.6178E+00
  -6   6  14      213.71      210.25        3.27 o   0.3105E-02
  -5   6  14      872.86      944.55        7.48 o   0.3443E-03
  -4   6  14       89.44       92.07        2.38 o   0.8713E-02
  -3   6  14       37.28       28.48        1.59 o   0.2790E-01
  -2   6  14       14.95       14.60        0.99 o   0.6227E-01
  -1   6  14      460.53      463.11        5.31 o   0.1024E-02
   0   6  14     1191.06     1222.87       11.17 o   0.2135E-03
   1   6  14      622.59      632.19        7.47 o   0.6321E-03
   2   6  14      184.92      159.17        4.10 o   0.4041E-02
   3   6  14      533.67      547.15        7.73 o   0.7871E-03
   4   6  14       22.59       20.49        1.57 o   0.4086E-01
   5   6  14      457.59      470.72        7.17 o   0.9897E-03
   6   6  14        0.83        0.43        0.88 o   0.7423E+00
   7   6  14       35.73       36.15        2.36 o   0.2259E-01
  -7   7  14       10.97       10.62        0.81 o   0.8642E-01
  -6   7  14       50.56       59.07        1.52 o   0.1530E-01
  -5   7  14       67.20       71.24        1.82 o   0.1192E-01
  -4   7  14      312.55      315.70        4.70 o   0.1788E-02
  -3   7  14       38.33       35.83        1.61 o   0.2387E-01
  -2   7  14      114.06      123.77        2.68 o   0.6266E-02
  -1   7  14      523.52      514.96        6.05 o   0.8605E-03
   0   7  14       54.41       51.27        1.99 o   0.1611E-01
   1   7  14      224.57      226.87        4.01 o   0.2803E-02
   2   7  14      443.97      483.21        6.60 o   0.9843E-03
   3   7  14      137.39      143.97        3.36 o   0.5055E-02
   4   7  14        1.12        1.48        0.78 o   0.5089E+00
   5   7  14        0.88        0.03        0.70 o   0.1255E+01
   6   7  14      339.00      352.92        6.70 o   0.1500E-02
   7   7  14       84.29       70.23        4.89 o   0.9015E-02
  -7   8  14        5.84        5.46        0.78 o   0.1604E+00
  -6   8  14      128.91      120.30        2.44 o   0.6161E-02
  -5   8  14      278.39      306.12        3.83 o   0.1959E-02
  -4   8  14       11.59        8.03        1.00 o   0.9706E-01
  -3   8  14      402.45      396.60        4.90 o   0.1279E-02
  -2   8  14        0.55        0.12        0.69 o   0.1369E+01
  -1   8  14        4.99        6.17        0.82 o   0.1551E+00
   0   8  14      149.64      142.52        3.06 o   0.4984E-02
   1   8  14      252.73      270.46        4.56 o   0.2258E-02
   2   8  14       89.08       74.03        3.05 o   0.9808E-02
   3   8  14       93.99       98.05        2.99 o   0.7934E-02
   4   8  14       60.88       54.46        2.19 o   0.1467E-01
   5   8  14        7.19        6.62        1.04 o   0.1258E+00
   6   8  14       33.73       31.14        1.95 o   0.2638E-01
  -7   9  14        0.95        0.81        0.56 o   0.8634E+00
  -6   9  14        2.37        2.22        0.52 o   0.3967E+00
  -5   9  14       16.73       15.05        0.95 o   0.5934E-01
  -4   9  14       27.59       35.11        1.25 o   0.2761E-01
  -3   9  14     1398.07     1374.49       10.51 o   0.1710E-03
  -2   9  14      129.77      124.97        2.80 o   0.5888E-02
  -1   9  14      239.45      230.82        4.60 o   0.2650E-02
   0   9  14        1.96        1.43        0.70 o   0.4763E+00
   1   9  14        8.94       12.14        1.09 o   0.8032E-01
   2   9  14       22.16       29.64        1.51 o   0.3232E-01
   3   9  14        1.14        2.33        0.85 o   0.3735E+00
   4   9  14       76.62       71.62        2.55 o   0.1094E-01
   5   9  14      480.50      472.40        7.80 o   0.9542E-03
   6   9  14      213.15      222.99        4.12 o   0.2897E-02
  -6  10  14        0.77        0.58        0.47 o   0.1162E+01
  -5  10  14        0.54        0.77        0.47 o   0.1092E+01
  -4  10  14      666.12      672.68        6.49 o   0.5773E-03
  -3  10  14      114.21      132.07        2.53 o   0.5964E-02
  -2  10  14        2.91        0.16        0.69 o   0.6449E+00
  -1  10  14      261.89      273.00        4.49 o   0.2207E-02
   0  10  14      269.82      246.81        4.81 o   0.2363E-02
   1  10  14       33.69       33.58        1.87 o   0.2544E-01
   2  10  14      824.90      811.09       10.67 o   0.4098E-03
   3  10  14       31.74       30.06        2.16 o   0.2690E-01
   4  10  14      179.39      187.03        3.41 o   0.3670E-02
   5  10  14       10.46        9.61        1.17 o   0.8793E-01
   6  10  14        8.13        5.86        0.77 o   0.1383E+00
  -6  11  14       11.47       13.91        1.00 o   0.6952E-01
  -5  11  14        3.62        1.57        0.72 o   0.3671E+00
  -4  11  14      143.00      157.36        2.86 o   0.4709E-02
  -3  11  14      276.94      295.70        4.06 o   0.2021E-02
  -2  11  14      374.16      344.94        4.93 o   0.1509E-02
  -1  11  14      275.96      286.27        4.48 o   0.2070E-02
   0  11  14      147.85      148.47        3.24 o   0.4823E-02
   1  11  14      500.41      508.01        7.12 o   0.8798E-03
   2  11  14        1.16        1.01        0.84 o   0.5653E+00
   3  11  14        9.28        7.74        1.13 o   0.1041E+00
   4  11  14       47.95       52.43        1.85 o   0.1673E-01
   5  11  14        0.36        0.01        0.71 o   0.1602E+01
  -5  12  14        3.17        3.26        0.65 o   0.2767E+00
  -4  12  14       25.34       30.88        1.25 o   0.3100E-01
  -3  12  14       20.48       16.30        1.08 o   0.5159E-01
  -2  12  14        4.52        3.81        0.66 o   0.2226E+00
  -1  12  14      317.87      302.91        5.08 o   0.1827E-02
   0  12  14       71.96       70.98        2.33 o   0.1140E-01
   1  12  14        5.25        2.71        0.84 o   0.2337E+00
   2  12  14       50.74       53.98        2.30 o   0.1560E-01
   3  12  14      276.63      289.13        4.27 o   0.2058E-02
   4  12  14      160.10      169.58        2.73 o   0.4244E-02
   5  12  14       45.54       41.04        1.73 o   0.2030E-01
  -5  13  14      113.14      104.16        2.47 o   0.7240E-02
  -4  13  14        8.73        5.55        0.82 o   0.1361E+00
  -3  13  14      122.56      121.99        2.46 o   0.6202E-02
  -2  13  14       13.45       18.06        0.96 o   0.5581E-01
  -1  13  14       11.72       11.07        0.93 o   0.8093E-01
   0  13  14      186.74      186.44        3.54 o   0.3613E-02
   1  13  14      167.88      172.76        3.22 o   0.4046E-02
   2  13  14       41.32       42.56        1.94 o   0.2020E-01
   3  13  14      202.75      199.12        3.65 o   0.3293E-02
   4  13  14        1.49        1.24        0.60 o   0.5963E+00
  -4  14  14      456.77      433.41        7.29 o   0.1070E-02
  -3  14  14      215.16      218.25        3.28 o   0.2995E-02
  -2  14  14      100.10       97.82        2.31 o   0.8002E-02
  -1  14  14        1.12        0.11        0.65 o   0.1161E+01
   0  14  14      178.83      182.35        2.95 o   0.3802E-02
   1  14  14        1.78        1.14        0.72 o   0.5414E+00
   2  14  14        8.50        6.02        0.92 o   0.1297E+00
   3  14  14        4.34        5.12        0.63 o   0.1891E+00
   4  14  14       10.57       12.64        0.99 o   0.7597E-01
  -3  15  14        5.16        6.33        0.78 o   0.1524E+00
  -2  15  14       49.70       48.76        1.61 o   0.1764E-01
  -1  15  14        4.56        6.76        0.66 o   0.1542E+00
   0  15  14       13.38       14.07        0.91 o   0.6686E-01
   1  15  14      104.61      107.29        2.51 o   0.7266E-02
   2  15  14       42.12       46.99        1.54 o   0.1925E-01
   3  15  14      239.77      245.73        5.55 o   0.2450E-02
  -2  16  14       22.60       22.61        2.20 o   0.3518E-01
  -1  16  14       21.77       20.78        1.21 o   0.4271E-01
   0  16  14        0.05        0.03        0.88 o   0.1228E+01
   1  16  14        2.26        2.75        0.87 o   0.2997E+00
  -8   1  15       18.99       22.31        1.71 o   0.4011E-01
  -7   1  15       23.08       25.79        1.31 o   0.3597E-01
  -6   1  15       46.03       50.31        1.64 o   0.1769E-01
  -5   1  15        5.32        2.65        0.72 o   0.2481E+00
  -4   1  15       76.60       84.53        2.10 o   0.9917E-02
  -3   1  15      201.61      185.84        3.52 o   0.3509E-02
  -2   1  15      796.82      840.05        8.19 o   0.4093E-03
  -1   1  15       84.50       81.13        2.20 o   0.9828E-02
   0   1  15       47.15       50.06        1.51 o   0.1773E-01
   1   1  15      633.72      655.26        7.07 o   0.6052E-03
   2   1  15      166.28      165.42        3.85 o   0.4133E-02
   3   1  15      261.82      276.94        4.81 o   0.2167E-02
   4   1  15        4.77        6.85        1.32 o   0.1260E+00
   5   1  15      257.73      229.23        6.95 o   0.2410E-02
   6   1  15       25.43       17.13        1.42 o   0.4430E-01
   7   1  15        1.71        0.05        0.99 o   0.6345E+00
  -7   2  15       11.66       12.02        0.91 o   0.7704E-01
  -6   2  15        2.64        1.33        0.69 o   0.4454E+00
  -5   2  15      282.06      277.08        4.11 o   0.2125E-02
  -4   2  15      242.33      213.20        3.73 o   0.2871E-02
  -3   2  15      356.71      357.97        4.83 o   0.1494E-02
  -2   2  15      398.89      460.30        5.15 o   0.1106E-02
  -1   2  15       28.94       27.93        1.42 o   0.3136E-01
   0   2  15      852.01      881.35        8.01 o   0.3754E-03
   1   2  15      297.74      296.21        4.61 o   0.1937E-02
   2   2  15       20.33       32.93        1.44 o   0.3079E-01
   3   2  15      178.77      156.90        3.95 o   0.4170E-02
   4   2  15       31.53       37.52        2.16 o   0.2335E-01
   5   2  15        1.34        0.46        1.13 o   0.4959E+00
   6   2  15        0.65        0.22        0.87 o   0.8984E+00
   7   2  15        1.25        0.29        0.74 o   0.8631E+00
  -7   3  15        8.94       10.14        0.80 o   0.9530E-01
  -6   3  15       61.13       70.65        1.98 o   0.1232E-01
  -5   3  15        1.07        0.97        0.67 o   0.6866E+00
  -4   3  15       35.44       32.31        1.45 o   0.2655E-01
  -3   3  15       60.41       66.82        1.85 o   0.1296E-01
  -2   3  15      276.99      234.92        4.00 o   0.2476E-02
  -1   3  15       56.72       68.89        2.15 o   0.1275E-01
   0   3  15        1.28        1.19        0.68 o   0.6001E+00
   1   3  15      186.51      194.02        3.45 o   0.3503E-02
   2   3  15      289.72      300.25        4.60 o   0.1933E-02
   3   3  15       19.46       33.10        1.53 o   0.3074E-01
   4   3  15        9.92       11.07        1.27 o   0.8024E-01
   5   3  15        8.49       11.22        1.03 o   0.8651E-01
   6   3  15       41.38       42.09        2.35 o   0.1964E-01
   7   3  15        4.40        3.07        0.91 o   0.2318E+00
  -7   4  15       52.79       52.09        1.80 o   0.1630E-01
  -6   4  15        1.30        1.43        0.65 o   0.5535E+00
  -5   4  15       54.30       65.04        1.88 o   0.1370E-01
  -4   4  15      356.21      387.06        4.55 o   0.1391E-02
  -3   4  15      115.81      108.54        2.44 o   0.6953E-02
  -2   4  15      121.49      154.01        2.60 o   0.5112E-02
  -1   4  15       84.69       93.58        2.60 o   0.8661E-02
   0   4  15        3.00        4.63        0.75 o   0.2152E+00
   1   4  15        5.41        7.21        0.88 o   0.1347E+00
   2   4  15      179.86      150.23        3.75 o   0.4328E-02
   3   4  15        0.74        1.27        1.18 o   0.4039E+00
   4   4  15        9.93        9.68        1.25 o   0.8715E-01
   5   4  15       12.46       11.67        1.40 o   0.7081E-01
   6   4  15        2.97        4.47        0.87 o   0.2120E+00
   7   4  15       87.20       76.20        5.28 o   0.8222E-02
  -7   5  15      211.57      198.60        3.27 o   0.3272E-02
  -6   5  15      154.61      165.71        3.00 o   0.4366E-02
  -5   5  15       15.92       14.24        1.02 o   0.6170E-01
  -4   5  15      387.28      415.27        4.97 o   0.1244E-02
  -3   5  15      491.78      497.30        5.52 o   0.9242E-03
  -2   5  15      622.26      656.50        6.09 o   0.6144E-03
  -1   5  15      769.20      763.53        8.54 o   0.4606E-03
   0   5  15      243.77      262.57        4.16 o   0.2370E-02
   1   5  15      173.26      176.93        3.70 o   0.3873E-02
   2   5  15       13.63       16.33        1.16 o   0.5846E-01
   3   5  15        5.55        7.90        1.30 o   0.1129E+00
   4   5  15      175.93      199.14        5.09 o   0.3340E-02
   5   5  15       34.41       26.45        1.83 o   0.2935E-01
   6   5  15       44.04       43.45        2.38 o   0.1876E-01
   7   5  15      140.08      149.76        6.44 o   0.4244E-02
  -7   6  15        1.04        0.00        0.57 o   0.1495E+01
  -6   6  15       74.79       73.63        2.00 o   0.1112E-01
  -5   6  15      378.36      417.60        4.59 o   0.1256E-02
  -4   6  15      156.80      151.06        3.20 o   0.4646E-02
  -3   6  15       88.39       82.16        2.33 o   0.9493E-02
  -2   6  15       96.50      103.70        2.24 o   0.7763E-02
  -1   6  15      313.63      273.03        4.86 o   0.2019E-02
   0   6  15     1202.61     1237.14       11.19 o   0.2095E-03
   1   6  15      190.05      169.37        3.86 o   0.3841E-02
   2   6  15       58.98       71.08        2.48 o   0.1207E-01
   3   6  15      328.64      348.72        7.39 o   0.1512E-02
   4   6  15       58.04       62.38        2.91 o   0.1291E-01
   5   6  15      146.34      145.38        3.66 o   0.4841E-02
   6   6  15        2.31        4.87        1.02 o   0.1972E+00
  -7   7  15        0.15        1.14        0.50 o   0.9380E+00
  -6   7  15       69.86       68.11        1.85 o   0.1218E-01
  -5   7  15       40.61       51.43        1.52 o   0.1817E-01
  -4   7  15       44.12       52.98        1.70 o   0.1720E-01
  -3   7  15       84.53       86.21        2.39 o   0.9343E-02
  -2   7  15       21.32       20.22        1.20 o   0.4391E-01
  -1   7  15       52.90       47.75        1.83 o   0.1727E-01
   0   7  15        5.78        4.97        0.82 o   0.1691E+00
   1   7  15        2.12        0.83        0.71 o   0.5723E+00
   2   7  15      190.76      205.96        4.09 o   0.3244E-02
   3   7  15       83.84       90.79        2.76 o   0.8833E-02
   4   7  15        5.33        6.43        0.98 o   0.1414E+00
   5   7  15        8.18        8.36        1.02 o   0.1064E+00
   6   7  15        6.73        8.24        1.27 o   0.1062E+00
  -6   8  15        7.17        8.60        0.70 o   0.1145E+00
  -5   8  15      358.06      358.39        4.19 o   0.1502E-02
  -4   8  15      123.04      119.22        2.58 o   0.6286E-02
  -3   8  15      135.73      139.67        2.65 o   0.5329E-02
  -2   8  15      294.51      280.99        4.48 o   0.2047E-02
  -1   8  15       77.08       84.02        2.25 o   0.9873E-02
   0   8  15      260.31      245.66        4.24 o   0.2442E-02
   1   8  15       24.29       34.60        1.47 o   0.2834E-01
   2   8  15       43.11       45.37        1.97 o   0.1902E-01
   3   8  15      158.97      152.54        3.56 o   0.4533E-02
   4   8  15       99.26      109.68        2.87 o   0.7183E-02
   5   8  15       64.79       56.92        2.21 o   0.1392E-01
   6   8  15       12.35        4.87        1.49 o   0.1038E+00
  -6   9  15       11.85        9.64        0.96 o   0.8756E-01
  -5   9  15      197.83      215.84        2.86 o   0.3161E-02
  -4   9  15       48.75       41.94        1.49 o   0.1984E-01
  -3   9  15       18.25       15.29        1.14 o   0.5540E-01
  -2   9  15        2.28        0.87        0.66 o   0.5589E+00
  -1   9  15      476.51      489.23        6.09 o   0.9481E-03
   0   9  15       60.53       55.45        2.21 o   0.1452E-01
   1   9  15       45.80       48.48        1.87 o   0.1791E-01
   2   9  15      142.20      154.35        3.39 o   0.4717E-02
   3   9  15        1.65        0.91        0.75 o   0.5878E+00
   4   9  15      111.47       99.20        3.54 o   0.7180E-02
   5   9  15       81.15       82.25        2.38 o   0.9796E-02
   6   9  15       31.51       32.76        2.05 o   0.2588E-01
  -6  10  15       22.00       27.64        1.72 o   0.3327E-01
  -5  10  15        4.41        5.47        0.61 o   0.1809E+00
  -4  10  15      222.13      240.02        3.53 o   0.2703E-02
  -3  10  15      139.97      142.34        2.78 o   0.5151E-02
  -2  10  15        5.09        5.13        0.76 o   0.1750E+00
  -1  10  15       52.25       40.12        1.80 o   0.1942E-01
   0  10  15      264.90      241.28        4.51 o   0.2446E-02
   1  10  15      830.88      812.66        9.65 o   0.4104E-03
   2  10  15      129.15      136.79        3.58 o   0.5347E-02
   3  10  15        2.71        2.23        0.80 o   0.3323E+00
   4  10  15       13.79       12.18        1.17 o   0.7004E-01
   5  10  15       25.27       24.28        1.41 o   0.3596E-01
  -5  11  15       37.64       37.81        1.56 o   0.2322E-01
  -4  11  15        6.96        3.46        0.74 o   0.1929E+00
  -3  11  15      351.41      371.68        4.63 o   0.1457E-02
  -2  11  15        6.32        3.80        0.75 o   0.1924E+00
  -1  11  15       27.78       26.39        1.40 o   0.3312E-01
   0  11  15      197.59      190.86        3.29 o   0.3483E-02
   1  11  15      787.26      794.09        9.10 o   0.4347E-03
   2  11  15       70.23       62.95        2.37 o   0.1247E-01
   3  11  15        7.84        8.85        0.87 o   0.1069E+00
   4  11  15        0.13        0.01        0.60 o   0.2415E+01
   5  11  15       13.67       13.74        1.04 o   0.6609E-01
  -5  12  15       55.82       43.30        1.90 o   0.1792E-01
  -4  12  15      480.32      505.98        5.22 o   0.9204E-03
  -3  12  15       53.86       52.10        1.61 o   0.1636E-01
  -2  12  15       39.41       49.47        1.46 o   0.1895E-01
  -1  12  15        4.40        4.89        0.70 o   0.1911E+00
   0  12  15       49.08       50.40        1.65 o   0.1728E-01
   1  12  15      143.74      126.23        3.26 o   0.5515E-02
   2  12  15      148.84      140.18        3.63 o   0.4967E-02
   3  12  15       36.33       37.51        1.41 o   0.2384E-01
   4  12  15        3.43        2.97        0.66 o   0.2788E+00
  -4  13  15       99.15      105.29        2.69 o   0.7471E-02
  -3  13  15        8.90       10.08        0.82 o   0.9570E-01
  -2  13  15        5.64        6.17        0.66 o   0.1544E+00
  -1  13  15      143.98      145.41        2.65 o   0.5037E-02
   0  13  15        0.72        1.39        0.48 o   0.7218E+00
   1  13  15      392.01      392.41        6.49 o   0.1278E-02
   2  13  15      951.16      936.16       11.45 o   0.3236E-03
   3  13  15      329.71      331.36        4.34 o   0.1677E-02
   4  13  15       18.48       18.71        1.50 o   0.4648E-01
  -3  14  15      265.30      250.96        4.53 o   0.2365E-02
  -2  14  15       26.89       23.27        1.20 o   0.3702E-01
  -1  14  15       34.38       41.78        1.38 o   0.2257E-01
   0  14  15        3.04        2.09        0.54 o   0.3751E+00
   1  14  15       67.98       63.89        2.33 o   0.1254E-01
   2  14  15       52.82       55.14        1.75 o   0.1569E-01
   3  14  15       77.89       79.77        4.10 o   0.9121E-02
  -1  15  15       23.48       19.69        1.87 o   0.3966E-01
   0  15  15       42.06       34.90        2.49 o   0.2160E-01
   1  15  15      156.81      162.94        4.72 o   0.4156E-02
  -7   0  16      514.36      459.53       10.40 o   0.9078E-03
  -6   0  16      421.54      431.47        7.12 o   0.1119E-02
  -5   0  16      181.22      167.90        5.77 o   0.3673E-02
  -4   0  16      197.00      198.70        4.86 o   0.3226E-02
  -3   0  16       59.06       46.09        3.04 o   0.1541E-01
  -2   0  16     1438.01     1447.42       17.87 o   0.1535E-03
  -1   0  16       26.81       20.47        1.77 o   0.3739E-01
   0   0  16      291.69      275.99        5.57 o   0.2037E-02
   1   0  16      934.39      942.66       13.54 o   0.3191E-03
   2   0  16      601.78      590.55       11.90 o   0.6506E-03
   3   0  16      278.86      334.35        9.03 o   0.1604E-02
   4   0  16      411.44      444.59       15.78 o   0.9017E-03
   5   0  16       94.71       94.38        4.78 o   0.7310E-02
   6   0  16       19.09       14.17        1.60 o   0.5338E-01
  -7   1  16      241.31      214.69        4.65 o   0.2800E-02
  -6   1  16       64.67       61.55        2.20 o   0.1322E-01
  -5   1  16       72.85       63.69        2.19 o   0.1235E-01
  -4   1  16     1227.22     1233.30       11.23 o   0.2080E-03
  -3   1  16      713.88      699.97        7.98 o   0.5278E-03
  -2   1  16      305.94      292.43        4.70 o   0.1931E-02
  -1   1  16      206.07      201.59        3.65 o   0.3237E-02
   0   1  16        4.81        3.15        0.70 o   0.2387E+00
   1   1  16       26.00       29.53        1.62 o   0.3077E-01
   2   1  16        9.20       11.73        1.09 o   0.8169E-01
   3   1  16       61.87       61.53        2.44 o   0.1322E-01
   4   1  16       82.01       80.02        3.76 o   0.9160E-02
   5   1  16       52.51       61.27        2.92 o   0.1347E-01
   6   1  16      789.79      841.60        8.89 o   0.4084E-03
  -7   2  16        0.96        1.53        0.67 o   0.5591E+00
  -6   2  16       74.97       84.64        2.16 o   0.9952E-02
  -5   2  16        5.96        1.44        0.73 o   0.2893E+00
  -4   2  16        5.33        3.70        0.86 o   0.2013E+00
  -3   2  16       85.82       94.75        2.54 o   0.8592E-02
  -2   2  16     1729.42     1732.87       13.59 o   0.1142E-03
  -1   2  16     1160.84     1247.74       10.42 o   0.2122E-03
   0   2  16       99.72      103.31        2.50 o   0.7625E-02
   1   2  16      146.70      146.58        3.03 o   0.4917E-02
   2   2  16      158.23      191.96        3.72 o   0.3732E-02
   3   2  16      106.47      141.40        3.23 o   0.5622E-02
   4   2  16       98.13      107.11        3.63 o   0.7081E-02
   5   2  16        7.82       11.19        1.10 o   0.8802E-01
   6   2  16       94.62       84.80        2.57 o   0.8968E-02
  -7   3  16        1.05        1.96        0.65 o   0.4810E+00
  -6   3  16       29.14       23.22        1.37 o   0.3543E-01
  -5   3  16       43.19       41.95        1.61 o   0.2056E-01
  -4   3  16       63.82       73.03        1.80 o   0.1193E-01
  -3   3  16       61.03       59.12        1.95 o   0.1406E-01
  -2   3  16      414.67      417.27        5.54 o   0.1192E-02
  -1   3  16       67.47       72.85        2.35 o   0.1145E-01
   0   3  16       59.10       62.34        2.02 o   0.1364E-01
   1   3  16      210.49      199.43        3.83 o   0.3220E-02
   2   3  16      400.17      410.88        6.19 o   0.1218E-02
   3   3  16       90.90       92.49        2.97 o   0.8371E-02
   4   3  16       95.11      108.52        3.18 o   0.7240E-02
   5   3  16        1.07        0.45        0.76 o   0.8089E+00
   6   3  16      222.02      255.97        3.95 o   0.2533E-02
  -7   4  16      134.16      111.26        3.69 o   0.6113E-02
  -6   4  16      157.19      160.11        2.84 o   0.4464E-02
  -5   4  16       28.00       32.50        1.30 o   0.2892E-01
  -4   4  16        1.83        0.34        0.59 o   0.8488E+00
  -3   4  16      469.55      464.70        5.54 o   0.1011E-02
  -2   4  16      217.98      201.60        3.89 o   0.3140E-02
  -1   4  16      670.66      676.88        7.82 o   0.5647E-03
   0   4  16      161.78      161.60        3.34 o   0.4322E-02
   1   4  16       55.56       59.96        1.97 o   0.1436E-01
   2   4  16      760.78      799.09        8.98 o   0.4400E-03
   3   4  16      127.28      101.92        3.90 o   0.6568E-02
   4   4  16      194.33      186.70        4.55 o   0.3447E-02
   5   4  16        1.62        2.22        0.79 o   0.3793E+00
   6   4  16       25.84       21.69        1.52 o   0.3803E-01
  -6   5  16        8.91        5.23        0.77 o   0.1414E+00
  -5   5  16        1.32        0.00        0.60 o   0.1259E+01
  -4   5  16       73.94       86.24        2.01 o   0.9903E-02
  -3   5  16       20.70       20.65        1.19 o   0.4370E-01
  -2   5  16      374.03      379.82        4.91 o   0.1379E-02
  -1   5  16      105.21      120.02        2.85 o   0.6564E-02
   0   5  16      123.35      121.81        2.89 o   0.6104E-02
   1   5  16      201.19      191.27        3.71 o   0.3413E-02
   2   5  16      271.73      258.39        4.51 o   0.2279E-02
   3   5  16       18.90       17.55        1.62 o   0.4708E-01
   4   5  16       49.64       44.37        2.28 o   0.1796E-01
   5   5  16       16.27       13.36        1.38 o   0.6064E-01
   6   5  16      124.66      128.86        3.14 o   0.5773E-02
  -6   6  16       50.42       50.83        1.75 o   0.1689E-01
  -5   6  16        4.06        5.18        0.61 o   0.1926E+00
  -4   6  16        9.84        7.27        0.89 o   0.1114E+00
  -3   6  16      440.55      452.61        4.96 o   0.1076E-02
  -2   6  16      225.40      217.87        3.87 o   0.2904E-02
  -1   6  16        1.81        3.84        0.84 o   0.2596E+00
   0   6  16       78.77       82.25        2.08 o   0.1001E-01
   1   6  16       23.50       30.56        1.26 o   0.3194E-01
   2   6  16       36.34       29.15        1.79 o   0.2722E-01
   3   6  16        3.94        5.75        1.02 o   0.1612E+00
   4   6  16      316.84      337.43        5.78 o   0.1636E-02
   5   6  16       16.63       15.86        1.10 o   0.5626E-01
   6   6  16       77.96       65.94        2.75 o   0.1136E-01
  -6   7  16      509.40      503.46        6.43 o   0.8883E-03
  -5   7  16        2.48        3.23        0.52 o   0.3085E+00
  -4   7  16       90.21       83.09        2.12 o   0.9451E-02
  -3   7  16      214.51      237.57        3.88 o   0.2752E-02
  -2   7  16      539.66      551.74        5.83 o   0.7920E-03
  -1   7  16      303.02      293.17        4.88 o   0.1928E-02
   0   7  16       64.72       64.92        1.97 o   0.1288E-01
   1   7  16      136.45      123.74        2.96 o   0.5775E-02
   2   7  16       10.97       10.59        1.10 o   0.8303E-01
   3   7  16      194.85      168.02        4.72 o   0.3718E-02
   4   7  16        7.91        9.86        0.96 o   0.9766E-01
   5   7  16       43.01       30.85        1.77 o   0.2468E-01
   6   7  16       19.87       11.04        1.67 o   0.5877E-01
  -6   8  16       48.28       45.97        2.11 o   0.1797E-01
  -5   8  16        4.69        5.71        0.64 o   0.1722E+00
  -4   8  16        4.41        6.17        0.72 o   0.1634E+00
  -3   8  16        1.50        0.75        0.68 o   0.6816E+00
  -2   8  16      196.96      199.44        3.27 o   0.3362E-02
  -1   8  16      325.01      313.17        5.23 o   0.1749E-02
   0   8  16      463.12      447.92        6.00 o   0.1047E-02
   1   8  16        8.26        6.14        0.93 o   0.1289E+00
   2   8  16       67.07       77.82        2.26 o   0.1097E-01
   3   8  16       27.67       20.26        1.57 o   0.3844E-01
   4   8  16       21.94       21.25        1.47 o   0.4071E-01
   5   8  16        3.63        1.25        0.87 o   0.3605E+00
  -5   9  16       94.70       94.27        2.09 o   0.8454E-02
  -4   9  16       78.30      104.93        2.03 o   0.8282E-02
  -3   9  16      325.02      346.92        4.56 o   0.1611E-02
  -2   9  16       16.47       17.83        1.04 o   0.5272E-01
  -1   9  16      337.99      323.57        4.87 o   0.1678E-02
   0   9  16       34.95       37.36        1.82 o   0.2353E-01
   1   9  16       60.15       68.02        2.26 o   0.1254E-01
   2   9  16        1.79        2.15        0.80 o   0.3761E+00
   3   9  16       39.19       35.03        1.84 o   0.2355E-01
   4   9  16       52.42       47.74        2.04 o   0.1710E-01
   5   9  16        2.57        3.10        0.95 o   0.2625E+00
  -5  10  16       47.61       43.51        1.63 o   0.1936E-01
  -4  10  16      131.86      109.68        2.64 o   0.6496E-02
  -3  10  16        3.42        6.44        0.67 o   0.1693E+00
  -2  10  16       43.28       43.71        1.59 o   0.2000E-01
  -1  10  16        0.47        0.00        0.55 o   0.2175E+01
   0  10  16      891.32      870.49        9.12 o   0.3685E-03
   1  10  16       75.13       68.59        2.40 o   0.1144E-01
   2  10  16       45.83       55.48        2.27 o   0.1585E-01
   3  10  16       10.86        8.94        0.94 o   0.9412E-01
   4  10  16        6.96        6.38        0.85 o   0.1362E+00
   5  10  16       13.48       11.34        1.13 o   0.7393E-01
  -4  11  16        3.20        2.84        0.60 o   0.3049E+00
  -3  11  16       50.40       43.75        1.64 o   0.1888E-01
  -2  11  16       26.21       23.13        1.19 o   0.3743E-01
  -1  11  16        5.52        6.19        0.72 o   0.1531E+00
   0  11  16      240.97      234.65        4.41 o   0.2619E-02
   1  11  16      720.10      717.15        8.09 o   0.5116E-03
   2  11  16      293.95      312.11        4.62 o   0.1857E-02
   3  11  16      521.70      525.10        6.68 o   0.8397E-03
   4  11  16      330.47      336.97        5.37 o   0.1621E-02
  -4  12  16        2.69        2.19        0.61 o   0.3661E+00
  -3  12  16       10.00       11.15        0.81 o   0.8666E-01
  -2  12  16       20.84       25.05        1.08 o   0.3866E-01
  -1  12  16       74.80       70.01        1.85 o   0.1162E-01
   0  12  16      499.82      504.95        6.30 o   0.8944E-03
   1  12  16        8.59        5.61        0.88 o   0.1349E+00
   2  12  16       10.01       12.65        0.85 o   0.7839E-01
   3  12  16      120.21      120.01        2.41 o   0.6343E-02
  -3  13  16      186.91      183.72        4.17 o   0.3598E-02
  -2  13  16      199.63      208.78        3.19 o   0.3220E-02
  -1  13  16        3.45        3.88        0.58 o   0.2444E+00
   0  13  16      241.89      254.87        4.08 o   0.2451E-02
   1  13  16      204.15      197.00        3.69 o   0.3313E-02
   2  13  16      313.80      325.08        4.10 o   0.1751E-02
   3  13  16       75.41       67.83        4.21 o   0.1013E-01
  -1  14  16       12.67        9.07        1.43 o   0.8050E-01
   0  14  16        1.48        0.39        0.90 o   0.6462E+00
   1  14  16        6.03        6.01        1.12 o   0.1372E+00
  -6   1  17      184.43      154.58        3.74 o   0.4190E-02
  -5   1  17       31.92       33.17        1.62 o   0.2664E-01
  -4   1  17      136.73      162.20        2.84 o   0.4657E-02
  -3   1  17      161.82      159.42        3.65 o   0.4335E-02
  -2   1  17       27.09       28.90        1.60 o   0.3082E-01
  -1   1  17      213.63      210.25        3.62 o   0.3083E-02
   0   1  17      117.90      119.96        2.51 o   0.6374E-02
   1   1  17        8.99        7.90        0.98 o   0.1074E+00
   2   1  17      174.39      175.11        3.56 o   0.3908E-02
   3   1  17       54.61       44.61        2.77 o   0.1655E-01
   4   1  17       47.10       45.48        2.83 o   0.1709E-01
   5   1  17       20.20       17.80        1.33 o   0.4752E-01
   6   1  17       57.89       52.60        2.25 o   0.1521E-01
  -6   2  17        9.91       10.20        0.97 o   0.8944E-01
  -5   2  17       19.14       15.87        1.10 o   0.5368E-01
  -4   2  17      179.42      175.02        3.25 o   0.3899E-02
  -3   2  17      314.07      327.55        4.87 o   0.1717E-02
  -2   2  17       23.57       18.34        1.39 o   0.4394E-01
  -1   2  17      109.76      118.73        2.55 o   0.6591E-02
   0   2  17        5.76        4.86        0.80 o   0.1719E+00
   1   2  17      157.83      159.06        3.41 o   0.4418E-02
   2   2  17      109.25      118.32        3.00 o   0.6514E-02
   3   2  17      193.45      201.12        4.16 o   0.3285E-02
   4   2  17        7.58        4.59        1.13 o   0.1455E+00
   5   2  17       36.45       35.15        1.70 o   0.2435E-01
   6   2  17       45.97       38.89        2.00 o   0.2055E-01
  -6   3  17       12.31        8.14        0.92 o   0.9545E-01
  -5   3  17       15.98       15.31        1.02 o   0.5877E-01
  -4   3  17      138.88      116.59        2.61 o   0.6074E-02
  -3   3  17        4.05        8.83        0.73 o   0.1280E+00
  -2   3  17        2.35        2.67        0.69 o   0.3282E+00
  -1   3  17      394.50      391.48        5.64 o   0.1295E-02
   0   3  17       57.28       57.63        1.96 o   0.1462E-01
   1   3  17       53.80       48.71        2.02 o   0.1672E-01
   2   3  17       71.57       72.90        2.43 o   0.1117E-01
   3   3  17        5.18        7.54        1.00 o   0.1271E+00
   4   3  17        1.98        1.04        0.74 o   0.5334E+00
   5   3  17       91.12       84.16        3.38 o   0.8776E-02
   6   3  17        8.92        4.60        1.03 o   0.1401E+00
  -6   4  17        1.22        3.96        0.54 o   0.3014E+00
  -5   4  17        0.60        0.39        0.54 o   0.1332E+01
  -4   4  17       27.67       23.05        1.20 o   0.3677E-01
  -3   4  17      215.93      204.00        3.87 o   0.3125E-02
  -2   4  17      129.93      126.22        2.91 o   0.5828E-02
  -1   4  17      450.77      450.35        6.04 o   0.1056E-02
   0   4  17        1.31        1.27        0.66 o   0.5799E+00
   1   4  17       54.92       63.67        1.88 o   0.1385E-01
   2   4  17        4.30        5.30        0.92 o   0.1715E+00
   3   4  17       42.07       37.44        2.16 o   0.2135E-01
   4   4  17      242.86      230.75        4.74 o   0.2624E-02
   5   4  17        0.79        0.72        0.80 o   0.7254E+00
   6   4  17        2.20        0.79        0.83 o   0.5135E+00
  -6   5  17       73.93       67.29        2.34 o   0.1172E-01
  -5   5  17      436.32      396.53        5.40 o   0.1220E-02
  -4   5  17      226.36      231.41        3.49 o   0.2774E-02
  -3   5  17      195.32      215.47        3.60 o   0.3127E-02
  -2   5  17        8.84        5.99        0.98 o   0.1262E+00
  -1   5  17       70.62       81.84        2.31 o   0.1034E-01
   0   5  17        2.99        3.46        0.71 o   0.2626E+00
   1   5  17      118.20      119.02        2.70 o   0.6361E-02
   2   5  17      111.90      110.79        2.96 o   0.6800E-02
   3   5  17      676.61      681.80        9.22 o   0.5502E-03
   4   5  17        0.41        0.44        0.64 o   0.1194E+01
   5   5  17        5.19        4.31        0.85 o   0.1883E+00
  -6   6  17       40.62       42.56        1.84 o   0.2042E-01
  -5   6  17        1.18        1.39        0.57 o   0.6091E+00
  -4   6  17      146.69      144.92        2.87 o   0.4978E-02
  -3   6  17        2.92        0.14        0.69 o   0.6543E+00
  -2   6  17       74.20       74.86        2.25 o   0.1091E-01
  -1   6  17        1.54        0.46        0.76 o   0.7182E+00
   0   6  17      118.37      104.51        2.57 o   0.7048E-02
   1   6  17      257.61      242.36        3.80 o   0.2502E-02
   2   6  17       30.32       31.62        1.58 o   0.2816E-01
   3   6  17      258.21      246.72        5.17 o   0.2393E-02
   4   6  17       61.97       61.15        2.08 o   0.1353E-01
   5   6  17       38.64       40.84        2.08 o   0.2096E-01
  -5   7  17       72.42       58.01        1.86 o   0.1342E-01
  -4   7  17       53.64       50.28        1.67 o   0.1674E-01
  -3   7  17      118.18      128.06        2.63 o   0.6025E-02
  -2   7  17      175.70      167.40        2.96 o   0.4109E-02
  -1   7  17     1016.26     1032.55       10.22 o   0.2829E-03
   0   7  17       69.37       58.78        2.03 o   0.1338E-01
   1   7  17       11.37       10.95        0.88 o   0.8309E-01
   2   7  17        5.62        4.42        0.87 o   0.1799E+00
   3   7  17      218.98      220.54        4.21 o   0.2888E-02
   4   7  17       79.70       74.64        2.47 o   0.1053E-01
   5   7  17        0.51        0.03        0.77 o   0.1273E+01
  -5   8  17      216.42      195.48        3.29 o   0.3277E-02
  -4   8  17      263.62      273.34        3.64 o   0.2235E-02
  -3   8  17      259.74      252.71        3.86 o   0.2403E-02
  -2   8  17       86.09       82.65        2.24 o   0.9596E-02
  -1   8  17        4.76        3.96        0.90 o   0.1975E+00
   0   8  17      357.98      355.24        5.70 o   0.1481E-02
   1   8  17       83.43       86.32        2.37 o   0.9357E-02
   2   8  17       13.43       12.87        1.13 o   0.6857E-01
   3   8  17      187.61      174.10        4.05 o   0.3756E-02
   4   8  17       33.57       30.45        1.73 o   0.2741E-01
   5   8  17       52.09       44.30        2.54 o   0.1725E-01
  -5   9  17        6.70        7.72        1.46 o   0.1041E+00
  -4   9  17       85.20       90.59        1.98 o   0.9089E-02
  -3   9  17       16.08       11.01        1.00 o   0.7177E-01
  -2   9  17      573.14      582.31        6.05 o   0.7261E-03
  -1   9  17        0.90        0.13        0.65 o   0.1242E+01
   0   9  17       41.65       46.74        2.05 o   0.1869E-01
   1   9  17       11.60       10.87        0.94 o   0.8215E-01
   2   9  17      377.19      348.59        5.86 o   0.1465E-02
   3   9  17       23.04       24.15        1.55 o   0.3669E-01
   4   9  17        0.28        0.03        0.54 o   0.2464E+01
  -4  10  17      178.83      171.66        3.20 o   0.3971E-02
  -3  10  17       47.25       53.44        1.51 o   0.1686E-01
  -2  10  17       59.82       65.19        1.81 o   0.1325E-01
  -1  10  17        2.06        2.11        0.60 o   0.4112E+00
   0  10  17      266.80      263.28        4.55 o   0.2258E-02
   1  10  17        2.39        0.23        0.64 o   0.7396E+00
   2  10  17      118.88      124.65        2.74 o   0.6115E-02
   3  10  17      166.84      151.28        3.41 o   0.4499E-02
   4  10  17      134.94      120.26        3.41 o   0.5838E-02
  -3  11  17       21.99       23.46        1.05 o   0.3985E-01
  -2  11  17      181.49      174.67        3.23 o   0.3887E-02
  -1  11  17        1.49        1.78        0.58 o   0.4904E+00
   0  11  17      736.24      767.58        7.89 o   0.4708E-03
   1  11  17      107.34      111.21        2.77 o   0.6935E-02
   2  11  17      141.60      149.28        2.76 o   0.4951E-02
   3  11  17        9.57        6.88        0.82 o   0.1184E+00
  -3  12  17        4.22        3.28        0.94 o   0.2243E+00
  -2  12  17        0.58        3.24        0.82 o   0.3328E+00
  -1  12  17       27.35       26.57        1.34 o   0.3337E-01
   0  12  17       21.35       18.68        1.20 o   0.4598E-01
   1  12  17       24.17       27.37        1.43 o   0.3361E-01
   2  12  17       61.92       63.63        2.42 o   0.1291E-01
  -1  13  17      137.06      136.14        5.84 o   0.4717E-02
   0  13  17      218.80      215.77        5.62 o   0.2829E-02
   1  13  17       39.13       44.16        3.27 o   0.1756E-01
  -6   0  18       56.52       55.26        2.84 o   0.1422E-01
  -5   0  18       77.61       60.45        3.10 o   0.1172E-01
  -4   0  18       91.99       92.83        3.25 o   0.8208E-02
  -3   0  18      119.40      135.24        3.99 o   0.5460E-02
  -2   0  18      748.92      733.86       12.91 o   0.4662E-03
  -1   0  18     1093.42     1026.57       14.20 o   0.2663E-03
   0   0  18      102.45      106.39        3.26 o   0.7137E-02
   1   0  18        7.63        5.38        1.26 o   0.1288E+00
   2   0  18       17.31       21.98        1.62 o   0.4195E-01
   3   0  18      231.27      261.83        7.76 o   0.2200E-02
   4   0  18       41.41       32.94        3.05 o   0.2099E-01
   5   0  18      617.89      548.59       11.29 o   0.6946E-03
  -6   1  18        3.60        3.28        0.79 o   0.2496E+00
  -5   1  18       83.15       85.29        2.26 o   0.9507E-02
  -4   1  18      263.63      236.89        3.97 o   0.2516E-02
  -3   1  18       43.65       52.49        1.84 o   0.1721E-01
  -2   1  18      641.43      642.09        8.29 o   0.6076E-03
  -1   1  18       38.51       36.71        1.64 o   0.2326E-01
   0   1  18        2.30        3.83        0.70 o   0.2626E+00
   1   1  18        4.42        3.82        0.80 o   0.2147E+00
   2   1  18       46.90       44.60        2.02 o   0.1857E-01
   3   1  18       41.34       50.75        2.25 o   0.1743E-01
   4   1  18       34.40       34.61        1.97 o   0.2445E-01
   5   1  18        0.60        0.02        0.60 o   0.1733E+01
  -6   2  18       26.02       13.59        1.97 o   0.4527E-01
  -5   2  18      194.91      194.70        3.89 o   0.3391E-02
  -4   2  18       86.37       81.24        2.36 o   0.9667E-02
  -3   2  18       54.33       56.06        2.01 o   0.1513E-01
  -2   2  18      351.31      353.00        5.30 o   0.1513E-02
  -1   2  18      662.23      660.59        6.90 o   0.5877E-03
   0   2  18       16.37       16.20        1.06 o   0.5592E-01
   1   2  18       11.44       10.73        1.08 o   0.8143E-01
   2   2  18       70.40       68.60        2.25 o   0.1181E-01
   3   2  18       59.10       82.55        2.65 o   0.1065E-01
   4   2  18      174.18      156.46        4.34 o   0.4169E-02
   5   2  18      301.78      253.64        4.53 o   0.2204E-02
  -5   3  18      164.01      146.27        3.48 o   0.4638E-02
  -4   3  18      182.66      179.78        3.12 o   0.3793E-02
  -3   3  18        4.80        3.08        0.77 o   0.2355E+00
  -2   3  18        6.50        6.26        0.93 o   0.1375E+00
  -1   3  18       14.26       11.77        1.03 o   0.7192E-01
   0   3  18      250.56      247.19        4.47 o   0.2459E-02
   1   3  18       30.20       31.73        1.44 o   0.2837E-01
   2   3  18      106.35      113.55        2.97 o   0.6786E-02
   3   3  18       12.66       15.17        1.20 o   0.6210E-01
   4   3  18       17.72       21.41        1.41 o   0.4356E-01
   5   3  18       50.56       41.61        2.23 o   0.1866E-01
  -5   4  18        5.30        6.27        0.90 o   0.1472E+00
  -4   4  18      113.55      107.27        2.56 o   0.7039E-02
  -3   4  18       26.02       22.98        1.40 o   0.3700E-01
  -2   4  18      256.53      263.20        4.46 o   0.2302E-02
  -1   4  18      456.30      470.80        5.83 o   0.1008E-02
   0   4  18       18.29       13.94        1.18 o   0.5825E-01
   1   4  18      202.92      203.74        3.61 o   0.3236E-02
   2   4  18       21.35       18.39        1.29 o   0.4605E-01
   3   4  18      142.35      151.28        3.56 o   0.4765E-02
   4   4  18      291.36      275.57        5.37 o   0.2053E-02
   5   4  18        1.19        1.72        0.61 o   0.5204E+00
  -5   5  18       16.67       19.12        1.10 o   0.4977E-01
  -4   5  18       25.73       19.03        1.24 o   0.4235E-01
  -3   5  18       61.12       54.29        1.99 o   0.1485E-01
  -2   5  18      100.46       97.62        2.67 o   0.7881E-02
  -1   5  18        1.97        1.78        0.68 o   0.4325E+00
   0   5  18      192.36      184.41        3.36 o   0.3613E-02
   1   5  18       18.76       14.85        1.07 o   0.5650E-01
   2   5  18      601.78      594.23        7.59 o   0.6839E-03
   3   5  18        7.91       13.73        0.98 o   0.7712E-01
   4   5  18      216.97      197.96        3.61 o   0.3221E-02
   5   5  18       44.88       40.18        1.93 o   0.2038E-01
  -5   6  18       59.93       62.78        2.07 o   0.1342E-01
  -4   6  18      135.78      131.49        2.64 o   0.5582E-02
  -3   6  18       20.43       19.30        1.30 o   0.4552E-01
  -2   6  18        3.98        5.98        0.66 o   0.1737E+00
  -1   6  18        7.82        5.82        0.90 o   0.1372E+00
   0   6  18       34.81       35.42        1.63 o   0.2478E-01
   1   6  18        1.44        2.21        0.56 o   0.4451E+00
   2   6  18        0.71        1.80        0.60 o   0.5638E+00
   3   6  18      414.01      408.69        5.64 o   0.1215E-02
   4   6  18       74.34       60.29        2.15 o   0.1272E-01
  -5   7  18      103.57       71.05        4.92 o   0.8293E-02
  -4   7  18      138.12      130.27        2.56 o   0.5599E-02
  -3   7  18      108.78      123.06        2.45 o   0.6443E-02
  -2   7  18       53.48       48.30        2.01 o   0.1685E-01
  -1   7  18       69.08       77.67        2.32 o   0.1085E-01
   0   7  18       61.23       63.13        2.17 o   0.1325E-01
   1   7  18        0.97        0.60        0.60 o   0.9294E+00
   2   7  18       36.51       28.11        1.62 o   0.2821E-01
   3   7  18       29.41       37.55        1.49 o   0.2523E-01
   4   7  18      261.52      236.89        4.46 o   0.2504E-02
  -4   8  18      373.27      389.30        5.08 o   0.1346E-02
  -3   8  18       18.69       13.97        1.09 o   0.5854E-01
  -2   8  18      190.63      201.62        3.63 o   0.3348E-02
  -1   8  18       31.32       25.63        1.42 o   0.3228E-01
   0   8  18       79.26       77.17        2.35 o   0.1037E-01
   1   8  18        2.01        1.06        0.61 o   0.5742E+00
   2   8  18       92.86       99.36        2.56 o   0.8022E-02
   3   8  18      115.17      122.30        3.05 o   0.6211E-02
   4   8  18       19.58       15.97        1.62 o   0.4923E-01
  -3   9  18      135.51      135.67        2.99 o   0.5397E-02
  -2   9  18      133.20      135.27        2.82 o   0.5474E-02
  -1   9  18      105.84      105.78        2.38 o   0.7358E-02
   0   9  18        3.15        1.05        0.65 o   0.4618E+00
   1   9  18       19.57       15.76        1.27 o   0.5225E-01
   2   9  18       18.18       13.41        1.06 o   0.6062E-01
   3   9  18        0.41        0.03        0.53 o   0.2285E+01
  -3  10  18       35.98       47.50        1.82 o   0.1960E-01
  -2  10  18       31.23       36.46        1.65 o   0.2511E-01
  -1  10  18      115.15      112.45        2.54 o   0.6756E-02
   0  10  18       34.05       28.67        1.42 o   0.2916E-01
   1  10  18      466.98      451.91        6.92 o   0.1023E-02
   2  10  18        7.24        7.41        0.88 o   0.1225E+00
  -2  11  18       39.01       40.79        1.85 o   0.2132E-01
  -1  11  18       15.90       17.71        1.00 o   0.5375E-01
   0  11  18      114.96      117.71        2.89 o   0.6445E-02
   1  11  18       19.31       13.95        1.21 o   0.5692E-01
  -5   1  19        1.25        0.88        0.67 o   0.6881E+00
  -4   1  19        4.08        5.92        0.63 o   0.1746E+00
  -3   1  19        7.75        7.50        0.77 o   0.1217E+00
  -2   1  19        7.34       10.00        0.87 o   0.9984E-01
  -1   1  19       96.33       99.81        2.48 o   0.7920E-02
   0   1  19      279.33      261.66        4.77 o   0.2217E-02
   1   1  19        7.34        6.20        0.90 o   0.1350E+00
   2   1  19        9.62        9.80        1.05 o   0.9122E-01
   3   1  19        2.55        2.68        0.82 o   0.3033E+00
   4   1  19        8.20        5.53        0.98 o   0.1344E+00
  -5   2  19        2.61        3.83        0.74 o   0.2511E+00
  -4   2  19        7.34        5.08        0.72 o   0.1568E+00
  -3   2  19      323.50      322.83        4.29 o   0.1733E-02
  -2   2  19      915.88      923.93        9.78 o   0.3392E-03
  -1   2  19      277.16      275.71        4.71 o   0.2128E-02
   0   2  19      250.45      253.57        4.49 o   0.2405E-02
   1   2  19      102.73       97.46        2.40 o   0.7909E-02
   2   2  19       31.64       33.42        1.54 o   0.2678E-01
   3   2  19      158.23      147.15        4.02 o   0.4602E-02
   4   2  19       51.54       50.30        2.04 o   0.1660E-01
  -5   3  19        0.20        0.05        0.63 o   0.2002E+01
  -4   3  19      225.18      222.86        4.12 o   0.2834E-02
  -3   3  19        7.69        7.00        0.84 o   0.1254E+00
  -2   3  19       97.88       91.08        2.73 o   0.8346E-02
  -1   3  19       89.66       76.11        2.66 o   0.9838E-02
   0   3  19       21.47       19.85        1.23 o   0.4426E-01
   1   3  19        0.92        0.21        0.54 o   0.1341E+01
   2   3  19        0.10        0.07        0.55 o   0.2572E+01
   3   3  19      121.41      113.11        3.36 o   0.6376E-02
   4   3  19       22.56       20.76        1.37 o   0.4152E-01
  -4   4  19       23.42       16.02        1.32 o   0.4792E-01
  -3   4  19      154.19      144.68        2.95 o   0.4877E-02
  -2   4  19       99.66       91.83        2.69 o   0.8250E-02
  -1   4  19        0.00        0.63        0.71 o   0.1073E+01
   0   4  19        1.09        0.76        0.58 o   0.8295E+00
   1   4  19       69.28       62.50        2.05 o   0.1281E-01
   2   4  19        1.91        0.74        0.58 o   0.6857E+00
   3   4  19      227.82      214.37        4.11 o   0.2916E-02
   4   4  19      182.74      182.49        3.31 o   0.3727E-02
  -4   5  19       73.19       65.76        2.13 o   0.1210E-01
  -3   5  19       93.52       86.00        2.69 o   0.8867E-02
  -2   5  19      176.03      181.00        3.52 o   0.3797E-02
  -1   5  19       45.91       46.79        1.69 o   0.1854E-01
   0   5  19       29.65       25.56        1.39 o   0.3308E-01
   1   5  19      129.86      139.76        2.53 o   0.5422E-02
   2   5  19       10.03       10.53        0.85 o   0.8888E-01
   3   5  19       29.96       34.17        1.29 o   0.2734E-01
   4   5  19       19.64       18.64        1.15 o   0.4776E-01
  -4   6  19      167.17      134.66        4.02 o   0.4796E-02
  -3   6  19      136.61      151.50        2.78 o   0.4948E-02
  -2   6  19      266.35      276.65        4.72 o   0.2158E-02
  -1   6  19       96.38       82.51        2.55 o   0.9105E-02
   0   6  19       30.93       34.83        1.46 o   0.2635E-01
   1   6  19       98.10       85.61        2.66 o   0.8744E-02
   2   6  19       62.65       56.20        1.90 o   0.1448E-01
   3   6  19       41.65       40.58        1.71 o   0.2118E-01
  -3   7  19       86.68       92.40        2.31 o   0.8788E-02
  -2   7  19       -0.51        0.30        0.63 o   0.1288E+01
  -1   7  19        3.05        2.82        0.60 o   0.3076E+00
   0   7  19        4.91        7.36        0.78 o   0.1389E+00
   1   7  19       43.62       32.76        1.70 o   0.2390E-01
   2   7  19       86.51       80.93        2.53 o   0.9601E-02
   3   7  19       18.84       19.22        1.54 o   0.4521E-01
  -3   8  19      179.35      175.71        4.25 o   0.3776E-02
  -2   8  19      160.71      163.30        3.23 o   0.4318E-02
  -1   8  19       86.94       96.68        2.17 o   0.8545E-02
   0   8  19       10.83       10.10        0.98 o   0.8714E-01
   1   8  19       10.22        9.37        1.03 o   0.9220E-01
   2   8  19        0.48        0.42        0.67 o   0.1120E+01
  -2   9  19       -0.12        0.01        0.55 o   0.2888E+01
  -1   9  19       77.51       93.36        2.83 o   0.8836E-02
   0   9  19        5.20        3.74        0.78 o   0.2078E+00
   1   9  19        0.05        0.14        0.65 o   0.1875E+01
  -4   0  20       25.50       20.06        2.70 o   0.3333E-01
  -3   0  20        2.35        3.87        0.70 o   0.2579E+00
  -2   0  20      264.29      263.17        5.06 o   0.2246E-02
  -1   0  20      221.92      248.66        6.47 o   0.2437E-02
   0   0  20      104.41      118.23        4.44 o   0.6176E-02
   1   0  20       44.07       36.37        2.71 o   0.2027E-01
   2   0  20        1.54        0.71        1.00 o   0.5037E+00
   3   0  20      337.34      330.05        7.60 o   0.1564E-02
  -4   1  20      413.27      357.52       11.88 o   0.1195E-02
  -3   1  20      347.12      357.62        4.24 o   0.1525E-02
  -2   1  20      423.56      442.80        5.10 o   0.1119E-02
  -1   1  20       60.39       48.87        2.17 o   0.1582E-01
   0   1  20        3.99        1.70        0.83 o   0.3170E+00
   1   1  20        8.85        4.89        0.91 o   0.1422E+00
   2   1  20       13.35       11.39        1.17 o   0.7358E-01
   3   1  20       16.83       12.86        1.17 o   0.6321E-01
  -4   2  20       60.14       46.27        4.05 o   0.1373E-01
  -3   2  20       11.78        8.59        0.82 o   0.9580E-01
  -2   2  20      158.28      163.25        3.09 o   0.4364E-02
  -1   2  20      189.51      181.28        3.84 o   0.3648E-02
   0   2  20      168.37      172.34        3.28 o   0.4045E-02
   1   2  20        2.21        1.30        0.58 o   0.5157E+00
   2   2  20       -0.14        0.00        0.61 o   0.2414E+01
   3   2  20       67.71       56.59        2.19 o   0.1375E-01
  -3   3  20      459.85      423.25        5.91 o   0.1111E-02
  -2   3  20      156.90      158.23        3.35 o   0.4461E-02
  -1   3  20        5.65       11.39        0.82 o   0.9745E-01
   0   3  20       17.42       18.15        1.12 o   0.5058E-01
   1   3  20       18.65       21.03        1.08 o   0.4512E-01
   2   3  20       83.75       84.14        2.28 o   0.9580E-02
   3   3  20       81.82       74.96        2.35 o   0.1045E-01
  -3   4  20       13.64       11.33        1.09 o   0.7399E-01
  -2   4  20       46.84       53.65        1.77 o   0.1663E-01
  -1   4  20       50.79       51.61        2.16 o   0.1625E-01
   0   4  20        6.20        6.02        0.78 o   0.1486E+00
   1   4  20        3.14        5.27        0.64 o   0.2008E+00
   2   4  20        1.80        0.78        0.65 o   0.6506E+00
   3   4  20      113.04       96.34        5.55 o   0.6433E-02
  -3   5  20        0.66        1.36        0.50 o   0.7365E+00
  -2   5  20      269.64      238.92        4.88 o   0.2428E-02
  -1   5  20        2.97        1.86        0.74 o   0.3600E+00
   0   5  20      106.68       86.12        2.91 o   0.8325E-02
   1   5  20       59.28       53.36        2.42 o   0.1480E-01
   2   5  20      118.41      107.83        5.80 o   0.5812E-02
  -2   6  20        0.80        0.32        0.63 o   0.1141E+01
  -1   6  20       22.67       25.39        1.36 o   0.3639E-01
   0   6  20       29.13       28.30        1.79 o   0.2995E-01
   1   6  20      102.10      102.19        3.83 o   0.7163E-02
  -1   7  20      682.37      663.67        9.60 o   0.5617E-03
   0   7  20       51.14       43.55        3.76 o   0.1547E-01
   1   7  20       28.54       26.90        2.82 o   0.2706E-01
  -2   1  21        4.72        2.32        1.44 o   0.1932E+00
  -1   1  21      725.90      658.87        8.87 o   0.5516E-03
   0   1  21      129.10      128.42        4.49 o   0.5399E-02
   1   1  21      174.71      142.75        7.33 o   0.3857E-02
  -2   2  21      390.49      390.51       10.82 o   0.1174E-02
  -1   2  21       81.85       68.47        2.87 o   0.1079E-01
   0   2  21       32.56       39.51        2.19 o   0.2231E-01
  -1   3  21       57.25       42.18        2.31 o   0.1752E-01
   0   3  21      287.76      269.01        9.85 o   0.1845E-02
